# Supplementary material for: Autopolyploidization affects transcript patterns and gene targeting frequencies in Physcomitrella
Source: Plant Cell Rep. 2021 Oct 12;41(1):153–73. doi: 10.1007/s00299-021-02794-2 (PMC8803787; doi:10.1007/s00299-021-02794-2)
Supplement: Supplementary file 2 — Supplementary file2 (XLSX 4704 KB) [file 299_2021_2794_MOESM2_ESM.xlsx]

## Sheet: 1. DEGs ploidy (two-factor, S)
	Differentially expressed genes (DEGs) computed from the SuperSAGE libraries with two two-factor analyses using ploidy as primary factor and the plant material as secondary factor. Two-factor analyses were computed with DeSeq2. For the first two-factor analysis protoplast (at 0h, 4h after transfection, 24h after transfection) and protonema samples from the lines WT, Haploid A and Diploid A were ta…
	first two-factor analysis		second two-factor analysis		Gene Ontology (GO) annotation			gene annotation
gene ID V3.3	log2 fold change	p-adjusted	log2 fold change	p-adjusted	Biological Process (BP)	Molecular Function (MF)	Cellular Component (CC)	Phytozome	cosmoss V1.6 annotation	TAIR description	UniProt reviewed description	NCBI Nr description
Pp3c1_10620			1.62414	0.000339502	transmembrane transport		membrane	KOG4629 - Predicted mechanosensitive ion channel (1 of 5)	msl6 (mechanosensitive channel of small conductance-like 6)			PREDICTED: mechanosensitive ion channel protein 6-like [Setaria italica].
Pp3c1_10860			1.84623	2.07296e-06	protein phosphorylation:anatomical structure development:regulation of signal transduction:single-organism developmental process	protein serine/threonine kinase activity:ATP binding		2.7.11.25 - Mitogen-activated protein kinase kinase kinase / MLTK (1 of 32)	atp binding			PREDICTED: mitogen-activated protein kinase kinase kinase YODA [Vitis vinifera].
Pp3c1_12100	-1.07931	0.00351946						PTHR33928:SF2 - POLYGALACTURONASE QRT3 (1 of 2)	F18F4.150, expressed protein [Arabidopsis thaliana]:F18F4.150, expressed protein			PREDICTED: polygalacturonase QRT3 isoform X1 [Nelumbo nucifera].
Pp3c1_12140			-1.00178	0.000381757	fatty acid metabolic process	ligase activity	peroxisome	6.2.1.1 - Acetate--CoA ligase / Acyl-activating enzyme (1 of 8)	catalytic ligase			PREDICTED: probable acyl-activating enzyme 17, peroxisomal isoform X1 [Nicotiana sylvestris].
Pp3c1_1240			-1.40411	3.19405e-05	translation:cellular component organization or biogenesis:organ development:biological regulation	structural constituent of ribosome	ribosome:chloroplast	K02881 - large subunit ribosomal protein L18 (RP-L18, MRPL18, rplR) (1 of 4)	ribosomal protein l18	Ribosomal L18p/L5e family protein, FUNCTIONS IN: structural constituent of ribosome, INVOLVED IN: translation, ribosome biogenesis, LOCATED IN: ribosome, chloroplast, chloroplast envelope, EXPRESSED IN: 22 plant structures, EXPRESSED DURING: 13 growth stages, CONTAINS InterPro DOMAIN/s: Ribosomal protein L18/L5 (InterPro:IPR005484), Ribosomal protein L18, bacterial (InterPro:IPR004389), BEST Arab…	50S ribosomal protein L18, chloroplastic	hypothetical protein PRUPE_ppa012509mg [Prunus persica].
Pp3c1_13010			-1.35851	8.25898e-10	regulation of cyclin-dependent protein serine/threonine kinase activity:regulation of transcription, DNA-templated	protein kinase binding	nucleus	PTHR10026//PTHR10026:SF75 - CYCLIN // SUBFAMILY NOT NAMED (1 of 7)	K18C1.7, cyclin family			PREDICTED: cyclin-T1-4 [Gossypium raimondii].
Pp3c1_13060			-1.48073	3.09642e-06	carbohydrate metabolic process	carbohydrate binding:hydrolase activity, hydrolyzing O-glycosyl compounds		3.2.1.177//3.2.1.20 - Alpha-D-xyloside xylohydrolase / Alpha-xylosidase // Alpha-glucosidase / Maltase-glucoamylase (1 of 11)	F24J5.20, alpha-xylosidase (XYL1) [Arabidopsis thaliana]:F24J5.20, alpha-xylosidase (XYL1)	radial swelling mutant shown to be specifically impaired in cellulose production. Encodes the alpha-subunit of a glucosidase II enzyme.	Probable alpha/beta-glucosidase agdC	putative alpha-xylosidase [Pinus pinaster].
Pp3c1_13870			-1.01875	0.0853341	dephosphorylation:single-organism process	manganese ion binding:acid phosphatase activity	extracellular space	PTHR10161 - TARTRATE-RESISTANT ACID PHOSPHATASE TYPE 5 (1 of 3)	tartrate-resistant acid phosphatase type 5	Encodes a purple acid phosphatase (PAP) belonging to the low molecular weight plant PAP group.	Purple acid phosphatase 8	uncharacterized protein LOC100817359 precursor [Glycine max].
Pp3c1_1390			-1.01661	0.000359219	protein phosphorylation	calcium ion binding:ATP binding:protein serine/threonine kinase activity		PTHR22765:SF56 - VACUOLAR-SORTING RECEPTOR 5-RELATED (1 of 8)	zinc finger			na
Pp3c1_14250	-1.03135	0.0547941	-1.27397	0.00012072		manganese ion binding:nutrient reservoir activity	extracellular region	PF07883 - Cupin domain (Cupin_2) (1 of 38)	F14J9.22, germin-like protein (GLP4) (GLP5)			germin-like protein subfamily 3 member 2-like precursor [Glycine max].
Pp3c1_14290			-1.28032	0.0359756				PTHR13780:SF48 - CBS DOMAIN-CONTAINING PROTEIN CBSCBSPB1-RELATED (1 of 5)	cbs domain containing protein			hypothetical protein SELMODRAFT_149040 [Selaginella moellendorffii].
Pp3c1_14630			-1.15891	0.0166162				PTHR13683:SF224 - ASPARTYL PROTEASE FAMILY PROTEIN-RELATED (1 of 4)	T5M16.7, nucellin protein, putative [Arabidopsis thaliana]
Pp3c1_15060			-1.08936	0.0162318	cellular macromolecule biosynthetic process:cellular protein modification process:single-organism biosynthetic process:protein kinase C-activating G-protein coupled receptor signaling pathway:phosphorylation:xylan metabolic process:single-organism carbohydrate metabolic process:cell wall biogenesis	diacylglycerol kinase activity:NAD+ kinase activity		PTHR12358:SF33 - ACYLGLYCEROL KINASE, MITOCHONDRIAL (1 of 2)	sphingosine kinase			PREDICTED: sphingoid long-chain bases kinase 1 [Nicotiana tomentosiformis].
Pp3c1_16461	-1.44921	0.00643646	-1.51167	0.0176819
Pp3c1_16900			1.67665	0.000334608		ATP binding		2.3.3.8 - ATP citrate synthase / Citric cleavage enzyme (1 of 4)	at1g09430 f19j9_9			PREDICTED: ATP-citrate synthase alpha chain protein 2 [Nicotiana tomentosiformis].
Pp3c1_17220			-1.31519	0.000292548	metabolic process	ATPase activity:ATP binding	membrane	K05681 - ATP-binding cassette, subfamily G (WHITE), member 2 (ABCG2) (1 of 6)	white-brown-complex abc transporter family			PREDICTED: ABC transporter G family member 23-like [Malus domestica].
Pp3c1_18420			-1.10239	6.19884e-05	sulfate assimilation, phosphoadenylyl sulfate reduction by phosphoadenylyl-sulfate reductase (thioredoxin)	phosphoadenylyl-sulfate reductase (thioredoxin) activity		1.8.4.8 - Phosphoadenylyl-sulfate reductase (thioredoxin) / Thioredoxin:adenosine 3'-phosphate 5'-phosphosulfate reductase (1 of 1)	3'-phosphoadenosine-5'-phosphosulfate reductase	encodes a adenosine 5'-phosphosulfate reductase, involved in sulfate assimilation. Is a major effect locus for natural variation of shoot sulfate content in Arabidopsis.	Phosphoadenosine phosphosulfate reductase	hypothetical protein SELMODRAFT_270602 [Selaginella moellendorffii].
Pp3c1_18460			-1.1531	1.22899e-08
Pp3c1_18680			1.68737	0.000823119	cinnamic acid biosynthetic process:L-phenylalanine catabolic process	phenylalanine ammonia-lyase activity	cytoplasm	PTHR10362 - HISTIDINE AMMONIA-LYASE (1 of 27)				predicted protein, partial [Arabidopsis lyrata subsp. lyrata].
Pp3c1_18830			1.68229	0.000861227	cinnamic acid biosynthetic process:L-phenylalanine catabolic process	phenylalanine ammonia-lyase activity	cytoplasm	K10775 - phenylalanine ammonia-lyase (E4.3.1.24) (1 of 12)	phenylalanine ammonia-lyase			unknown [Picea sitchensis].
Pp3c1_18940	1.22859	0.0280834	2.60685	2.76202e-11	cinnamic acid biosynthetic process:L-phenylalanine catabolic process	phenylalanine ammonia-lyase activity	cytoplasm	K10775 - phenylalanine ammonia-lyase (E4.3.1.24) (1 of 12)	phenylalanine ammonia-lyase			phenylalanine ammonia-lyase [Plagiochasma appendiculatum].
Pp3c1_19950			1.1065	0.0886364					MGC80299, MGC80299 protein [Xenopus laevis]
Pp3c1_20330	-1.06653	0.0312414	-1.94808	5.33127e-12	proteolysis	cysteine-type endopeptidase activity		PTHR31810:SF6 - METACASPASE-4-RELATED (1 of 5)	metacaspase type ii			PREDICTED: metacaspase-4 [Fragaria vesca subsp. vesca].
Pp3c1_20780			-1.25696	0.0298104		zinc ion binding		PTHR14155:SF2 - RING-H2 FINGER PROTEIN ATL60 (1 of 9)	ac009177_16 ring-h2 zinc finger protein atl6	RING/U-box superfamily protein, FUNCTIONS IN: zinc ion binding, CONTAINS InterPro DOMAIN/s: Zinc finger, RING-type (InterPro:IPR001841), Zinc finger, C3HC4 RING-type (InterPro:IPR018957), BEST Arabidopsis thaliana protein match is: RING/U-box superfamily protein (TAIR:AT4G10150.1), Has 8909 Blast hits to 8880 proteins in 293 species: Archae - 0, Bacteria - 9, Metazoa - 2258, Fungi - 649, Plants -…	RING-H2 finger protein ATL58	hypothetical protein OsJ_29694 [Oryza sativa Japonica Group].
Pp3c1_21680			-1.05974	0.0378955	translational elongation	translation elongation factor activity	mitochondrion	PTHR11741 - ELONGATION FACTOR TS (1 of 6)	elongation factor ts		Elongation factor Ts	PREDICTED: elongation factor Ts, mitochondrial isoform X2 [Populus euphratica].
Pp3c1_22410			-1.21922	1.27146e-06	single-organism cellular process:cellular macromolecule metabolic process:cellular carbohydrate metabolic process:nucleobase-containing compound metabolic process:single-organism carbohydrate metabolic process				T24C20.80, expressed protein [Arabidopsis thaliana]			PREDICTED: uncharacterized protein LOC103343107 [Prunus mume].
Pp3c1_2420	-1.01298	0.0479934			cell wall organization:cellular glucan metabolic process	xyloglucan:xyloglucosyl transferase activity:hydrolase activity, hydrolyzing O-glycosyl compounds	cell wall:apoplast	2.4.1.207 - Xyloglucan:xyloglucosyl transferase / Xyloglucan endotransglycosylase (1 of 35)	xyloglucan endotransglucosylase hydrolase protein 9			PREDICTED: xyloglucan endotransglucosylase/hydrolase protein 2-like [Gossypium raimondii].
Pp3c1_24820			2.16515	1.09104e-11	barrier septum site selection:chloroplast fission:metabolic process	ATP binding:calcium-dependent ATPase activity:protein homodimerization activity	chloroplast inner membrane:chloroplast stroma	K03609 - septum site-determining protein MinD (minD) (1 of 2)	septum site-determining protein			PREDICTED: putative septum site-determining protein minD homolog, chloroplastic [Eucalyptus grandis].
Pp3c1_25100			-1.38726	0.000240994					hypothetical protein [Dictyostelium discoideum]
Pp3c1_25190			-1.1312	0.000768557	cytoskeleton organization:organic substance metabolic process:meristem development:positive regulation of GTPase activity:single-organism organelle organization	guanyl-nucleotide exchange factor activity	intracellular part	PTHR23317 - DEDICATOR OF CYTOKINESIS DOCK (1 of 6)	guanine nucleotide exchange expressed			PREDICTED: dedicator of cytokinesis protein 7 [Nelumbo nucifera].
Pp3c1_25940			-1.0602	0.0381859	carbohydrate metabolic process:mitotic nuclear division	hydrolase activity, hydrolyzing O-glycosyl compounds	spindle:microtubule	PF00722 - Glycosyl hydrolases family 16 (Glyco_hydro_16) (1 of 40)	glycoside hydrolase family 16			glycoside hydrolase [Anaeromyxobacter dehalogenans].
Pp3c1_25980			1.25097	0.0586543
Pp3c1_26530			-1.11205	0.00726125	single-organism cellular process:response to stimulus:regulation of transcription, DNA-templated	DNA binding	intracellular part	PTHR31140:SF1 - B3 DOMAIN-CONTAINING TRANSCRIPTION FACTOR ABI3 (1 of 9)	viviparous 1			hypothetical protein SELMODRAFT_451614 [Selaginella moellendorffii].
Pp3c1_27170	1.13371	0.00924645	1.7573	3.09658e-05				PF14647 - FAM91 N-terminus (FAM91_N) (1 of 2)	T9I1.1, expressed protein [Arabidopsis thaliana]:skeletal muscle cells re-entry induced	unknown protein, FUNCTIONS IN: molecular_function unknown, INVOLVED IN: biological_process unknown, LOCATED IN: cellular_component unknown, EXPRESSED IN: 22 plant structures, EXPRESSED DURING: 13 growth stages, Has 313 Blast hits to 185 proteins in 75 species: Archae - 0, Bacteria - 0, Metazoa - 200, Fungi - 0, Plants - 67, Viruses - 0, Other Eukaryotes - 46 (source: NCBI BLink).	Protein FAM91A1	unnamed protein product, partial [Vitis vinifera].
Pp3c1_28020			1.19205	0.00319376		nutrient reservoir activity:manganese ion binding	extracellular region	PF07883 - Cupin domain (Cupin_2) (1 of 38)	Germin-like protein subfamily 1 member 13 precursor			PREDICTED: germin-like protein subfamily 1 member 13 [Jatropha curcas].
Pp3c1_28050			1.19205	0.00319376		nutrient reservoir activity:manganese ion binding	extracellular region	PF07883 - Cupin domain (Cupin_2) (1 of 38)	Germin-like protein subfamily 1 member 13 precursor			PREDICTED: putative germin-like protein 12-4 [Setaria italica].
Pp3c1_29130	-1.50099	0.00387084	-2.09051	0.000199292	oxidation-reduction process	peroxidase activity	membrane		phosphoesterase pa-phosphatase related			hypothetical protein MNEG_3169 [Monoraphidium neglectum].
Pp3c1_29150	-1.225	0.0280834	-1.41032	0.0112175		catalytic activity		PTHR21074:SF0 - IQ AND UBIQUITIN-LIKE DOMAIN-CONTAINING PROTEIN (1 of 1)	LOC472495, similar to hypothetical protein FLJ35834 [Pan troglodytes]			hypothetical protein AMSG_11901 [Thecamonas trahens ATCC 50062].
Pp3c1_29170			-1.36945	0.00166005		hydrolase activity:heterocyclic compound binding:organic cyclic compound binding		PTHR11070//PTHR11070:SF15 - UVRD / RECB / PCRA DNA HELICASE FAMILY MEMBER // SUBFAMILY NOT NAMED (1 of 1)	atp-dependent dna helicase			PREDICTED: ATP-dependent DNA helicase SRS2-like protein At4g25120 isoform X1 [Tarenaya hassleriana].
Pp3c1_29470			1.0854	0.0142243					T22P22.200, expressed protein [Arabidopsis thaliana]			PREDICTED: uncharacterized protein LOC104589224 isoform X1 [Nelumbo nucifera].
Pp3c1_30090			-1.05438	4.67397e-06	RNA processing	RNA binding:nucleotide binding	ribonucleoprotein complex:nucleus	PTHR22792:SF58 - LA-RELATED PROTEIN 6A (1 of 4)	lupus la			RNA-binding protein, putative isoform 3 [Theobroma cacao].
Pp3c1_30130			-1.08791	2.34702e-06	RNA processing	RNA binding:nucleotide binding	ribonucleoprotein complex:nucleus	PTHR22792:SF58 - LA-RELATED PROTEIN 6A (1 of 4)	lupus la			unknown [Picea sitchensis].
Pp3c1_30760			1.25962	0.00108678	negative regulation of defense response:N-terminal protein myristoylation:detection of biotic stimulus:response to wounding:jasmonic acid mediated signaling pathway:salicylic acid biosynthetic process:nucleotide transport:systemic acquired resistance, salicylic acid mediated signaling pathway:cytokinesis by cell plate formation:regulation of plant-type hypersensitive response:regulation of hydrog…	protein binding	chloroplast:integral component of membrane:cell plate:plasma membrane	PTHR19305:SF8 - SYNAPTOSOMAL-ASSOCIATED PROTEIN-RELATED (1 of 1)	synaptosomal associated			PREDICTED: SNAP25 homologous protein SNAP33-like [Camelina sativa].
Pp3c1_3100			-1.15356	0.00254542				PF12947 - EGF domain (EGF_3) (1 of 2)	LOC462634, similar to signal peptide, CUB domain, EGF-like 3, CUB and EGF containing protein 3, CUB domain and EGF-like repeat containing 3, signal peptide, CUB and EGF-like domain containing protein 3 [Pan troglodytes]
Pp3c1_31050			-1.02946	0.0167027				PTHR21726:SF30 - PHOSPHATIDYLINOSITOL N-ACETYGLUCOSAMINLYTRANSFERASE SUBUNIT P-LIKE PROTEIN (1 of 19)
Pp3c1_31250			-1.12197	1.14096e-05	hydrogen ion transmembrane transport:multicellular organismal development:peptidyl-tyrosine dephosphorylation	protein tyrosine phosphatase activity:solute:proton antiporter activity	integral component of membrane	PTHR10190 - EYES ABSENT (1 of 4)	eyes absent	homologue of the animal Eyes Absent genes. encodes a tyrosine-specific phosphatase. the protein sequence lacks the cys-containing signature of the classical tyrosine phosphatases. belongs to the aspartate-based phosphatases. The enzyme activity is strictly metal-dependent.	Eyes absent homolog 3	unknown [Picea sitchensis].
Pp3c1_31910			1.22874	0.000650296	oxidation-reduction process	metal ion binding:oxidoreductase activity, acting on paired donors, with incorporation or reduction of molecular oxygen, 2-oxoglutarate as one donor, and incorporation of one atom each of oxygen into both donors		1.14.11.9 - Flavanone 3-dioxygenase / Naringenin,2-oxoglutarate:oxygen oxidoreductase (3-hydroxylating) (1 of 11)	1-aminocyclopropane-1-carboxylate oxidase, putative			oxidoreductase [Selaginella moellendorffii].
Pp3c1_32480			1.02475	0.0058395	response to heat:regulation of transcription, DNA-templated	sequence-specific DNA binding:sequence-specific DNA binding transcription factor activity	nucleus	K09419 - heat shock transcription factor, other eukaryote (HSFF) (1 of 3)	heat shock transcription factor 1			PREDICTED: heat shock factor protein HSF8-like [Malus domestica].
Pp3c1_33530			-1.02612	0.00373912	cell morphogenesis:cytoskeleton organization	actin binding		K16810 - TBCC domain-containing protein 1 (TBCCD1) (1 of 4)	tubulin-specific chaperone c-related	C-CAP/cofactor C-like domain-containing protein, FUNCTIONS IN: binding, INVOLVED IN: biological_process unknown, LOCATED IN: cellular_component unknown, CONTAINS InterPro DOMAIN/s: CARP motif (InterPro:IPR006599), C-CAP/cofactor C-like domain (InterPro:IPR017901), Tubulin binding cofactor C (InterPro:IPR012945), BEST Arabidopsis thaliana protein match is: Tubulin binding cofactor C domain-contain…	TBCC domain-containing protein 1	hypothetical protein SELMODRAFT_182480 [Selaginella moellendorffii].
Pp3c1_34070			-1.12584	0.0425651	oxidation-reduction process:GMP biosynthetic process	metal ion binding:nucleotide binding:IMP dehydrogenase activity	cytoplasm	K00088 - IMP dehydrogenase (guaB) (1 of 3)	imp (inosine monophosphate) dehydrogenase 1		Inosine-5'-monophosphate dehydrogenase	PREDICTED: inosine-5'-monophosphate dehydrogenase 2-like [Nicotiana sylvestris].
Pp3c1_34170			-1.12584	0.0425651	oxidation-reduction process:GMP biosynthetic process	metal ion binding:nucleotide binding:IMP dehydrogenase activity	cytoplasm	K00088 - IMP dehydrogenase (guaB) (1 of 3)		Aldolase-type TIM barrel family protein, FUNCTIONS IN: IMP dehydrogenase activity, oxidoreductase activity, catalytic activity, INVOLVED IN: oxidation reduction, GMP biosynthetic process, metabolic process, EXPRESSED IN: 17 plant structures, EXPRESSED DURING: 8 growth stages, CONTAINS InterPro DOMAIN/s: IMP dehydrogenase (InterPro:IPR005990), IMP dehydrogenase related (InterPro:IPR018529), Aldola…	Inosine-5'-monophosphate dehydrogenase	Aldolase-type TIM barrel family protein [Theobroma cacao].
Pp3c1_3440			-1.34375	0.00874671
Pp3c1_34400			1.33119	0.000240994	protoporphyrinogen IX biosynthetic process:chlorophyll biosynthetic process:oxidation-reduction process	oxygen-dependent protoporphyrinogen oxidase activity	chloroplast envelope:chloroplast thylakoid	1.3.3.4 - Protoporphyrinogen oxidase / Protoporphyrinogenase (1 of 2)	protoporphyrinogen oxidase			unknown [Zea mays].
Pp3c1_35100	-1.0815	0.0709913	-1.9491	0.00119443	pectin catabolic process	metal ion binding:pectate lyase activity		K01728 - pectate lyase (pel) (1 of 23)	pectate lyase			Putative pectate lyase 22 [Glycine soja].
Pp3c1_3520			-1.40603	0.00368647				PTHR33159:SF2 - RPM1-INTERACTING PROTEIN 4 (RIN4) FAMILY PROTEIN (1 of 10)	MDC12.24, hypothetical protein [Arabidopsis thaliana]			na
Pp3c1_35410			1.04491	0.000908333	positive regulation of transcription, DNA-templated:bract formation:floral organ abscission:polarity specification of adaxial/abaxial axis:induced systemic resistance, jasmonic acid mediated signaling pathway:leaf morphogenesis:nectary development:proximal/distal pattern formation:flower morphogenesis:floral meristem determinacy	protein binding	cytoplasm:nucleus	K14508 - regulatory protein NPR1 (NPR1) (1 of 4)	bop1 gene for BLADE-ON-PETIOLE protein BOP1			hypothetical protein SELMODRAFT_125007 [Selaginella moellendorffii].
Pp3c1_37110			1.18583	2.9738e-06	ribosome biogenesis	RNA binding	nucleolus:ribosome	K12845 - U4/U6 small nuclear ribonucleoprotein SNU13 (SNU13, NHP2L) (1 of 4)	ribosomal protein			PREDICTED: NHP2-like protein 1 [Nelumbo nucifera].
Pp3c1_37420			1.20578	1.20015e-07	translation:oxidation-reduction process	oxidoreductase activity:structural constituent of ribosome	ribosome	K02877 - large subunit ribosomal protein L15e (RP-L15e, RPL15) (1 of 6)	60S ribosomal protein L15-1		50S ribosomal protein L15e	RecName: Full=60S ribosomal protein L15-1.
Pp3c1_37680			-1.00254	0.031284
Pp3c1_37980	-1.04476	0.0296731	-1.80647	4.11674e-08	sexual reproduction:oxidation-reduction process	metal ion binding:oxidoreductase activity, acting on paired donors, with incorporation or reduction of molecular oxygen, 2-oxoglutarate as one donor, and incorporation of one atom each of oxygen into both donors	extracellular region	PTHR31692:SF10 - EXPANSIN-LIKE B1 (1 of 2)	beta-expansin 3		Expansin-B13	PREDICTED: expansin-B3-like [Eucalyptus grandis].
Pp3c1_38210			1.26011	9.30212e-05				PF14009 - Domain of unknown function (DUF4228) (DUF4228) (1 of 19)	F3H9.15, expressed protein [Arabidopsis thaliana]			unknown [Picea sitchensis].
Pp3c1_38430			1.75742	0.00131343	double-strand break repair:DNA recombination	DNA binding		PF06632 - DNA double-strand break repair and V(D)J recombination protein XRCC4 (XRCC4) (1 of 2)	x-ray repair complementing defective repair in chinese hamster cells 4			PREDICTED: DNA repair protein XRCC4 [Setaria italica].
Pp3c1_38600			-2.02527	2.8088e-06	translational elongation	translation elongation factor activity:GTP binding:GTPase activity	chloroplast	K02358 - elongation factor Tu (tuf, TUFM) (1 of 5)	elongation factor tu:translational elongation factor tu			PREDICTED: elongation factor TuB, chloroplastic-like [Solanum tuberosum].
Pp3c1_38630			-2.04513	1.0916e-06	translational elongation	translation elongation factor activity:GTP binding:GTPase activity	chloroplast	K02358 - elongation factor Tu (tuf, TUFM) (1 of 5)	translational elongation factor tu:elongation factor tu			PREDICTED: elongation factor TuB, chloroplastic [Nicotiana tomentosiformis].
Pp3c1_38670			-2.01717	1.74569e-06	translational elongation	translation elongation factor activity:GTP binding:GTPase activity	chloroplast	PF03143//PF03144 - Elongation factor Tu C-terminal domain (GTP_EFTU_D3) // Elongation factor Tu domain 2 (GTP_EFTU_D2) (1 of 1)	elongation factor tu			PREDICTED: elongation factor Tu, chloroplastic [Jatropha curcas].
Pp3c1_39640			-1.50392	0.00624243	proteolysis	serine-type endopeptidase activity		3.4.14.10 - Tripeptidyl-peptidase II / Tripeptidyl peptidase (1 of 14)	glutamate malate translocator	Subtilisin-like serine endopeptidase family protein, FUNCTIONS IN: identical protein binding, serine-type endopeptidase activity, INVOLVED IN: proteolysis, negative regulation of catalytic activity, LOCATED IN: endomembrane system, EXPRESSED IN: 9 plant structures, EXPRESSED DURING: 4 anthesis, petal differentiation and expansion stage, D bilateral stage, CONTAINS InterPro DOMAIN/s: Protease-asso…		PREDICTED: subtilisin-like protease isoform X2 [Amborella trichopoda].
Pp3c1_4120			-1.15773	7.00823e-08
Pp3c1_41710			-1.26792	0.0366054	protein glycosylation	galactosyltransferase activity	Golgi apparatus:integral component of membrane	PTHR11214//PTHR11214:SF141 - BETA-1,3-N-ACETYLGLUCOSAMINYLTRANSFERASE // SUBFAMILY NOT NAMED (1 of 2)	unnamed protein product [Vitis vinifera]			PREDICTED: beta-1,3-galactosyltransferase sqv-2-like [Sesamum indicum].
Pp3c1_42230	-1.54548	0.00232625
Pp3c1_42250	-1.54548	0.00232625
Pp3c1_42420	-1.54548	0.00232625
Pp3c1_42760			1.00487	0.011484				PTHR10992:SF840 - METHYLESTERASE 17-RELATED (1 of 3)	esterase pir7a			PREDICTED: putative methylesterase 11, chloroplastic [Cucumis melo].
Pp3c1_42880			-1.42522	5.46489e-07			plastid	PTHR36035:SF1 - PROTEIN DISULFIDE-ISOMERASE SCO2 (1 of 2)	sco2 (snowy cotyledon 2) protein disulfide isomerase			PREDICTED: protein disulfide-isomerase SCO2-like [Citrus sinensis].
Pp3c1_4400			-1.33788	2.643e-06	ion transport		proton-transporting two-sector ATPase complex, proton-transporting domain	PTHR10263//PTHR10263:SF12 - V-TYPE PROTON ATPASE PROTEOLIPID SUBUNIT // SUBFAMILY NOT NAMED (1 of 1)	vacuolar atp synthase 16 kda proteolipid subunit	vacuolar H+-pumping ATPase 16 kDa proteolipid (ava-p2)	V-type proton ATPase 16 kDa proteolipid subunit	vacuolar H+-ATPase subunit c [Rosa rugosa].
Pp3c1_4600	-1.0476	0.0437184	-1.63755	0.00102593	metabolic process	N-acetyltransferase activity		PTHR23091//PTHR23091:SF234 - N-TERMINAL ACETYLTRANSFERASE // SUBFAMILY NOT NAMED (1 of 3)	T13J8.140, GCN5-related N-acetyltransferase (GNAT) family protein			PREDICTED: uncharacterized protein LOC103946240 [Pyrus x bretschneideri].
Pp3c1_4750			-1.08299	0.0173089				4.2.1.129 - Squalene--hopanol cyclase / Squalene--hopene cyclase (1 of 1)		Lupeol synthase. Converts oxidosqualene to multiple triterpene alcohols and a triterpene diols. This conversion proceeds through the formation of a 17?-dammarenyl cation.	Squalene--hopene cyclase	squalene--hopene cyclase [Teredinibacter turnerae].
Pp3c1_6650			-1.32442	4.32886e-06	translation	structural constituent of ribosome	large ribosomal subunit	PTHR11593 - 60S RIBOSOMAL PROTEIN L17 (1 of 5)	60s ribosomal protein	Ribosomal protein L22p/L17e family protein, FUNCTIONS IN: structural constituent of ribosome, INVOLVED IN: translation, LOCATED IN: in 6 components, EXPRESSED IN: 23 plant structures, EXPRESSED DURING: 13 growth stages, CONTAINS InterPro DOMAIN/s: Ribosomal protein L22/L17 (InterPro:IPR001063), Ribosomal protein L22/L17, eukaryotic/archaeal (InterPro:IPR005721), Ribosomal protein L22/L17, conserv…	60S ribosomal protein L17-2	PREDICTED: 60S ribosomal protein L17-2 [Prunus mume].
Pp3c1_6940	1.06481	0.0161172	1.83347	1.672e-07	exocytosis		exocyst	PTHR12542:SF16 - EXO70-G1 PROTEIN (1 of 5)	F3L17.110, exocyst subunit EXO70 family protein (EXO70-G1) [KO:K07195]			PREDICTED: exocyst complex component EXO70A1-like [Solanum lycopersicum].
Pp3c1_7300			-1.1441	0.00447997	regulation of transcription, DNA-templated	sequence-specific DNA binding transcription factor activity:sequence-specific DNA binding		PTHR13301 - X-BOX TRANSCRIPTION FACTOR-RELATED (1 of 34)	transcription factor			hypothetical protein VITISV_041176 [Vitis vinifera].
Pp3c1_7950			1.13228	0.0306522
Pp3c1_8290			1.1496	0.000337472	translation	structural constituent of ribosome:rRNA binding	ribosome	K02987 - small subunit ribosomal protein S4e (RP-S4e, RPS4) (1 of 7)	40s ribosomal s4 protein:40s ribosomal protein s4			PREDICTED: 40S ribosomal protein S4-1-like [Musa acuminata subsp. malaccensis].
Pp3c1_8550			1.5074	0.00134983				PTHR24209:SF7 - PROTEIN DA1-RELATED 2 (1 of 4)	zinc ion binding
Pp3c1_8580			-1.34821	0.00135072	anion transmembrane transport	inorganic anion exchanger activity	plasma membrane:integral component of membrane	PTHR11453:SF44 - BORON TRANSPORTER 1-RELATED (1 of 2)	anion exchanger family protein			PREDICTED: probable boron transporter 2-like isoform X1 [Glycine max].
Pp3c1_8980			-1.18312	0.0796236
Pp3c1_9250			1.12198	0.0538687	co-translational protein modification:translation	iron ion binding:peptide deformylase activity	plant-type cell wall:chloroplast stroma:mitochondrion	K01462 - peptide deformylase (PDF, def) (1 of 3)	peptide deformylase			PREDICTED: peptide deformylase 1A, chloroplastic isoform X2 [Amborella trichopoda].
Pp3c1_9320			1.34275	0.00521511	protein phosphorylation	ATP binding:protein serine/threonine kinase activity		K04733 - interleukin-1 receptor-associated kinase 4 (IRAK4) (1 of 56)	nodulation receptor kinase	Encodes a receptor-like kinase that, together with ER and ERL1 governs the initial decision of protodermal cells to either divide proliferatively to produce pavement cells or divide asymmetrically to generate stomatal complexes. It is also important for maintaining stomatal stem cell activity and preventing terminal differentiation of the meristemoid into the guard mother cell. When heterozygous …	LRR receptor-like serine/threonine-protein kinase ERL2	PREDICTED: probable receptor-like protein kinase At2g21480 [Brassica rapa].
Pp3c10_10170			1.16026	0.0758728
Pp3c10_10680			-1.20224	7.4341e-07	reductive pentose-phosphate cycle:regulation of transcription, DNA-templated	double-stranded DNA binding:transketolase activity:metal ion binding	mitochondrion:chloroplast thylakoid membrane	K00615 - transketolase (E2.2.1.1, tktA, tktB) (1 of 4)	transketolase 1			putative transketolase [Oryza sativa Japonica Group].
Pp3c10_1100			1.49423	0.000204925	cell wall modification:negative regulation of catalytic activity	pectinesterase activity:aspartyl esterase activity:enzyme inhibitor activity	cell wall	PTHR31707:SF33 - INVERTASE/PECTIN METHYLESTERASE INHIBITOR FAMILY PROTEIN (1 of 7)	K21P3.5, pectinesterase family	Plant invertase/pectin methylesterase inhibitor superfamily, FUNCTIONS IN: enzyme inhibitor activity, pectinesterase activity, INVOLVED IN: cell wall modification, LOCATED IN: cell wall, plant-type cell wall, EXPRESSED IN: 9 plant structures, EXPRESSED DURING: L mature pollen stage, M germinated pollen stage, 4 anthesis, C globular stage, petal differentiation and expansion stage, CONTAINS InterP…	Probable pectinesterase/pectinesterase inhibitor 13	PREDICTED: probable pectinesterase/pectinesterase inhibitor 12 [Brassica napus].
Pp3c10_11250			-1.12883	0.00367547				PF07014 - Hs1pro-1 protein C-terminus (Hs1pro-1_C) (1 of 6)	contains ESTs AU056303(S20457),AU056302(S20457) [Oryza sativa (japonica cultivar-group)]			nematode resistance HS1pro1 protein [Glycine max].
Pp3c10_11730			1.46319	0.00193956	metabolic process	coenzyme binding:catalytic activity		K08678 - UDP-glucuronate decarboxylase (UXS1, uxs) (1 of 4)	aud1 udp-glucuronate decarboxylase catalytic dtdp-glucose -dehydratase		ADP-L-glycero-D-manno-heptose-6-epimerase	PREDICTED: UDP-glucuronic acid decarboxylase 2 [Malus domestica].
Pp3c10_11850			1.30873	0.00362474				PF10693 - Protein of unknown function (DUF2499) (DUF2499) (1 of 2)	T12H17.220, expressed protein			PREDICTED: uncharacterized protein ycf49 [Cucumis melo].
Pp3c10_11910			-1.57207	3.49362e-06	transcription, DNA-templated			PTHR31241:SF2 - DEHYDRATION-RESPONSIVE ELEMENT-BINDING PROTEIN 2A-RELATED (1 of 7)	ap2 erf domain-containing transcription factor			hypothetical protein SELMODRAFT_27203, partial [Selaginella moellendorffii].
Pp3c10_13610			-1.22382	0.00073058		binding	chromosome	K11251 - histone H2A (H2A) (1 of 12)	histone 2			hypothetical protein PRUPE_ppa013134mg [Prunus persica].
Pp3c10_14020			1.47996	0.00867609	intracellular transport:small GTPase mediated signal transduction:protein transport	GTP binding		PTHR24073:SF430 - RAS-RELATED PROTEIN RABA5A (1 of 4)	ras superfamily gtp-binding protein			hypothetical protein CARUB_v10024045mg [Capsella rubella].
Pp3c10_14450			1.01302	0.0187158				PTHR15907:SF43 - PROTEIN PLANT CADMIUM RESISTANCE 2-RELATED (1 of 4)	F10B6.27, expressed protein [Arabidopsis thaliana]			PREDICTED: cell number regulator 1 [Vitis vinifera].
Pp3c10_15570			-1.42537	3.32254e-05				PTHR10774//PTHR10774:SF90 - EXTENDED SYNAPTOTAGMIN-RELATED // SUBFAMILY NOT NAMED (1 of 4)	F15K9.2, C2 domain-containing protein / GRAM domain-containing protein	C2 calcium/lipid-binding and GRAM domain containing protein, CONTAINS InterPro DOMAIN/s: C2 membrane targeting protein (InterPro:IPR018029), C2 calcium/lipid-binding domain, CaLB (InterPro:IPR008973), GRAM (InterPro:IPR004182), C2 region (InterPro:IPR020477), C2 calcium-dependent membrane targeting (InterPro:IPR000008), BEST Arabidopsis thaliana protein match is: C2 calcium/lipid-binding and GRAM…	C2 and GRAM domain-containing protein At1g03370	PREDICTED: C2 and GRAM domain-containing protein At1g03370 isoform X2 [Jatropha curcas].
Pp3c10_16560			-1.15483	0.00786997	pentose-phosphate shunt:isopentenyl diphosphate biosynthetic process, methylerythritol 4-phosphate pathway:protein targeting to chloroplast:metal ion transport	metal ion binding	chloroplast envelope:chloroplast thylakoid membrane:chloroplast stroma		metal ion binding			hypothetical protein POPTR_0001s34760g [Populus trichocarpa].
Pp3c10_16880			-1.03763	0.0671643	electron transport chain	metal ion binding:electron carrier activity:2 iron, 2 sulfur cluster binding	plastid	K02639 - ferredoxin (petF) (1 of 10)	ferredoxin (2fe-2s)			ferredoxin [Synechococcus sp. JA-2-3B'a(2-13)].
Pp3c10_17120			2.11856	3.27525e-05	biosynthetic process	strictosidine synthase activity	cytoplasmic part:intracellular membrane-bounded organelle	4.3.3.2 - Strictosidine synthase / Strictosidine synthetase (1 of 11)	strictosidine synthase family protein	Although this enzyme is predicted to encode a strictosidine synthase (SS), it lacks a conserved catalytic glutamate residue found in active SS enzymes and it is not expected to have SS activity.	Protein STRICTOSIDINE SYNTHASE-LIKE 3	PREDICTED: protein STRICTOSIDINE SYNTHASE-LIKE 3-like [Gossypium raimondii].
Pp3c10_17490			-1.44525	0.000926501	drug transmembrane transport	antiporter activity:drug transmembrane transporter activity	integral component of membrane	K03327 - multidrug resistance protein, MATE family (TC.MATE, SLC47A, norM, mdtK, dinF) (1 of 13)	transparent testa 12			multidrug and toxic extrusion transporter [Vaccinium corymbosum].
Pp3c10_19110			1.15351	0.0222309
Pp3c10_19650			-1.02832	0.00254542	regulation of catalytic activity	Rho GDP-dissociation inhibitor activity	cytoplasm	K12462 - Rho GDP-dissociation inhibitor (ARHGDI, RHOGDI) (1 of 4)	rho gdp-dissociation inhibitor 1			PREDICTED: rho GDP-dissociation inhibitor 1 [Amborella trichopoda].
Pp3c10_19740			-1.03273	0.00260572	regulation of catalytic activity	Rho GDP-dissociation inhibitor activity	cytoplasm	K12462 - Rho GDP-dissociation inhibitor (ARHGDI, RHOGDI) (1 of 4)	rho gdp-dissociation inhibitor 1			unknown [Zea mays].
Pp3c10_19880			-1.72966	0.00144871	positive regulation of transcription, DNA-templated:pentose-phosphate shunt:positive regulation of catalytic activity:starch biosynthetic process:maltose metabolic process:leaf morphogenesis:cell differentiation:cytochrome b6f complex assembly:thylakoid membrane organization		chloroplast thylakoid membrane	PTHR33219:SF1 - COFACTOR ASSEMBLY, COMPLEX C (B6F) (1 of 1)	MAB16.6, expressed protein			unknown [Picea sitchensis].
Pp3c10_2120	-1.04777	0.0814799			aromatic amino acid family biosynthetic process:oxidation-reduction process	oxidoreductase activity:3-dehydroquinate synthase activity		1.4.1.24 - 3-dehydroquinate synthase II / DHQ synthase II (1 of 11)	3-dehydroquinate synthase			PREDICTED: uncharacterized protein LOC104226437 isoform X1 [Nicotiana sylvestris].
Pp3c10_21310			1.44202	0.0144606	transport	transporter activity	integral component of membrane	PTHR19139//PTHR19139:SF135 - AQUAPORIN TRANSPORTER // SUBFAMILY NOT NAMED (1 of 2)	mip pip subfamily			hypothetical protein CISIN_1g040654mg [Citrus sinensis].
Pp3c10_21550			-1.02588	0.0255833	regulation of transcription, DNA-templated		nucleus	K12605 - CCR4-NOT transcription complex subunit 2 (CNOT2, NOT2) (1 of 2)	ccr4-not transcription complex			PREDICTED: probable NOT transcription complex subunit VIP2-like isoform X2 [Glycine max].
Pp3c10_21630			1.49189	9.38071e-07				K12471 - epsin (EPN) (1 of 2)	F14B2.10, epsin N-terminal homology (ENTH) domain-containing protein [Arabidopsis thaliana]			PREDICTED: LOW QUALITY PROTEIN: clathrin interactor EPSIN 2-like [Phoenix dactylifera].
Pp3c10_21640			-1.30054	2.59212e-05	response to karrikin		chloroplast	PTHR21576//PTHR21576:SF21 - UNCHARACTERIZED NODULIN-LIKE PROTEIN // SUBFAMILY NOT NAMED (1 of 3)	nodulin-like protein	Nodulin-like / Major Facilitator Superfamily protein, INVOLVED IN: transmembrane transport, LOCATED IN: endomembrane system, EXPRESSED IN: sperm cell, male gametophyte, EXPRESSED DURING: L mature pollen stage, M germinated pollen stage, CONTAINS InterPro DOMAIN/s: Nodulin-like (InterPro:IPR010658), Major facilitator superfamily MFS-1 (InterPro:IPR011701), Major facilitator superfamily, general su…		PREDICTED: uncharacterized protein LOC104747461 [Camelina sativa].
Pp3c10_22780			-1.43431	0.00873093	nucleoside transmembrane transport	nucleoside transmembrane transporter activity	integral component of membrane	PTHR10332:SF35 - EQUILIBRATIVE NUCLEOTIDE TRANSPORTER 8 (1 of 2)	equilibrative nucleoside transporter		Equilibrative nucleoside transporter 1	PREDICTED: equilibrative nucleotide transporter 1 [Amborella trichopoda].
Pp3c10_2280			-1.00754	0.0976984		nucleoside-triphosphatase activity:zinc ion binding:DNA binding:ATP binding	nucleus	K11643 - chromodomain-helicase-DNA-binding protein 4 (CHD4, MI2B) (1 of 7)	chromodomain helicase dna binding protein 3		Chromodomain-helicase-DNA-binding protein 3	Os01g0881000 [Oryza sativa Japonica Group].
Pp3c10_2370			-1.41786	0.0215431		transferase activity, transferring phosphorus-containing groups		PF08263//PF13855 - Leucine rich repeat N-terminal domain (LRRNT_2) // Leucine rich repeat (LRR_8) (1 of 7)	polygalacturonase inhibitor 1 precursor			unnamed protein product, partial [Vitis vinifera].
Pp3c10_23730			1.48484	0.000709606		zinc ion binding		PTHR21736:SF20 - PROTEIN OBERON 1-RELATED (1 of 2)	potyvirus vpg interacting protein			Protein OBERON 2 -like protein [Gossypium arboreum].
Pp3c10_24280			-1.12587	0.0236542	phosphate ion transport:transmembrane transport	inorganic phosphate transmembrane transporter activity	integral component of membrane	PTHR24064:SF274 - INORGANIC PHOSPHATE TRANSPORTER 1-4 (1 of 3)	high affinity inorganic phosphate transporter		Putative metabolite transport protein YaaU	PREDICTED: probable inorganic phosphate transporter 1-12 [Setaria italica].
Pp3c10_25270			-1.3269	5.9746e-06	translation	structural constituent of ribosome	ribosome	K02927 - large subunit ribosomal protein L40e (RP-L40e, RPL40) (1 of 5)	ubiquitin fusion protein			PREDICTED: ubiquitin-60S ribosomal protein L40-like [Musa acuminata subsp. malaccensis].
Pp3c10_270			-1.01419	0.0469765	photosynthesis		chloroplast stroma	PTHR18901//PTHR18901:SF28 - 2-DEOXYGLUCOSE-6-PHOSPHATE PHOSPHATASE 2 // SUBFAMILY NOT NAMED (1 of 1)	K18C1.5, expressed protein [Arabidopsis thaliana]	Haloacid dehalogenase-like hydrolase (HAD) superfamily protein, FUNCTIONS IN: molecular_function unknown, INVOLVED IN: biological_process unknown, LOCATED IN: chloroplast stroma, chloroplast, EXPRESSED IN: 23 plant structures, EXPRESSED DURING: 14 growth stages, BEST Arabidopsis thaliana protein match is: Haloacid dehalogenase-like hydrolase (HAD) superfamily protein (TAIR:AT3G48420.1), Has 352 B…	Haloacid dehalogenase-like hydrolase domain-containing protein At3g48420	hypothetical protein CICLE_v10015603mg [Citrus clementina].
Pp3c10_3010			-1.14208	0.000904389	protein phosphorylation	protein kinase activity:ATP binding		PF00059//PF07714 - Lectin C-type domain (Lectin_C) // Protein tyrosine kinase (Pkinase_Tyr) (1 of 2)	protein kinase family protein	Protein kinase superfamily protein, FUNCTIONS IN: protein serine/threonine kinase activity, protein kinase activity, kinase activity, ATP binding, INVOLVED IN: protein amino acid phosphorylation, LOCATED IN: cellular_component unknown, EXPRESSED IN: 12 plant structures, EXPRESSED DURING: L mature pollen stage, M germinated pollen stage, 4 anthesis, C globular stage, petal differentiation and expa…	Probable serine/threonine-protein kinase At1g01540	PREDICTED: probable receptor-like serine/threonine-protein kinase At4g34500-like [Glycine max].
Pp3c10_3350			-1.10885	0.00304865				KOG0149 - Predicted RNA-binding protein SEB4 (RRM superfamily) (1 of 10)	hypothetical protein similar to Arabidopsis thaliana chromosome 1, F10C21_14 [Oryza sativa (japonica cultivar-group)]	RNA-binding (RRM/RBD/RNP motifs) family protein, FUNCTIONS IN: RNA binding, nucleotide binding, nucleic acid binding, INVOLVED IN: biological_process unknown, LOCATED IN: cellular_component unknown, EXPRESSED IN: 23 plant structures, EXPRESSED DURING: 13 growth stages, CONTAINS InterPro DOMAIN/s: RNA recognition motif, RNP-1 (InterPro:IPR000504), Nucleotide-binding, alpha-beta plait (InterPro:IPR…	RNA-binding protein 38	unnamed protein product [Triticum aestivum].
Pp3c10_4820	1.06588	0.00658839	1.36541	0.00142663		zinc ion binding		PTHR21319//PTHR21319:SF14 - RING FINGER AND CHY ZINC FINGER DOMAIN-CONTAINING PROTEIN 1 // SUBFAMILY NOT NAMED (1 of 2)	zinc finger			PREDICTED: RING finger and CHY zinc finger domain-containing protein 1 [Vitis vinifera].
Pp3c10_4900			-1.11026	1.82267e-06
Pp3c10_5000			-1.40665	0.00846834				PTHR11742:SF7 - ENDOPLASMIC RETICULUM MANNOSYL-OLIGOSACCHARIDE 1,2-ALPHA-MANNOSIDASE (1 of 2)	glycoside hydrolase family 47 protein			Mannosyl-oligosaccharide 1,2-alpha-mannosidase MNS3 [Triticum urartu].
Pp3c10_5860			-1.03057	0.00122983	proteolysis	metal ion binding:metalloendopeptidase activity	cytoplasm	3.4.24.56 - Insulysin / Insulinase (1 of 7)	peptidase m16 family protein insulinase family protein			hypothetical protein SELMODRAFT_447027 [Selaginella moellendorffii].
Pp3c10_6090			-1.09513	0.00782988		DNA binding	nucleus	PTHR33729:SF2 - METHYL-CPG-BINDING DOMAIN-CONTAINING PROTEIN 11 (1 of 6)	methyl binding domain			Methyl-CpG-binding domain-containing protein 10 [Glycine soja].
Pp3c10_6100			-1.09513	0.00782988		DNA binding	nucleus	PTHR33729:SF2 - METHYL-CPG-BINDING DOMAIN-CONTAINING PROTEIN 11 (1 of 6)				unknown [Picea sitchensis].
Pp3c10_6170			-1.08175	3.36801e-05	nucleoid organization:pyrimidine ribonucleotide biosynthetic process:chloroplast fission		chloroplast envelope:thylakoid membrane	PF02325 - YGGT family (YGGT) (1 of 5)	fanciful k+ uptake-b family transporter			PREDICTED: uncharacterized protein LOC104889701 [Beta vulgaris subsp. vulgaris].
Pp3c10_6380			-1.77549	7.98023e-05				PF00646 - F-box domain (F-box) (1 of 126)	F28C11.3, kelch repeat-containing F-box family protein [Arabidopsis thaliana]			PREDICTED: F-box/kelch-repeat protein At3g24760 [Nelumbo nucifera].
Pp3c10_6880			-1.16072	0.000133914	transmembrane transport		integral component of membrane	PTHR24089:SF92 - MITOCHONDRIAL SUBSTRATE CARRIER FAMILY PROTEIN B (1 of 1)	adenylate translocator (brittle-1)-like protein	Mitochondrial substrate carrier family protein, FUNCTIONS IN: binding, transporter activity, INVOLVED IN: transport, mitochondrial transport, transmembrane transport, LOCATED IN: endomembrane system, mitochondrial inner membrane, membrane, EXPRESSED IN: 24 plant structures, EXPRESSED DURING: 14 growth stages, CONTAINS InterPro DOMAIN/s: Mitochondrial carrier protein (InterPro:IPR002067), Mitochon…	Mitochondrial adenine nucleotide transporter ADNT1	PREDICTED: calcium-binding mitochondrial carrier protein SCaMC-1-like isoform X1 [Cicer arietinum].
Pp3c10_7720	-1.1438	0.00829049	-1.28174	0.0174493	starch biosynthetic process:oxidation-reduction process	oxidoreductase activity		KOG1611 - Predicted short chain-type dehydrogenase (1 of 1)	short-chain dehydrogenase reductase sdr			PREDICTED: uncharacterized oxidoreductase C663.09c isoform X2 [Eucalyptus grandis].
Pp3c10_8020			1.24125	0.0319081				PTHR31414:SF1 - TRANSMEMBRANE PROTEIN DDB_G0292058 (1 of 7)	K9I9.11, hypothetical protein [Arabidopsis thaliana]			hypothetical protein SORBIDRAFT_05g009720 [Sorghum bicolor].
Pp3c10_8200	-1.09949	0.0563015	-1.29246	0.0356437	ammonia assimilation cycle:oxidation-reduction process:response to salt stress:developmental growth:gluconeogenesis:L-glutamate biosynthetic process:glycolytic process	3 iron, 4 sulfur cluster binding:flavin adenine dinucleotide binding:iron ion binding:FMN binding:glutamate synthase (NADH) activity	chloroplast stroma	K00264 - glutamate synthase (NADPH/NADH) (GLT1) (1 of 4)	glutamate synthase			PREDICTED: glutamate synthase 1 [NADH], chloroplastic isoform X1 [Jatropha curcas].
Pp3c10_9060			-1.28029	0.000471639		DNA binding:zinc ion binding:chromatin binding	nucleus	K11649 - SWI/SNF related-matrix-associated actin-dependent regulator of chromatin subfamily C (SMARCC) (1 of 3)	chromatin remodeling complex subunit			PREDICTED: SWI/SNF complex subunit SWI3C-like [Pyrus x bretschneideri].
Pp3c10_9500			-1.12207	0.0517843	copper ion transmembrane transport:iron ion transmembrane transport:cellular metal ion homeostasis:protein import into chloroplast stroma	copper uptake transmembrane transporter activity:iron ion transmembrane transporter activity:protein homodimerization activity	integral component of membrane:chloroplast inner membrane	PTHR34548:SF2 - PROTEIN TIC 21, CHLOROPLASTIC (1 of 3)	tic21 (translocon at inner membrane of chloroplasts 21) copper uptake transmembrane transporter iron ion transmembrane transporter protein homodimerization			hypothetical protein PHAVU_007G040300g [Phaseolus vulgaris].
Pp3c10_9740	-1.00118	0.00471238
Pp3c11_11830			-1.14476	0.00307143	single-organism cellular process:regulation of primary metabolic process:transcription, DNA-templated:regulation of cellular metabolic process:ncRNA metabolic process:single-organism developmental process:plastid organization:regulation of macromolecule metabolic process		plastid	PF13041//PF13812 - PPR repeat family (PPR_2) // Pentatricopeptide repeat domain (PPR_3) (1 of 2)	pentatricopeptide repeat-containing:F25A4.18, pentatricopeptide (PPR) repeat-containing protein [Arabidopsis thaliana]	Pentatricopeptide repeat (PPR) superfamily protein, CONTAINS InterPro DOMAIN/s: Pentatricopeptide repeat (InterPro:IPR002885), BEST Arabidopsis thaliana protein match is: Pentatricopeptide repeat (PPR) superfamily protein (TAIR:AT1G77340.1), Has 1807 Blast hits to 1807 proteins in 277 species: Archae - 0, Bacteria - 0, Metazoa - 736, Fungi - 347, Plants - 385, Viruses - 0, Other Eukaryotes - 339 …	Pentatricopeptide repeat-containing protein At5g65560	PREDICTED: pentatricopeptide repeat-containing protein At1g74850, chloroplastic [Nelumbo nucifera].
Pp3c11_12000			-2.01328	6.98693e-13	plant-type cell wall organization		extracellular region	PTHR31867:SF30 - EXPANSIN-A5 (1 of 29)	expansin 2	member of Alpha-Expansin Gene Family. Naming convention from the Expansin Working Group (Kende et al, 2004. Plant Mol Bio)	Expansin-A14	PREDICTED: expansin-A21-like [Setaria italica].
Pp3c11_12640			-1.25373	0.0165215			mitochondrion	PTHR31818:SF0 - PROTEIN ROOT HAIR SPECIFIC 17 (1 of 3)	auxin-independent growth promoter			PREDICTED: uncharacterized protein At1g04910-like [Brachypodium distachyon].
Pp3c11_14460			-1.10687	0.00952707	terpenoid biosynthetic process:thiamine biosynthetic process:1-deoxy-D-xylulose 5-phosphate biosynthetic process	metal ion binding:1-deoxy-D-xylulose-5-phosphate synthase activity	chloroplast	2.2.1.7 - 1-deoxy-D-xylulose-5-phosphate synthase / DXP-synthase (1 of 4)	1-deoxy-d-xylulose 5-phosphate synthase		1-deoxy-D-xylulose-5-phosphate synthase	PREDICTED: probable 1-deoxy-D-xylulose-5-phosphate synthase, chloroplastic [Cucumis sativus].
Pp3c11_1480	1.14944	0.0345378	1.39163	0.0316572			mitochondrion	PTHR11062:SF51 - EXOSTOSIN FAMILY PROTEIN (1 of 7)	F18N11.160, exostosin family protein			PREDICTED: probable glycosyltransferase At3g07620-like [Glycine max].
Pp3c11_14810			1.87727	3.36801e-05				PTHR11527//PTHR11527:SF149 - SMALL HEAT-SHOCK PROTEIN HSP20 FAMILY // SUBFAMILY NOT NAMED (1 of 2)	small heat-shock protein			small heat-shock protein [Picea glauca].
Pp3c11_14980			-1.34531	0.00742813				2.3.1.88 - Peptide alpha-N-acetyltransferase / Protein N-terminal acetyltransferase (1 of 18)	gnat family
Pp3c11_15500			1.17443	0.0365476
Pp3c11_17230			1.13081	0.0493304	translation	structural constituent of ribosome	cytosolic small ribosomal subunit	K02984 - small subunit ribosomal protein S3Ae (RP-S3Ae, RPS3A) (1 of 8)	40s ribosomal protein			PREDICTED: 40S ribosomal protein S3a-1-like [Tarenaya hassleriana].
Pp3c11_17280			1.27292	0.00149091	translation	structural constituent of ribosome	large ribosomal subunit	K02872 - large subunit ribosomal protein L13Ae (RP-L13Ae, RPL13A) (1 of 5)	60s ribosomal protein	Ribosomal protein L13 family protein, FUNCTIONS IN: structural constituent of ribosome, INVOLVED IN: translation, LOCATED IN: cytosolic ribosome, cytosolic large ribosomal subunit, large ribosomal subunit, EXPRESSED IN: 22 plant structures, EXPRESSED DURING: 13 growth stages, CONTAINS InterPro DOMAIN/s: Ribosomal protein L13 (InterPro:IPR005822), Ribosomal protein L13, eukaryotic/archaeal (InterP…	60S ribosomal protein L13a-4	PREDICTED: 60S ribosomal protein L13a-4 [Elaeis guineensis].
Pp3c11_18220			1.09831	0.0469631	histone lysine methylation:regulation of flower development		nuclear envelope:endoplasmic reticulum	K14320 - aladin (AAAS) (1 of 1)				unknown [Populus trichocarpa].
Pp3c11_18330			-1.58262	7.00823e-08	protein dephosphorylation	metal ion binding:protein serine/threonine phosphatase activity		PTHR13832//PTHR13832:SF326 - PROTEIN PHOSPHATASE 2C // SUBFAMILY NOT NAMED (1 of 1)	abscisic insensitive 1b			PREDICTED: protein phosphatase 2C 37 isoform X1 [Camelina sativa].
Pp3c11_18380			1.17374	3.65504e-07		zinc ion binding		KOG1700 - Regulatory protein MLP and related LIM proteins (1 of 2)	pollen-specific protein	Encodes a member of the Arabidopsis LIM proteins: a family of actin bundlers with distinct expression patterns. WLIM1, WLIM2a, and WLIM2b are widely expressed, whereas PLIM2a, PLIM2b, and PLIM2c are predominantly expressed in pollen. Regulates actin cytoskeleton organization.	Cysteine-rich protein 2	uncharacterized protein LOC100809121 [Glycine max].
Pp3c11_21460			2.05395	1.47995e-15				K14137 - protein prenyltransferase alpha subunit repeat containing protein 1 (PTAR1) (1 of 2)	T27I1.12, protein prenyltransferase alpha subunit-related [Arabidopsis thaliana]			Prenylyltransferase superfamily protein, putative isoform 2 [Theobroma cacao].
Pp3c11_23320			-1.21534	0.0331767		protein dimerization activity		PTHR11514 - MYC (1 of 31)	anthocyanin transcriptional regulator			PREDICTED: transcription factor ABA-INDUCIBLE bHLH-TYPE-like [Tarenaya hassleriana].
Pp3c11_23920			1.22648	0.0641719				PTHR21467 - HEAT-LIKE REPEAT-CONTAINING PROTEIN (1 of 1)	kiaa1622 protein	one of three genes encoding the 65 kDa regulatory subunit of protein phosphatase 2A (PP2A)	Serine/threonine-protein phosphatase 4 regulatory subunit 4	Serine/threonine-protein phosphatase 4 regulatory subunit 4, partial [Cathartes aura].
Pp3c11_2407			-1.53334	0.0123585				PF14368 - Probable lipid transfer (LTP_2) (1 of 63)				hypothetical protein VITISV_021194 [Vitis vinifera].
Pp3c11_25100			1.21893	0.0160098	phosphatidylglycerol biosynthetic process	plasmalogen synthase activity	endoplasmic reticulum membrane:integral component of membrane:nucleus	PTHR23063:SF1 - 1-ACYLGLYCEROPHOSPHOCHOLINE O-ACYLTRANSFERASE 1 (1 of 2)	F23A5.31, phospholipid/glycerol acyltransferase family protein			predicted protein [Hordeum vulgare subsp. vulgare].
Pp3c11_25880			1.82929	5.14914e-12	metabolic process	metal ion binding:hydroxymethylglutaryl-CoA lyase activity	mitochondrial matrix	K01640 - hydroxymethylglutaryl-CoA lyase (E4.1.3.4, HMGCL, hmgL) (1 of 2)	hydroxymethylglutaryl-CoA lyase, putative / 3-hydroxy-3-methylglutarate-CoA lyase, putative / HMG-CoA lyase, putative			hypothetical protein CISIN_1g012949mg [Citrus sinensis].
Pp3c11_25980			-1.20992	0.000386822				PTHR22904 - TPR REPEAT CONTAINING PROTEIN (1 of 30)	chaperone binding	Tetratricopeptide repeat (TPR)-like superfamily protein, FUNCTIONS IN: binding, INVOLVED IN: biological_process unknown, EXPRESSED IN: 8 plant structures, EXPRESSED DURING: petal differentiation and expansion stage, D bilateral stage, CONTAINS InterPro DOMAIN/s: Tetratricopeptide-like helical (InterPro:IPR011990), Tetratricopeptide repeat-containing (InterPro:IPR013026), Tetratricopeptide repeat …	Tetratricopeptide repeat protein 1	PREDICTED: probable UDP-N-acetylglucosamine--peptide N-acetylglucosaminyltransferase SEC [Sesamum indicum].
Pp3c11_2950	1.43934	0.00205226	2.4621	8.39955e-12	metabolic process	coenzyme binding:catalytic activity		K09753 - cinnamoyl-CoA reductase (CCR) (1 of 2)	cinnamoyl CoA reductase			PREDICTED: cinnamoyl-CoA reductase 1-like [Malus domestica].
Pp3c11_3540			1.0426	0.00647603					hypothetical protein [Theileria parva]
Pp3c11_3620	1.22926	0.0280834	2.25984	2.41188e-06	lipid metabolic process	hydrolase activity		PTHR21493//PTHR21493:SF98 - CGI-141-RELATED/LIPASE CONTAINING PROTEIN // SUBFAMILY NOT NAMED (1 of 1)	triacylglycerol			PREDICTED: uncharacterized protein LOC103429308 isoform X1 [Malus domestica].
Pp3c11_3860			-1.90438	0.000584865				PF14368 - Probable lipid transfer (LTP_2) (1 of 63)	lipid binding protein::T8P21.22, protease inhibitor/seed storage/lipid transfer protein (LTP) family protein [Arabidopsis thaliana]			PREDICTED: protein YLS3 [Cucumis sativus].
Pp3c11_6230			-1.39948	0.00541963
Pp3c11_6350			1.13914	0.00047847	heme biosynthetic process	ferrochelatase activity	chloroplast	KOG1321 - Protoheme ferro-lyase (ferrochelatase) (1 of 1)	fc2.1 gene for putative ferrochelatase protein FC2.1	Encodes one of two ferrochelatase genes in Arabidopsis. Ferrochelatase is the terminal enzyme of heme biosynthesis. FC-II is speculated to operate in photosynthetic cytochromes	Ferrochelatase-2, chloroplastic	hypothetical protein OsJ_18231 [Oryza sativa Japonica Group].
Pp3c11_760	1.00711	0.00540507	1.2543	0.000703039	single-organism process:cellular protein modification process:plastid organization:phosphate-containing compound metabolic process:cellular component biogenesis	hydrolase activity	chloroplast	PTHR12320:SF7 - PROTEIN PHOSPHATASE 2C 26-RELATED (1 of 2)	:serine threonine protein phosphatase			PREDICTED: probable protein phosphatase 2C 26 [Populus euphratica].
Pp3c11_7740			1.64815	1.28699e-08	nucleocytoplasmic transport:intracellular protein transport:metabolic process:small GTPase mediated signal transduction	GTP binding:GTPase activity	intracellular:membrane	PTHR24073:SF485 - RAS-RELATED PROTEIN RABJ (1 of 2)	plant-unique rab5 homolog			PREDICTED: ras-related protein RHN1 [Nelumbo nucifera].
Pp3c11_7750			1.19916	0.0202778
Pp3c11_7910			1.10892	0.00597274	unsaturated fatty acid biosynthetic process:photosystem II assembly:chlorophyll biosynthetic process:isopentenyl diphosphate biosynthetic process, methylerythritol 4-phosphate pathway:regulation of lipid metabolic process:chloroplast organization:response to light stimulus:cysteine biosynthetic process:oxidation-reduction process:regulation of tetrapyrrole metabolic process:rRNA processing:thylak…	zinc ion binding:DNA binding:magnesium-protoporphyrin IX monomethyl ester (oxidative) cyclase activity:protein-cysteine S-palmitoyltransferase activity	chloroplast inner membrane:chloroplast thylakoid membrane	K04035 - magnesium-protoporphyrin IX monomethyl ester (oxidative) cyclase (E1.14.13.81, acsF, chlE) (1 of 1)	magnesium-protoporphyrin ix monomethyl ester			PREDICTED: magnesium-protoporphyrin IX monomethyl ester [oxidative] cyclase, chloroplastic [Brassica napus].
Pp3c11_8360			-1.49206	8.10472e-05				PF14368 - Probable lipid transfer (LTP_2) (1 of 63)	F16J14.16, protease inhibitor/seed storage/lipid transfer protein (LTP) family protein [Arabidopsis thaliana]			lipid transfer protein [Capsicum annuum].
Pp3c11_8380			-1.0633	0.00202009				K13696 - abhydrolase domain-containing protein 1/3 (ABHD1_3) (1 of 1)	:alpha beta hydrolase domain containing protein:F7P12.5, esterase/lipase/thioesterase family protein [Arabidopsis thaliana]
Pp3c11_9510			1.00476	0.0138422	transport		integral component of membrane	PTHR35279:SF1 - ARABINANASE/LEVANSUCRASE/INVERTASE (1 of 4)				unknown [Picea sitchensis].
Pp3c12_10200			-1.0117	7.03521e-08	translation	structural constituent of ribosome:RNA binding	large ribosomal subunit	K02938 - large subunit ribosomal protein L8e (RP-L8e, RPL8) (1 of 6)	60s ribosomal protein l2			60S ribosomal protein L2 [Zea mays].
Pp3c12_10640			-1.14608	1.57558e-10				PTHR11132//PTHR11132:SF124 - SOLUTE CARRIER FAMILY 35 // SUBFAMILY NOT NAMED (1 of 2)	triose phosphate phosphate translocator
Pp3c12_11280			-1.06093	0.00130408				K15501 - serine/threonine-protein phosphatase 6 regulatory subunit 3 (PPP6R3, SAPS3) (1 of 3)		SIT4 phosphatase-associated family protein, FUNCTIONS IN: molecular_function unknown, INVOLVED IN: biological_process unknown, LOCATED IN: plasma membrane, EXPRESSED IN: guard cell, cultured cell, CONTAINS InterPro DOMAIN/s: SIT4 phosphatase-associated protein (InterPro:IPR007587), BEST Arabidopsis thaliana protein match is: SIT4 phosphatase-associated family protein (TAIR:AT3G45190.1), Has 14427…	Serine/threonine-protein phosphatase 6 regulatory subunit 3	PREDICTED: serine/threonine-protein phosphatase 6 regulatory subunit 3-like isoform X3 [Erythranthe guttata].
Pp3c12_11880			-1.61487	2.70857e-07	photorespiration:carbon fixation:photosynthesis:oxidation-reduction process	ribulose-bisphosphate carboxylase activity:monooxygenase activity	plastid	K01602 - ribulose-bisphosphate carboxylase small chain (rbcS) (1 of 25)	ribulose-1,5-bisphosphate carboxylase small subunit			RecName: Full=Ribulose bisphosphate carboxylase small chain, chloroplastic, Short=RuBisCO small subunit, Flags: Precursor.
Pp3c12_11940			1.29668	0.0215193	protein phosphorylation	protein serine/threonine kinase activity:ATP binding		K13420 - LRR receptor-like serine/threonine-protein kinase FLS2 (FLS2) (1 of 2)	receptor-like kinase	Encodes a CLAVATA1-related receptor kinase-like protein required for both shoot and flower meristem function. Very similar to BAM1,with more than 85% a.a. identity. It has a broad expression pattern and is involved in vascular strand development in the leaf, control of leaf shape, size and symmetry, male gametophyte development and ovule specification and function. Anthers of double mutants (bam1…	Leucine-rich repeat receptor-like serine/threonine-protein kinase BAM2	PREDICTED: receptor-like protein kinase HSL1, partial [Erythranthe guttata].
Pp3c12_12160			-1.05471	0.0941621	mitotic chromosome condensation:cell division			K06677 - condensin complex subunit 1 (YCS4, CNAP1, CAPD2) (1 of 2)	chromosome condensation complex protein			hypothetical protein AMTR_s00063p00018970 [Amborella trichopoda].
Pp3c12_12250			-1.42486	0.000266076
Pp3c12_12300			1.09998	0.00168201
Pp3c12_12390			1.04775	0.0029409	detoxification of mercury ion:cell redox homeostasis:electron transport chain	flavin adenine dinucleotide binding:disulfide oxidoreductase activity:mercury (II) reductase activity:NADP binding:mercury ion binding:dihydrolipoyl dehydrogenase activity	plastid	K00382 - dihydrolipoamide dehydrogenase (DLD, lpd, pdhD) (1 of 4)	dihydrolipoyl dehydrogenase			PREDICTED: dihydrolipoyl dehydrogenase 2, chloroplastic [Tarenaya hassleriana].
Pp3c12_12730			-1.30571	0.000103332	regulation of transcription, DNA-templated			PTHR14304 - P30 DBC PROTEIN (1 of 2)	T18E12.18, ATP/GTP-binding protein family [Arabidopsis thaliana]			PREDICTED: cell division cycle and apoptosis regulator protein 1 [Amborella trichopoda].
Pp3c12_12950			-1.15219	0.00389646				PTHR14445 - GRB10 INTERACTING GYF PROTEIN (1 of 3)	proteophosphoglycan ppg1 [Leishmania major]			PREDICTED: uncharacterized protein LOC100815978 isoform X1 [Glycine max].
Pp3c12_1420			2.10695	8.5221e-12	vesicle-mediated transport:single-organism process			K12199 - vacuolar protein sorting-associated protein VTA1 (VTA1, LIP5) (1 of 1)	F10M23.90, hydroxyproline-rich glycoprotein family protein [Arabidopsis thaliana]			PREDICTED: vacuolar protein sorting-associated protein VTA1 homolog [Camelina sativa].
Pp3c12_14230			1.04308	0.00924443		calcium ion binding		PTHR23064 - TROPONIN (1 of 2)	at1g64850 f13o11_15			PREDICTED: uncharacterized protein LOC102594590 [Solanum tuberosum].
Pp3c12_14320			-1.29001	1.79448e-05	primary metabolic process:single-organism process:macromolecule metabolic process:cellular metabolic process			PF01535//PF12854//PF13041 - PPR repeat (PPR) // PPR repeat (PPR_1) // PPR repeat family (PPR_2) (1 of 1)	pentatricopeptide repeat-containing	Pentatricopeptide repeat (PPR) superfamily protein, CONTAINS InterPro DOMAIN/s: Pentatricopeptide repeat (InterPro:IPR002885), BEST Arabidopsis thaliana protein match is: Pentatricopeptide repeat (PPR) superfamily protein (TAIR:AT5G55840.1), Has 1807 Blast hits to 1807 proteins in 277 species: Archae - 0, Bacteria - 0, Metazoa - 736, Fungi - 347, Plants - 385, Viruses - 0, Other Eukaryotes - 339 …	Putative pentatricopeptide repeat-containing protein At5g59900	Pentatricopeptide repeat-containing protein, putative [Theobroma cacao].
Pp3c12_14480			1.45375	0.00355121	oxidation-reduction process	metal ion binding:linoleate 13S-lipoxygenase activity		1.13.11.12 - Linoleate 13S-lipoxygenase / Lipoxidase (1 of 7)	lipoxygenase	PLAT/LH2 domain-containing lipoxygenase family protein, FUNCTIONS IN: oxidoreductase activity, acting on single donors with incorporation of molecular oxygen, incorporation of two atoms of oxygen, lipoxygenase activity, iron ion binding, metal ion binding, INVOLVED IN: growth, jasmonic acid biosynthetic process, response to wounding, defense response, LOCATED IN: chloroplast, EXPRESSED IN: 17 pla…	Linoleate 13S-lipoxygenase 3-1, chloroplastic	lipoxygenase [Nicotiana attenuata].
Pp3c12_14620			-1.28841	1.14778e-05				PF13369 - Transglutaminase-like superfamily (Transglut_core2) (1 of 5)	T18B16.130, expressed protein [Arabidopsis thaliana]			PREDICTED: uncharacterized protein LOC101249748 isoform X2 [Solanum lycopersicum].
Pp3c12_15190	-1.1796	0.0298117	-2.30542	2.50157e-08	regulation of transcription, DNA-templated:single-organism developmental process	DNA binding		PTHR31989:SF39 - NAC DOMAIN-CONTAINING PROTEIN 12 (1 of 10)	nac domain-containing			secondary wall NAC master switch [Panicum virgatum].
Pp3c12_15820			1.42421	0.0101755	regulation of transcription, DNA-templated	sequence-specific DNA binding transcription factor activity:DNA binding	integral component of membrane:nucleus	PTHR31766:SF2 - DNA-BINDING STOREKEEPER PROTEIN-LIKE PROTEIN-RELATED (1 of 4)	transcription regulator			PREDICTED: uncharacterized protein LOC103959660 [Pyrus x bretschneideri].
Pp3c12_15830			1.14243	0.00426725	exocytosis		exocyst	PTHR12542//PTHR12542:SF29 - EXOCYST COMPLEX PROTEIN EXO70 // SUBFAMILY NOT NAMED (1 of 4)	MXI22.10, exocyst subunit EXO70 family [KO:K07195]			unnamed protein product [Coffea canephora].
Pp3c12_1640			-1.56419	3.35667e-07			integral component of membrane	PTHR10766//PTHR10766:SF49 - TRANSMEMBRANE 9 SUPERFAMILY PROTEIN // SUBFAMILY NOT NAMED (1 of 4)	transmembrane 9 superfamily protein member 1 precursor		Transmembrane 9 superfamily protein C1105.08	PREDICTED: transmembrane 9 superfamily member 3-like [Elaeis guineensis].
Pp3c12_16500			1.50086	5.91333e-07	response to oxidative stress:oxidation-reduction process	heme binding:peroxidase activity		K00430 - peroxidase (E1.11.1.7) (1 of 54)	peroxidase			PREDICTED: peroxidase 5-like [Sesamum indicum].
Pp3c12_16900			1.1839	2.56216e-05				K03030 - 26S proteasome regulatory subunit N11 (PSMD14, RPN11, POH1) (1 of 2)	26s proteasome non-atpase regulatory subunit 14			PREDICTED: 26S proteasome non-ATPase regulatory subunit 14 homolog [Amborella trichopoda].
Pp3c12_17860			1.00273	0.0130083
Pp3c12_1800			-1.21165	0.000135075
Pp3c12_18750			-1.26107	0.000239466	single-organism cellular process:karyogamy:rRNA processing:plastid organization		integral component of membrane:nucleolus:small-subunit processome	PTHR30238 - MEMBRANE BOUND PREDICTED REDOX MODULATOR (1 of 1)	integral membrane protein			PREDICTED: uncharacterized protein LOC103489749 [Cucumis melo].
Pp3c12_18960			-1.00183	0.000230131	peptidyl-tyrosine phosphorylation:regulation of signal transduction	protein tyrosine kinase activity:amino acid binding:ATP binding:protein serine/threonine kinase activity		PTHR23257:SF347 - SERINE/THREONINE-PROTEIN KINASE KINX-RELATED (1 of 10)	T17A5.2, protein kinase family protein			hypothetical protein SELMODRAFT_451542 [Selaginella moellendorffii].
Pp3c12_20610			1.00976	0.00277667				PTHR14187//PTHR14187:SF5 - ALPHA KINASE/ELONGATION FACTOR 2 KINASE // SUBFAMILY NOT NAMED (1 of 12)				hypothetical protein BRAFLDRAFT_240135 [Branchiostoma floridae].
Pp3c12_20650			1.82065	7.74655e-09	leaf morphogenesis:carotenoid biosynthetic process:response to red light:glucosinolate biosynthetic process:positive regulation of catalytic activity:cysteine biosynthetic process:pentose-phosphate shunt:rRNA processing:isopentenyl diphosphate biosynthetic process, methylerythritol 4-phosphate pathway:thylakoid membrane organization:starch biosynthetic process:maltose metabolic process:unsaturate…	NADPH dehydrogenase activity:protochlorophyllide reductase activity	chloroplast membrane:chloroplast thylakoid membrane	1.3.1.33 - Protochlorophyllide reductase / Protochlorophyllide oxidoreductase (1 of 2)	protochlorophyllide reductase b			NADPH-protochlorophyllide-oxidoreductase [Pinus mugo].
Pp3c12_21270			1.28807	1.68156e-06	peptidyl-tyrosine dephosphorylation	protein tyrosine phosphatase activity		K18045 - tyrosine-protein phosphatase SIW14 [EC:3.1.3.48] (SIW14, OCA3) (1 of 2)	hypothetical protein [Dictyostelium discoideum]			conserved hypothetical protein [Mucor ambiguus].
Pp3c12_22120			-1.47377	0.0203089	biosynthetic process	strictosidine synthase activity		4.3.3.2 - Strictosidine synthase / Strictosidine synthetase (1 of 11)	strictosidine synthase family protein			PREDICTED: strictosidine synthase 3 [Vitis vinifera].
Pp3c12_22130			-1.35688	0.000123676					F1C9.2, hydroxyproline-rich glycoprotein family protein [Arabidopsis thaliana]
Pp3c12_22240			-1.81659	9.69649e-05	Golgi vesicle transport:intracellular protein transport		intracellular organelle part:membrane:Golgi apparatus	K08498 - syntaxin 6 (STX6) (1 of 3)	syntaxin 6			ORF [Senecio odorus].
Pp3c12_22390			-1.18363	0.00185454	regulation of transcription, DNA-templated	DNA binding		PF02701 - Dof domain, zinc finger (zf-Dof) (1 of 27)	f-box family protein			PREDICTED: cyclic dof factor 1 isoform X2 [Gossypium raimondii].
Pp3c12_22760			1.41811	0.0242465	signal peptide processing:proteolysis	peptidase activity	integral component of membrane:signal peptidase complex	PTHR13202 - MICROSOMAL SIGNAL PEPTIDASE 12 KDA SUBUNIT (1 of 5)	F14M13.3, expressed protein [Arabidopsis thaliana]
Pp3c12_22970			-1.58683	0.000185776				PF13855 - Leucine rich repeat (LRR_8) (1 of 135)	MXP5.6, leucine-rich repeat family protein / extensin family protein	RNI-like superfamily protein, INVOLVED IN: signal transduction, LOCATED IN: endomembrane system, EXPRESSED IN: 7 plant structures, EXPRESSED DURING: 4 anthesis, F mature embryo stage, petal differentiation and expansion stage, E expanded cotyledon stage, D bilateral stage, CONTAINS InterPro DOMAIN/s: Leucine-rich repeat-containing N-terminal domain, type 2 (InterPro:IPR013210), Leucine-rich repea…		hypothetical protein EUTSA_v10024510mg [Eutrema salsugineum].
Pp3c12_23090			1.27572	0.0544262	methylation	RNA binding:methyltransferase activity		PTHR22807:SF34 - METHYLTRANSFERASE NSUN6-RELATED (1 of 1)	nol1 nop2 sun domain member 6			Os08g0365900 [Oryza sativa Japonica Group].
Pp3c12_24350			-1.08787	0.0684315		DNA binding	nucleus	PTHR31251:SF4 - SQUAMOSA PROMOTER-BINDING-LIKE PROTEIN 8 (1 of 6)	sbp1 gene for squamosa promoter-binding protein SBP1			PREDICTED: squamosa promoter-binding-like protein 8 [Beta vulgaris subsp. vulgaris].
Pp3c12_24560			1.04763	0.00177517				PTHR11527:SF172 - 17.6 KDA CLASS I HEAT SHOCK PROTEIN 2 (1 of 13)	18.5 kDa class I heat shock protein (HSP 18.5) [Glycine max]			PREDICTED: 18.1 kDa class I heat shock protein-like [Malus domestica].
Pp3c12_25330			1.13338	0.0023712	regulation of transcription, DNA-templated	sequence-specific DNA binding transcription factor activity:DNA binding	nucleus	K09286 - EREBP-like factor (EREBP) (1 of 16)	transcriptional factor			PREDICTED: ethylene-responsive transcription factor ERF023-like [Phoenix dactylifera].
Pp3c12_26160			-1.14404	0.000223157	lipid metabolic process	phosphoric diester hydrolase activity	plastid	4.6.1.13 - Phosphatidylinositol diacylglycerol-lyase / Phosphatidylinositol phospholipase C (1 of 3)	F20M13.250, 1-phosphatidylinositol phosphodiesterase-related			PREDICTED: PI-PLC X-box domain-containing protein DDB_G0293730-like [Populus euphratica].
Pp3c12_26230			1.08684	0.00105111	proteolysis	serine-type peptidase activity		PTHR32060:SF5 - PEPTIDASE S41 FAMILY PROTEIN (1 of 1)	carboxyl-terminal protease			Carboxyl-terminal-processing protease [Glycine soja].
Pp3c12_3180			-1.49123	0.0128253	nitrate transport:transmembrane transport	inorganic phosphate transmembrane transporter activity	Golgi membrane:integral component of membrane	PTHR11662:SF282 - ANION TRANSPORTER 5-RELATED (1 of 1)	na+-dependent inorganic phosphate cotransporter		Probable small intestine urate exporter	PREDICTED: LOW QUALITY PROTEIN: probable anion transporter 5 [Malus domestica].
Pp3c12_6540			1.12002	0.0160422		calcium ion binding		K13448 - calcium-binding protein CML (CML) (1 of 20)	polcalcin jun:polcalcin	Encodes a EF-hand calcium-binding protein family member. Mutants exhibit longer root hairs under phosphate-deficient conditions.	Probable calcium-binding protein CML10	likely calmodulin [Candida albicans SC5314].
Pp3c12_7050	1.00001	0.0604482	2.30833	7.03165e-14
Pp3c12_7440			-1.03047	0.00708001				PTHR31096:SF14 - ACT DOMAIN-CONTAINING PROTEIN (1 of 5)	[Protein-PII] uridylyltransferase (PII uridylyl-transferase) (Uridylyl-removing enzyme) (UTase) [Brucella melitensis biovar Suis]			hypothetical protein SELMODRAFT_446628 [Selaginella moellendorffii].
Pp3c12_7570			1.16311	0.0168407				K17804 - mitochondrial import inner membrane translocase subunit TIM44 (TIM44) (1 of 2)	mitochondrial protein translocase family			PREDICTED: mitochondrial import inner membrane translocase subunit TIM44-2-like [Solanum tuberosum].
Pp3c12_7770			-1.40684	1.13344e-09	translation	structural constituent of ribosome	ribosome	K02882 - large subunit ribosomal protein L18Ae (RP-L18Ae, RPL18A) (1 of 6)	60s ribosomal protein l18a	Ribosomal protein L18ae/LX family protein, FUNCTIONS IN: structural constituent of ribosome, INVOLVED IN: translation, ribosome biogenesis, LOCATED IN: cytosolic ribosome, ribosome, cytosolic large ribosomal subunit, plasma membrane, EXPRESSED IN: 23 plant structures, EXPRESSED DURING: 13 growth stages, CONTAINS InterPro DOMAIN/s: Ribosomal protein L18ae/LX (InterPro:IPR021138), Ribosomal protein…	60S ribosomal protein L18a	PREDICTED: 60S ribosomal protein L18a isoform X1 [Tarenaya hassleriana].
Pp3c12_8440			1.23182	0.00889182	oxidation-reduction process	heme binding:oxidoreductase activity, acting on paired donors, with incorporation or reduction of molecular oxygen:monooxygenase activity:iron ion binding		KOG0156 - Cytochrome P450 CYP2 subfamily (1 of 46)	cytochrome p450			PREDICTED: cytochrome P450 98A2-like [Eucalyptus grandis].
Pp3c12_8660			1.09362	0.0592145	transport		integral component of membrane	PTHR24089:SF41 - PROTEIN Y43C5B.3 (1 of 2)	mitochondrial carrier		Uncharacterized mitochondrial carrier C27B12.09c	predicted protein [Naegleria gruberi strain NEG-M].
Pp3c12_9050			-1.3762	0.00078734	metabolic process	transferase activity, transferring hexosyl groups	integral component of membrane	K08238 - xyloglucan 6-xylosyltransferase [EC:2.4.2.39] Xyl a1-6 Glc (XXT) (1 of 19)	Xyloglucan 6-xylosyltransferase, putative			PREDICTED: putative glycosyltransferase 5 [Malus domestica].
Pp3c13_10789			1.18026	0.0627329
Pp3c13_11410			-1.33667	6.06472e-07	cellular protein modification process	small protein activating enzyme activity:ATP binding		PTHR10953//PTHR10953:SF164 - UBIQUITIN-ACTIVATING ENZYME E1 // SUBFAMILY NOT NAMED (1 of 2)	ubiquitin-activating enzyme		Ubiquitin-activating enzyme E1 1	PREDICTED: ubiquitin-activating enzyme E1 2-like [Setaria italica].
Pp3c13_11510			1.27534	0.000793869	coenzyme A biosynthetic process:protein homotrimerization:response to salt stress:regulation of cell growth	phosphopantothenoylcysteine decarboxylase activity:protein binding:FMN binding		K01598 - phosphopantothenoylcysteine decarboxylase (PPCDC, coaC) (1 of 2)	phosphopantothenoylcysteine decarboxylase			PREDICTED: probable phosphopantothenoylcysteine decarboxylase [Sesamum indicum].
Pp3c13_11720			-1.46881	0.0145677
Pp3c13_11750			-1.05893	0.0036278	single-organism cellular process:ion transport:transcription, DNA-templated		intracellular part	PTHR10217//PTHR10217:SF519 - VOLTAGE AND LIGAND GATED POTASSIUM CHANNEL // SUBFAMILY NOT NAMED (1 of 2)	potassium channel		Ankyrin repeat and SOCS box protein 5	hypothetical protein F383_13482 [Gossypium arboreum].
Pp3c13_12040			-1.99138	4.92186e-09	fatty acid metabolic process			1.11.1.20 - Prostamide/prostaglandin F(2-alpha) synthase / TPGF synthase (1 of 2)	prx_like2 domain-containing protein			PREDICTED: prostamide/prostaglandin F synthase [Larimichthys crocea].
Pp3c13_12560			1.0876	0.0451196	metabolic process	transferase activity, transferring glycosyl groups		2.4.1.186 - Glycogenin glucosyltransferase / Priming glucosyltransferase (1 of 4)	transferring glycosyl groups			PREDICTED: putative glucuronosyltransferase PGSIP8 [Musa acuminata subsp. malaccensis].
Pp3c13_12570			-2.38698	1.14321e-06				PTHR24067:SF41 - AKT-INTERACTING PROTEIN (1 of 1)	F10M23.370, expressed protein			unnamed protein product [Coffea canephora].
Pp3c13_13820			-1.11977	0.0930118				KOG4658 - Apoptotic ATPase (1 of 27)	F10D13.30, leucine-rich repeat family protein	Encodes TAO1 (Target of AvrB Operation), a TIR-NB-LRR protein that contributes to disease resistance induced by the Pseudomonas syringae effector AvrB.	TMV resistance protein N	TIR-NBS-LRR class disease resistance protein [Arabidopsis thaliana].
Pp3c13_14430			-1.07835	0.00530035					hypothetical protein [Entamoeba histolytica HM-1:IMSS]
Pp3c13_14480			1.36611	0.0284994	fatty acid biosynthetic process	metal ion binding:ATP binding:biotin carboxylase activity:acetyl-CoA carboxylase activity		K11262 - acetyl-CoA carboxylase / biotin carboxylase (ACAC) (1 of 2)	cytosolic acetyl- carboxylase	Encodes acetyl-CoA carboxylase. Mutant displays uncoordinated cell divisions which are enhanced by cytokinins. Mutant also has aberrant organization of the apical region in the embryo and abnormal root and shoot development and is deficient in freezing tolerance after cold acclimation. Essential for very long chain fatty acid elongation.	Acetyl-CoA carboxylase 1	hypothetical protein AMTR_s00010p00206450 [Amborella trichopoda].
Pp3c13_15460	-1.08442	0.0500745	-2.06601	4.93737e-10	transmembrane transport	substrate-specific transmembrane transporter activity	integral component of membrane	PTHR23500:SF8 - MONOSACCHARIDE-SENSING PROTEIN 1 (1 of 4)				PREDICTED: monosaccharide-sensing protein 2-like [Elaeis guineensis].
Pp3c13_1640	1.13398	0.0148015	1.56353	0.00367547	multidimensional cell growth:root hair elongation:polysaccharide biosynthetic process:cell tip growth:regulation of meristem growth:auxin polar transport:regulation of cell size:anthocyanin accumulation in tissues in response to UV light:pectin catabolic process:plant-type cell wall organization:plant-type cell wall biogenesis:pattern specification process	metal ion binding:pectate lyase activity	extracellular region:membrane	K01728 - pectate lyase (pel) (1 of 23)	pectate lyase			PREDICTED: probable pectate lyase 1-like [Glycine max].
Pp3c13_16550			1.13969	0.0227828				PTHR28112:SF1 - INORGANIC PHOSPHATE TRANSPORT PROTEIN PHO88 (1 of 1)	phosphate transporter			hypothetical protein M378DRAFT_161743 [Amanita muscaria Koide BX008].
Pp3c13_16580			-1.10423	0.000269837					F11C18.30, expressed protein [Arabidopsis thaliana]
Pp3c13_16630			-1.00053	0.0644868	drug transmembrane transport	antiporter activity:drug transmembrane transporter activity	integral component of membrane	PTHR11206:SF116 - ENHANCED DISEASE SUSCEPTIBILITY 5-RELATED (1 of 4)	dna-damage-inducible protein			PREDICTED: LOW QUALITY PROTEIN: MATE efflux family protein 4, chloroplastic [Brassica oleracea var. oleracea].
Pp3c13_17180			-1.10597	0.0994623
Pp3c13_1740			-1.06165	0.0979265	proteolysis	hydrolase activity, acting on carbon-nitrogen (but not peptide) bonds, in linear amidines:metallopeptidase activity		K02083 - allantoate deiminase (allC) (1 of 2)	allantoate amidohydrolase	The gene encoding Arabidopsis thaliana Allantoate Amidohydrolase (AtAAH)which catalyzes the allantoate deiminase reaction (EC 3.5.3.9)is expressed in all parts of the plant being consistent with a function in purine turnover in Arabidopsis.	Allantoate deiminase	PREDICTED: allantoate deiminase [Prunus mume].
Pp3c13_17450			-1.16901	0.00570819	regulation of transcription, DNA-templated	sequence-specific DNA binding transcription factor activity:DNA binding	integral component of membrane:nucleus	PTHR31766:SF2 - DNA-BINDING STOREKEEPER PROTEIN-LIKE PROTEIN-RELATED (1 of 4)	transcription regulator			unnamed protein product [Coffea canephora].
Pp3c13_17480			1.00887	4.72519e-05				2.7.1.107 - Diacylglycerol kinase (ATP) / Diglyceride kinase (1 of 16)
Pp3c13_17510			1.05269	3.71894e-08				2.7.1.107 - Diacylglycerol kinase (ATP) / Diglyceride kinase (1 of 16)
Pp3c13_17630			1.05303	5.98693e-08
Pp3c13_17650			1.03012	0.000637518
Pp3c13_17810			1.05303	5.98693e-08
Pp3c13_17830			1.08516	3.34181e-05
Pp3c13_18730	1.5136	9.51175e-05	1.67861	0.000521914
Pp3c13_19300			1.01947	0.0901811	cellular metabolic process	transferase activity, transferring phosphorus-containing groups						PREDICTED: inactive protein kinase SELMODRAFT_444075-like [Populus euphratica].
Pp3c13_19430			1.17567	0.0736279	phosphorylation	kinase activity		KOG0278 - Serine/threonine kinase receptor-associated protein (1 of 2)		Transducin/WD40 repeat-like superfamily protein, CONTAINS InterPro DOMAIN/s: WD40 repeat 2 (InterPro:IPR019782), WD40 repeat-like-containing domain (InterPro:IPR011046), WD40 repeat, conserved site (InterPro:IPR019775), WD40-repeat-containing domain (InterPro:IPR017986), WD40/YVTN repeat-like-containing domain (InterPro:IPR015943), WD40 repeat (InterPro:IPR001680), WD40 repeat, subgroup (InterPro…	Serine-threonine kinase receptor-associated protein	unknown [Glycine max].
Pp3c13_21020			-1.3739	1.44261e-05			membrane	PTHR23130:SF97 - CYTOCHROME B561/FERRIC REDUCTASE TRANSMEMBRANE WITH DOMON RELATED DOMAIN (1 of 2)				membrane protein-like [Oryza sativa Japonica Group].
Pp3c13_21640			1.03588	0.00116761	proteolysis	transferase activity, transferring hexosyl groups:serine-type endopeptidase activity		PTHR10381:SF6 - ATP-DEPENDENT CLP PROTEASE PROTEOLYTIC SUBUNIT-RELATED PROTEIN 3, CHLOROPLASTIC (1 of 2)		ATP-dependent caseinolytic (Clp) protease/crotonase family protein, FUNCTIONS IN: serine-type endopeptidase activity, INVOLVED IN: proteolysis, LOCATED IN: mitochondrion, chloroplast stroma, EXPRESSED IN: 24 plant structures, EXPRESSED DURING: 15 growth stages, CONTAINS InterPro DOMAIN/s: Peptidase S14, ClpP (InterPro:IPR001907), BEST Arabidopsis thaliana protein match is: CLP protease proteolyti…	ATP-dependent Clp protease proteolytic subunit-related protein 3, chloroplastic	ATP-dependent Clp protease proteolytic subunit [Zostera marina].
Pp3c13_21730			-1.04985	0.00160266	translation	structural constituent of ribosome	ribosome	K02879 - large subunit ribosomal protein L17 (RP-L17, MRPL17, rplQ) (1 of 4)	ribosomal protein l17-like protein			PREDICTED: 50S ribosomal protein L17, chloroplastic-like [Pyrus x bretschneideri].
Pp3c13_22200			-1.15652	0.000107736								hypothetical protein [Geitlerinema sp. PCC 7105].
Pp3c13_23540			-1.1027	0.00449379		protein heterodimerization activity:DNA binding	nucleosome:nucleus	K11252 - histone H2B (H2B) (1 of 9)	histone			histone H2A 6 [Medicago truncatula].
Pp3c13_2360			1.04713	0.00593512	translation	structural constituent of ribosome	ribosome	K02889 - large subunit ribosomal protein L21e (RP-L21e, RPL21) (1 of 4)	60s ribosomal protein l21			60S ribosomal protein L21 [Populus trichocarpa].
Pp3c13_23660			-1.13231	0.0992102
Pp3c13_24280			1.59038	0.00992747	carbohydrate metabolic process	hydrolase activity, hydrolyzing O-glycosyl compounds		2.4.1.207 - Xyloglucan:xyloglucosyl transferase / Xyloglucan endotransglycosylase (1 of 35)	xyloglucan endotransglucosylase hydrolase protein 2			beta-glucanase/beta-glucan synthetase [Zea nicaraguensis].
Pp3c13_24600			-1.53385	0.0108814	polysaccharide catabolic process	hydrolase activity, hydrolyzing O-glycosyl compounds:carbohydrate binding		PTHR22298:SF23 - GLYCOSYL HYDROLASE FAMILY 9 PROTEIN (1 of 4)	endo-beta-1,4-glucanase	glycosyl hydrolase 9C2 (GH9C2), FUNCTIONS IN: carbohydrate binding, hydrolase activity, hydrolyzing O-glycosyl compounds, catalytic activity, INVOLVED IN: carbohydrate metabolic process, LOCATED IN: endomembrane system, extracellular region, EXPRESSED IN: 23 plant structures, EXPRESSED DURING: 13 growth stages, CONTAINS InterPro DOMAIN/s: Six-hairpin glycosidase (InterPro:IPR012341), Carbohydrate…	Endoglucanase 6	hypothetical protein ARALYDRAFT_489943 [Arabidopsis lyrata subsp. lyrata].
Pp3c13_3400			1.59094	0.000677828		chaperone binding		PTHR31161:SF2 - SEC1/MUNC18-LIKE (SM) FAMILY PROTEIN (1 of 15)	T3F17.11, IQ domain-containing protein / BAG domain-containing protein			PREDICTED: BAG family molecular chaperone regulator 6 [Eucalyptus grandis].
Pp3c13_4010			-1.68362	8.64677e-05	signal transduction		intracellular	PTHR23177:SF24 - RHO GTPASE-ACTIVATING PROTEIN 3-RELATED (1 of 6)	gtpase activating			Rho GTPase-activating protein gacA [Morus notabilis].
Pp3c13_4300			1.3532	0.00142663	oxidation-reduction process:lipid metabolic process	oxidoreductase activity, acting on the CH-CH group of donors	integral component of membrane:cytoplasm	1.3.99.5 - 3-oxo-5-alpha-steroid 4-dehydrogenase (acceptor) / Steroid 5-alpha-reductase (1 of 3)	acting on the ch-ch group of donors			PREDICTED: uncharacterized protein LOC100830682 [Brachypodium distachyon].
Pp3c13_5550			-1.13942	0.0304674					af410337_1 at2g25920			PREDICTED: uncharacterized protein LOC101212915 isoform X1 [Cucumis sativus].
Pp3c13_5660			1.28581	0.00142253				PF14009 - Domain of unknown function (DUF4228) (DUF4228) (1 of 19)	F7K2.50, protease inhibitor/seed storage/lipid transfer protein (LTP) family protein [Arabidopsis thaliana]
Pp3c13_6290	1.10635	0.0362423						PTHR32295:SF0 - PROTEIN IQ-DOMAIN 17-RELATED (1 of 23)	hypothetical protein similar to Arabidopsis thaliana chromosome 2, At2g26180 [Oryza sativa (japonica cultivar-group)]			PREDICTED: protein IQ-DOMAIN 1-like isoform X1 [Gossypium raimondii].
Pp3c13_7030			-1.10366	0.096733	pentose-phosphate shunt:translation:photosystem II assembly:chloroplast relocation:chlorophyll biosynthetic process:photosynthetic electron transport in photosystem I:isopentenyl diphosphate biosynthetic process, methylerythritol 4-phosphate pathway:rRNA processing:thylakoid membrane organization	structural constituent of ribosome:rRNA binding	chloroplast envelope:ribosome:chloroplast stroma	K02909 - large subunit ribosomal protein L31 (RP-L31, rpmE) (1 of 3)	ribosomal protein l31			PREDICTED: 50S ribosomal protein L31, chloroplastic [Jatropha curcas].
Pp3c13_7580			-1.04223	4.62238e-06
Pp3c13_8060			1.10364	0.00178575	response to high light intensity:Golgi vesicle transport:response to chitin:response to hydrogen peroxide:vacuolar transport:protein transport		multivesicular body:ESCRT III complex	PTHR10476//PTHR10476:SF12 - CHARGED MULTIVESICULAR BODY PROTEIN // SUBFAMILY NOT NAMED (1 of 1)	charged multivesicular body protein 2a			PREDICTED: vacuolar protein sorting-associated protein 2 homolog 1 [Camelina sativa].
Pp3c13_8360			-1.05059	1.10693e-08	ribosome biogenesis:translation	structural constituent of ribosome	cytosolic large ribosomal subunit:membrane	K02917 - large subunit ribosomal protein L35Ae (RP-L35Ae, RPL35A) (1 of 6)	60s ribosomal protein			PREDICTED: 60S ribosomal protein L35a-3-like [Camelina sativa].
Pp3c14_10470			1.20187	0.00384794	brassinosteroid biosynthetic process:polyamine catabolic process:coumarin biosynthetic process:response to wounding:acetyl-CoA metabolic process:methylation:cellular modified amino acid biosynthetic process:pentacyclic triterpenoid biosynthetic process:embryo development ending in seed dormancy:sterol biosynthetic process	sterol 24-C-methyltransferase activity	plasmodesma:vacuole:endoplasmic reticulum	K00559 - sterol 24-C-methyltransferase (E2.1.1.41, SMT1, ERG6) (1 of 1)	Cycloartenol-C-24-methyltransferase 1 (24-sterol C-methyltransferase 1) (Sterol C-methyltransferase 1) [Oryza sativa]:cycloartenol-c-24-methyltransferase 1			cycloartenol-C-24-methyltransferase 1 [Zea mays].
Pp3c14_10900			1.41712	0.00312554				K10277 - lysine-specific demethylase 8 [EC:1.14.11.27] (KDM8, JMJD5) (1 of 5)	MOE17.12, transcription factor jumonji (jmjC) domain-containing protein [Arabidopsis thaliana]			hypothetical protein CISIN_1g015736mg [Citrus sinensis].
Pp3c14_11960	-1.02564	0.0303592	-1.23991	0.0112115		zinc ion binding	intracellular	PTHR31717:SF3 - ZINC FINGER PROTEIN CONSTANS-LIKE 14-RELATED (1 of 6)	sll2 protein			SLL2 protein [Primula vulgaris].
Pp3c14_12290			1.49781	5.68886e-05	oxidation-reduction process	flavin adenine dinucleotide binding:oxidoreductase activity:calcium ion binding	mitochondrial intermembrane space:extrinsic component of mitochondrial inner membrane:peroxisome:plastid	PTHR10632 - SULFIDE:QUINONE OXIDOREDUCTASE (1 of 1)	nadph dehydrogenase	NAD(P)H dehydrogenase B2 (NDB2), FUNCTIONS IN: disulfide oxidoreductase activity, oxidoreductase activity, FAD binding, calcium ion binding, INVOLVED IN: oxidation reduction, LOCATED IN: mitochondrion, extrinsic to mitochondrial inner membrane, EXPRESSED IN: 25 plant structures, EXPRESSED DURING: 15 growth stages, CONTAINS InterPro DOMAIN/s: FAD-dependent pyridine nucleotide-disulphide oxidoreduc…	External alternative NADH-ubiquinone oxidoreductase, mitochondrial	PREDICTED: external alternative NAD(P)H-ubiquinone oxidoreductase B2, mitochondrial [Cucumis melo].
Pp3c14_1230			1.43457	0.000302987		DNA binding:chromatin binding		PTHR11220 - HEME-BINDING PROTEIN-RELATED (1 of 7)	zgc:56136 [Danio rerio]			hypothetical protein SELMODRAFT_439222 [Selaginella moellendorffii].
Pp3c14_12450			1.25026	0.0590441					cytoplasmic membrane protein			PREDICTED: uncharacterized protein LOC100500088 isoform X1 [Glycine max].
Pp3c14_12460			-1.13334	0.00202027	protein phosphorylation	ATP binding:protein serine/threonine kinase activity		PTHR24055//PTHR24055:SF189 - MITOGEN-ACTIVATED PROTEIN KINASE // SUBFAMILY NOT NAMED (1 of 2)	mitogen-activated protein kinase 2, putative [EC:2.7.1.37] [Theileria parva]:mitogen-activated protein kinase 2			mitogen-activated protein kinase, putative [Toxoplasma gondii RH].
Pp3c14_12850			1.89109	1.15693e-06	glycogen biosynthetic process:starch biosynthetic process	glucose-1-phosphate adenylyltransferase activity	chloroplast	2.7.7.27 - Glucose-1-phosphate adenylyltransferase / ADP-glucose synthase (1 of 12)	Glucose-1-phosphate adenylyltransferase large subunit, chloroplast precursor (ADP-glucose synthase) (ADP-glucose pyrophosphorylase) (AGPase S) (Alpha-D-glucose-1-phosphate adenyl transferase)			hypothetical protein SELMODRAFT_231637 [Selaginella moellendorffii].
Pp3c14_12940			-1.69697	6.14069e-08				1.1.3.9 - Galactose oxidase / Beta-galactose oxidase (1 of 36)	glyoxal oxidase			PREDICTED: galactose oxidase [Eucalyptus grandis].
Pp3c14_13150			1.07942	0.082509				KOG1103 - Predicted coiled-coil protein (1 of 1)				unnamed protein product, partial [Vitis vinifera].
Pp3c14_13470			-1.26678	0.0118868				K15559 - regulator of Ty1 transposition protein 103 (RTT103) (1 of 2)	MOJ10.6, expressed protein [Arabidopsis thaliana]			PREDICTED: formin-like protein 5 [Beta vulgaris subsp. vulgaris].
Pp3c14_14160			1.06398	0.0272375					unknown [Picea sitchensis]
Pp3c14_1460			-1.17189	0.081825			plasma membrane:cytosol	PTHR21426:SF12 - EXOCYST COMPLEX COMPONENT 8 (1 of 7)				PREDICTED: exocyst complex component EXO84B-like [Camelina sativa].
Pp3c14_1470			1.20193	9.12745e-05	DNA duplex unwinding:metabolic process	ATP binding:ATP-dependent 5'-3' DNA helicase activity		K11338 - RuvB-like protein 2 [EC:3.6.4.12] (RUVBL2, RVB2, INO80J) (1 of 1)	ruvb-like 2			unnamed protein product [Coffea canephora].
Pp3c14_14750			-1.16424	0.046746				K10586 - baculoviral IAP repeat-containing protein 6 (apollon) (BIRC6, BRUCE) (1 of 1)	baculoviral iap repeat-containing 6		Probable ubiquitin-conjugating enzyme protein 17	hypothetical protein PAXINDRAFT_174590 [Paxillus involutus ATCC 200175].
Pp3c14_1540			1.58473	5.83671e-11	cellular biosynthetic process:lipid biosynthetic process:cellular lipid metabolic process			KOG1530 - Rhodanese-related sulfurtransferase (1 of 16)	extracellular ca2+ sensing receptor			extracellular calcium sensing receptor [Castanopsis chinensis].
Pp3c14_15640			-1.01917	0.00323727	transmembrane transport:regulation of anion transport:response to oxygen-containing compound:cellular ion homeostasis	voltage-gated anion channel activity	integral component of membrane	PTHR31269:SF2 - S-TYPE ANION CHANNEL SLAH2-RELATED (1 of 1)	tellurite resistance protein	Encodes a protein with ten predicted transmembrane helices. The SLAH1 protein has similarity to the SLAC1 protein involved in ion homeostasis in guard cells. Although it is not expressed in guard cells, it can complement a slac1-2 mutant suggesting that it performs a similar function. SLAH1:GFP localizes to the plasma membrane.	S-type anion channel SLAH1	S-type anion channel [Marchantia polymorpha].
Pp3c14_16340			-1.12916	5.06303e-05				PF04842 - Plant protein of unknown function (DUF639) (DUF639) (1 of 6)	F3I17.11, expressed protein	Plant protein of unknown function (DUF639), CONTAINS InterPro DOMAIN/s: Protein of unknown function DUF639 (InterPro:IPR006927), BEST Arabidopsis thaliana protein match is: Plant protein of unknown function (DUF639) (TAIR:AT5G23390.1), Has 146 Blast hits to 143 proteins in 14 species: Archae - 0, Bacteria - 4, Metazoa - 0, Fungi - 0, Plants - 142, Viruses - 0, Other Eukaryotes - 0 (source: NCBI B…		PREDICTED: uncharacterized protein LOC18436774 [Amborella trichopoda].
Pp3c14_16980	1.11588	0.0011169	1.254	0.000904389				PTHR11780//PTHR11780:SF8 - NADH-UBIQUINONE OXIDOREDUCTASE FLAVOPROTEIN 1 NDUFV1 // SUBFAMILY NOT NAMED (1 of 2)	hypothetical protein [Dictyostelium discoideum]			hypothetical protein CL104Contig2_02, partial [Pinus taeda].
Pp3c14_17100			-1.52957	0.0159142	cell wall organization:cellular glucan metabolic process	xyloglucan:xyloglucosyl transferase activity:hydrolase activity, hydrolyzing O-glycosyl compounds	cell wall:apoplast	2.4.1.207 - Xyloglucan:xyloglucosyl transferase / Xyloglucan endotransglycosylase (1 of 35)	xyloglucan endotransglucosylase hydrolase protein 9			PREDICTED: xyloglucan endotransglucosylase/hydrolase protein 3-like [Jatropha curcas].
Pp3c14_17140			1.21029	0.0713156				KOG4674 - Uncharacterized conserved coiled-coil protein (1 of 6)				hypothetical protein [Arabidopsis thaliana].
Pp3c14_19190			1.16453	0.0815764	nucleic acid phosphodiester bond hydrolysis	nuclease activity		PTHR15160:SF3 - BIFUNCTIONAL NUCLEASE 1-RELATED (1 of 7)	F14P1.1, wound-responsive family protein [Arabidopsis thaliana]			PREDICTED: bifunctional nuclease 1-like isoform X1 [Citrus sinensis].
Pp3c14_19730			-1.09096	0.0972086				PTHR14791//PTHR14791:SF28 - BOMB/KIRA PROTEINS // SUBFAMILY NOT NAMED (1 of 11)	YUP8H12R.23, expressed protein
Pp3c14_21530			-1.21314	0.0054199	glutamate metabolic process	pyridoxal phosphate binding:glutamate decarboxylase activity		K01580 - glutamate decarboxylase (E4.1.1.15, gadB, gadA, GAD) (1 of 4)	glutamate decarboxylase	Encodes one of two isoforms of glutamate decarboxylase.	Glutamate decarboxylase 1	hypothetical protein SELMODRAFT_444651 [Selaginella moellendorffii].
Pp3c14_21720			1.53103	0.00047847				PTHR23083//PTHR23083:SF432 - TETRATRICOPEPTIDE REPEAT PROTEIN, TPR // SUBFAMILY NOT NAMED (1 of 2)	tpr repeat-containing protein:tpr repeat protein		TPR repeat-containing protein MJ1345	hypothetical protein [Prevotella sp. FD3004].
Pp3c14_22080			1.18363	0.00105502	protein folding:ubiquinone biosynthetic process:protein glycosylation	transferase activity, transferring alkyl or aryl (other than methyl) groups:ATP binding:unfolded protein binding	chloroplast	K11778 - ditrans,polycis-polyprenyl diphosphate synthase (DHDDS, RER2, SRT1) (1 of 3)	undecaprenyl diphosphate synthase			hypothetical protein AALP_AA8G377700 [Arabis alpina].
Pp3c14_22460			-1.08418	0.00162202	organic substance biosynthetic process:cellular biosynthetic process:xylan metabolic process:cellular amino acid metabolic process:oxidation-reduction process	oxidoreductase activity		K00262 - glutamate dehydrogenase (NADP+) (E1.4.1.4, gdhA) (1 of 2)	glutamate dehydrogenase	GDH3 encodes a member of the glutamate dehydrogenease family. Its expression is upregulated in response to cytokinin and it may play a role in the control of nitrogen metabolism in leaf development.	Glutamate dehydrogenase A	PREDICTED: NADP-specific glutamate dehydrogenase-like isoform X5 [Elaeis guineensis].
Pp3c14_22890	1.20655	0.0333753	1.65293	0.00670527	oxidation-reduction process	NADPH-hemoprotein reductase activity:FMN binding:iron ion binding	endoplasmic reticulum membrane	K00327 - NADPH-ferrihemoprotein reductase (POR) (1 of 4)	cytochrome p450 reductase		Nitric oxide synthase, inducible	cytochrome P450 NADPH-reductase [Petunia x hybrida].
Pp3c14_23280			1.16216	0.0821498
Pp3c14_23920			-1.57593	5.6518e-05	heparan sulfate proteoglycan biosynthetic process		integral component of membrane	2.4.1.224 - Glucuronosyl-N-acetylglucosaminyl-proteoglycan 4-alpha-N- acetylglucosaminyltransferase / acetylglucosaminyltransferase (1 of 14)	exostosin 1			hypothetical protein HELRODRAFT_119925, partial [Helobdella robusta].
Pp3c14_2510			-1.04416	0.00660058	metabolic process	acetylglucosaminyltransferase activity	membrane	PTHR19297 - GLYCOSYLTRANSFERASE 14 FAMILY MEMBER (1 of 7)	glycosylation enzyme			PREDICTED: xylosyltransferase 1-like [Populus euphratica].
Pp3c14_25550			-1.68311	5.59818e-05	oxidation-reduction process:lipid metabolic process	oxidoreductase activity, acting on paired donors, with oxidation of a pair of donors resulting in the reduction of molecular oxygen to two molecules of water		PTHR32100:SF17 - OMEGA-3 FATTY ACID DESATURASE, ENDOPLASMIC RETICULUM (1 of 3)	chloroplast omega-3 fatty acid desaturase			PREDICTED: omega-3 fatty acid desaturase, chloroplastic-like [Pyrus x bretschneideri].
Pp3c14_26100			1.17414	6.26749e-05	cellulose biosynthetic process	cellulose synthase (UDP-forming) activity	integral component of membrane	PTHR13301:SF35 - CELLULOSE SYNTHASE-LIKE PROTEIN D1-RELATED (1 of 6)	cellulose synthase-like glycosyltransferase family 2	encodes a gene similar to cellulose synthase	Cellulose synthase-like protein B2	hypothetical protein PHAVU_011G020100g [Phaseolus vulgaris].
Pp3c14_26740			-1.0757	0.00903727		zinc ion binding		PTHR12981 - ZINC FINGER PROTEIN-LIKE 1 (1 of 2)	zinc finger 1	RING/U-box superfamily protein, FUNCTIONS IN: zinc ion binding, LOCATED IN: endomembrane system, EXPRESSED IN: 25 plant structures, EXPRESSED DURING: 15 growth stages, CONTAINS InterPro DOMAIN/s: Zinc finger, RING-type (InterPro:IPR001841), Has 193 Blast hits to 193 proteins in 78 species: Archae - 0, Bacteria - 0, Metazoa - 122, Fungi - 0, Plants - 52, Viruses - 0, Other Eukaryotes - 19 (source:…	Zinc finger protein-like 1	PREDICTED: zinc finger protein-like 1 [Nelumbo nucifera].
Pp3c14_2960			-1.53938	1.37784e-08			membrane:plastid	PTHR10361:SF30 - SODIUM/METABOLITE COTRANSPORTER BASS5, CHLOROPLASTIC-RELATED (1 of 1)	sodium-bile acid			PREDICTED: probable sodium/metabolite cotransporter BASS5, chloroplastic [Musa acuminata subsp. malaccensis].
Pp3c14_3360			1.06997	4.57437e-05	N-terminal protein myristoylation:gluconeogenesis:regulation of meristem structural organization:protein folding:response to hydrogen peroxide:water transport:response to water deprivation:protein secretion:regulation of meristem growth:response to salt stress:hyperosmotic response:Golgi organization:glycolytic process:response to endoplasmic reticulum stress:response to high light intensity:resp…	unfolded protein binding:ATP binding	vacuolar membrane:apoplast:endoplasmic reticulum lumen:chloroplast:plasmodesma:plasma membrane:nucleus:mitochondrion	K09487 - heat shock protein 90kDa beta (HSP90B, TRA1) (1 of 4)	heat shock protein endoplasmic reticulum		Heat shock 90 kDa protein homolog	PREDICTED: endoplasmin homolog [Cucumis sativus].
Pp3c14_3390			1.59807	0.00770485
Pp3c14_3760			-1.09508	0.00104092	cellular macromolecule metabolic process:cellular nitrogen compound metabolic process:polysaccharide metabolic process:organic cyclic compound biosynthetic process:cellular component organization or biogenesis:single-organism biosynthetic process:monocarboxylic acid metabolic process:heterocycle metabolic process:response to stress:aromatic compound biosynthetic process		chloroplast	PTHR14194//PTHR14194:SF78 - NITROGEN METABOLIC REGULATION PROTEIN NMR-RELATED // SUBFAMILY NOT NAMED (1 of 3)	nad-dependent epimerase dehydratase	NAD(P)-binding Rossmann-fold superfamily protein, FUNCTIONS IN: copper ion binding, INVOLVED IN: defense response to bacterium, LOCATED IN: thylakoid, apoplast, chloroplast stroma, chloroplast, EXPRESSED IN: 24 plant structures, EXPRESSED DURING: 15 growth stages, CONTAINS InterPro DOMAIN/s: 3-beta hydroxysteroid dehydrogenase/isomerase (InterPro:IPR002225), NAD(P)-binding domain (InterPro:IPR016…	Uncharacterized protein At2g37660, chloroplastic	uncharacterized protein LOC100194029 [Zea mays].
Pp3c14_4780			-2.13945	6.85077e-05	cellular iron ion homeostasis:iron ion transport:oxidation-reduction process	ferric iron binding:ferroxidase activity	plastid	1.16.3.1 - Ferroxidase / Hephaestin (1 of 8)	iron-binding protein			ferritin [Tamarix androssowii].
Pp3c14_5810			1.44321	0.00903727	sucrose biosynthetic process:dephosphorylation	sucrose-phosphate phosphatase activity:magnesium ion binding	plastid	3.1.3.24 - Sucrose-phosphate phosphatase / Sucrose-6-phosphate phosphatase (1 of 5)	sucrose phosphate phosphatase			hypothetical protein OsI_05817 [Oryza sativa Indica Group].
Pp3c14_6030			1.09071	0.00249853
Pp3c14_6480			1.0745	0.006665	metabolic process	zinc ion binding		K15601 - lysine-specific demethylase 3 [EC:1.14.11.-] (KDM3) (1 of 4)	jmjc domain containing expressed			Leucine--tRNA ligase [Glycine soja].
Pp3c14_6590			1.31382	0.00972084				KOG2395 - Protein involved in vacuole import and degradation (1 of 3)	MVI11.21, expressed protein [Arabidopsis thaliana]			BnaC05g33690D [Brassica napus].
Pp3c14_7530			1.01883	0.0168412	mitotic nuclear division:cellular response to DNA damage stimulus:DNA metabolic process:single-organism metabolic process:sister chromatid cohesion	nucleotide binding	chromosome	K06636 - structural maintenance of chromosome 1 (SMC1) (1 of 3)	F4L23.23, expressed protein [Arabidopsis thaliana]:structural maintenance of chromosome 1			unknown [Picea sitchensis].
Pp3c14_8410			1.09054	1.45519e-05	regulation of transcription, DNA-templated	transcription cofactor activity						hypothetical protein SELMODRAFT_421985 [Selaginella moellendorffii].
Pp3c14_9100			-1.1393	0.00651905		protein dimerization activity		PTHR23042:SF25 - TRANSCRIPTION FACTOR NAI1 (1 of 9)	basic helix-loop-helix
Pp3c14_9160			-1.12601	0.0220594	calcium ion transmembrane transport	calcium:proton antiporter activity	integral component of membrane	K07300 - Ca2+:H+ antiporter (chaA, CAX) (1 of 4)				vacuolar cation/proton exchanger 5-like [Cucumis sativus].
Pp3c14_9500			1.18569	0.00223464	proteolysis involved in cellular protein catabolic process:phosphate-containing compound metabolic process	threonine-type endopeptidase activity	HslUV protease complex:proteasome core complex	K01419 - ATP-dependent HslUV protease, peptidase subunit HslV [EC:3.4.25.2] (hslV, clpQ) (1 of 1)	atp-dependent protease peptidase subunit		ATP-dependent protease subunit HslV	ATPdependent protease hslV putative [Albugo laibachii Nc14].
Pp3c14_9580			-1.0796	1.52881e-05	carotenoid biosynthetic process:photosystem II assembly:chloroplast relocation:chlorophyll biosynthetic process:isopentenyl diphosphate biosynthetic process, methylerythritol 4-phosphate pathway:transcription from plastid promoter:rRNA processing:thylakoid membrane organization	peptidase activity	chloroplast envelope:chloroplast thylakoid	PTHR11804//PTHR11804:SF42 - PROTEASE M3 THIMET OLIGOPEPTIDASE-RELATED // SUBFAMILY NOT NAMED (1 of 1)				PREDICTED: uncharacterized protein LOC104701376 isoform X2 [Camelina sativa].
Pp3c14_960	-1.05432	0.0775126	-1.94565	0.000917664
Pp3c14_9980			-1.18004	0.000135075	cell morphogenesis:cytoskeleton organization	actin binding		K16810 - TBCC domain-containing protein 1 (TBCCD1) (1 of 4)		C-CAP/cofactor C-like domain-containing protein, FUNCTIONS IN: binding, INVOLVED IN: biological_process unknown, LOCATED IN: cellular_component unknown, CONTAINS InterPro DOMAIN/s: CARP motif (InterPro:IPR006599), C-CAP/cofactor C-like domain (InterPro:IPR017901), Tubulin binding cofactor C (InterPro:IPR012945), BEST Arabidopsis thaliana protein match is: Tubulin binding cofactor C domain-contain…	TBCC domain-containing protein 1	hypothetical protein EUGRSUZ_K01823 [Eucalyptus grandis].
Pp3c15_10740			-1.30543	0.031946	cellular protein metabolic process	isomerase activity		PF14295 - PAN domain (PAN_4) (1 of 3)	FCAALL.192, expressed protein [Arabidopsis thaliana]			hypothetical protein POPTR_0003s03180g [Populus trichocarpa].
Pp3c15_11030			1.38825	0.0270841
Pp3c15_12580	1.03401	0.0212025						PF00642//PF02213 - Zinc finger C-x8-C-x5-C-x3-H type (and similar) (zf-CCCH) // GYF domain (GYF) (1 of 1)				PREDICTED: zinc finger CCCH domain-containing protein 19 isoform X1 [Gossypium raimondii].
Pp3c15_1320			-1.29107	0.0172178	protein phosphorylation:oxidation-reduction process:carotenoid biosynthetic process:9,9'-di-cis-zeta-carotene desaturation to 7,9,7',9'-tetra-cis-lycopene	9,9'-dicis-carotene:quinone oxidoreductase activity:protein kinase activity:carotene 7,8-desaturase activity:7,9,9'-tricis-neurosporene:quinone oxidoreductase activity:ATP binding	chloroplast envelope:chromoplast	1.14.99.30//1.3.5.6 - 9,9'-di-cis-zeta-carotene desaturase / Zeta-carotene desaturase (1 of 1)	zeta-carotene desaturase			zeta-carotene desaturase [Nicotiana tabacum].
Pp3c15_14410			1.29533	0.000250767	translation	structural constituent of ribosome	ribosome	K02870 - large subunit ribosomal protein L12e (RP-L12e, RPL12) (1 of 7)	60s ribosomal protein l12	Ribosomal protein L11 family protein, FUNCTIONS IN: structural constituent of ribosome, zinc ion binding, INVOLVED IN: response to cold, ribosome biogenesis, LOCATED IN: in 7 components, EXPRESSED IN: 25 plant structures, EXPRESSED DURING: 15 growth stages, CONTAINS InterPro DOMAIN/s: Ribosomal protein L11, C-terminal domain (InterPro:IPR020783), Ribosomal protein L11, N-terminal domain (InterPro…	60S ribosomal protein L12-1	PREDICTED: 60S ribosomal protein L12-3 [Brachypodium distachyon].
Pp3c15_15840			-1.34897	0.00166564	transmembrane transport		integral component of membrane	PTHR31419:SF1 - AUXIN EFFLUX CARRIER FAMILY PROTEIN (1 of 3)	auxin efflux carrier auxin transport protein			hypothetical protein SELMODRAFT_269010 [Selaginella moellendorffii].
Pp3c15_16100			2.48771	3.49362e-06
Pp3c15_17620			1.15736	0.0147136	metabolic process	transferase activity, transferring glycosyl groups		PTHR31636:SF14 - SCARECROW-LIKE PROTEIN 9 (1 of 7)	contains ESTs AU162304(E60027),AU030624(E60027) similar to SCARECROW gene regulator [Oryza sativa (japonica cultivar-group)]	GRAS family transcription factor, CONTAINS InterPro DOMAIN/s: Transcription factor GRAS (InterPro:IPR005202), BEST Arabidopsis thaliana protein match is: GRAS family transcription factor (TAIR:AT5G66770.1), Has 2907 Blast hits to 2857 proteins in 413 species: Archae - 0, Bacteria - 24, Metazoa - 184, Fungi - 97, Plants - 2517, Viruses - 13, Other Eukaryotes - 72 (source: NCBI BLink).	Scarecrow-like protein 7	GRAS family transcription factor isoform 1 [Theobroma cacao].
Pp3c15_18331			-1.61617	0.0104581
Pp3c15_19310			1.2181	5.08306e-06				PF05678 - VQ motif (VQ) (1 of 27)	DSPP, DFNA39, DGI1, dentin sialophosphoprotein [Homo sapiens]
Pp3c15_19980			-1.47202	1.77393e-06		chromatin binding:DNA binding		PTHR21654:SF0 - LD26007P (1 of 2)				unknown [Picea sitchensis].
Pp3c15_20190			-1.32357	0.000614569	hydrogen peroxide catabolic process:isopentenyl diphosphate biosynthetic process, methylerythritol 4-phosphate pathway:oxidation-reduction process	oxidoreductase activity:copper ion binding	mitochondrion	PTHR10668:SF83 - PYRIDINE NUCLEOTIDE-DISULFIDE OXIDOREDUCTASE DOMAIN-CONTAINING PROTEIN 2 (1 of 1)	probable oxidoreductase c10orf33			PREDICTED: pyridine nucleotide-disulfide oxidoreductase domain-containing protein 2 isoform X3 [Nelumbo nucifera].
Pp3c15_20200			1.03142	0.0359756				PTHR23244//PTHR23244:SF276 - KELCH REPEAT DOMAIN // SUBFAMILY NOT NAMED (1 of 1)	myrosinase binding protein	Encodes a nitrile-specifier protein NSP5. NSP5 is one out of five (At3g16400/NSP1, At2g33070/NSP2, At3g16390/NSP3, At3g16410/NSP4 and At5g48180/NSP5) A. thaliana epithiospecifier protein (ESP) homologues that promote simple nitrile, but not epithionitrile or thiocyanate formation.	Nitrile-specifier protein 5	unknown [Picea sitchensis].
Pp3c15_21000			-1.67595	3.05022e-06					grl-25, Hypothetical protein ZK643.8 [Caenorhabditis elegans]
Pp3c15_21040			-1.1525	3.09658e-05	transcription, DNA-templated			PTHR11477:SF0 - TRANSCRIPTION ELONGATION FACTOR S-II (1 of 2)	transcription elongation factor-related			hypothetical protein POPTR_0018s01080g [Populus trichocarpa].
Pp3c15_22839			-1.27001	0.0549689
Pp3c15_22920			-1.23678	0.00728647	mannosylglycerate biosynthetic process	metal ion binding:transferase activity, transferring hexosyl groups						mannosylglycerate synthase, partial [Griffithsia japonica].
Pp3c15_23240			-1.03835	0.000330974
Pp3c15_23520			-1.29967	0.000144239	carotenoid biosynthetic process:plastoquinone biosynthetic process	homogentisate geranylgeranyltransferase activity:homogentisate solanesyltransferase activity:homogentisate farnesyltransferase activity	integral component of membrane:chloroplast envelope	K12501 - homogentisate solanesyltransferase (HST) (1 of 2)	tocopherol phytyltransferase			hypothetical protein SELMODRAFT_229530 [Selaginella moellendorffii].
Pp3c15_23780			1.15417	0.00442185	UDP-L-arabinose metabolic process:response to salt stress:cellulose biosynthetic process:cell wall organization:pollen development:plant-type cell wall organization or biogenesis:response to cadmium ion	UDP-arabinopyranose mutase activity	cell wall:plasmodesma:cytosolic ribosome:membrane:Golgi apparatus:nucleus	K13379 - reversibly glycosylated polypeptide / UDP-arabinopyranose mutase (RGP, UTM) (1 of 7)	alpha- -glucan-protein synthase			PREDICTED: UDP-arabinopyranose mutase 2-like [Camelina sativa].
Pp3c15_23900			1.20247	0.00295185	metabolic process	transferase activity		K00799 - glutathione S-transferase (GST, gst) (1 of 20)	glutathione s-transferase			glutathione S-transferase-like protein [Picea sitchensis].
Pp3c15_2490			1.21217	0.0302332	glycolytic process:phosphorylation	pyruvate kinase activity:nucleic acid binding:potassium ion binding:magnesium ion binding		PTHR11817:SF5 - PYRUVATE KINASE-RELATED (1 of 7)	pyruvate kinase			PREDICTED: pyruvate kinase, cytosolic isozyme [Malus domestica].
Pp3c15_25660			-1.00152	0.00373912	starch catabolic process:circadian rhythm:starch biosynthetic process:plant-type cell wall organization:glycogen metabolic process:maltose catabolic process:positive regulation of catalytic activity	4-alpha-glucanotransferase activity:heteropolysaccharide binding:starch binding	cytosol	PTHR32518:SF3 - 4-ALPHA-GLUCANOTRANSFERASE DPE2 (1 of 1)	glycoside hydrolase family 77 protein			4-alpha-glucanotransferase DPE2 [Glycine soja].
Pp3c15_25940			1.12264	0.000269207	metabolic process	hydrolase activity	plastid	PTHR23131 - METALLO-BETA-LACTAMASE RELATED (1 of 1)	metallo-beta-lactamase family protein	Metallo-hydrolase/oxidoreductase superfamily protein, FUNCTIONS IN: hydrolase activity, catalytic activity, INVOLVED IN: metabolic process, LOCATED IN: cellular_component unknown, EXPRESSED IN: 22 plant structures, EXPRESSED DURING: 13 growth stages, CONTAINS InterPro DOMAIN/s: Beta-lactamase-like (InterPro:IPR001279), Has 5673 Blast hits to 5670 proteins in 1426 species: Archae - 148, Bacteria -…		Os01g0133500 [Oryza sativa Japonica Group].
Pp3c15_3780	1.05534	0.00166066	1.71832	7.03281e-11	nucleotide phosphorylation:pyrimidine ribonucleoside monophosphate metabolic process:pyrimidine nucleotide biosynthetic process:'de novo' pyrimidine nucleobase biosynthetic process	cytidylate kinase activity:ATP binding:uridylate kinase activity	cytosol:nucleus:apoplast	2.7.4.14//2.7.4.22 - UMP/CMP kinase / Uridine monophosphate-cytidine monophosphate phosphotransferase // UMP kinase / Uridylate kinase (1 of 2)	uridylate kinase		Adenylate kinase	uncharacterized protein LOC100306603 [Glycine max].
Pp3c15_3790			1.06376	0.0508921				PTHR11922//PTHR11922:SF39 - GMP SYNTHASE-RELATED // SUBFAMILY NOT NAMED (1 of 2)	gmp synthase			glutamine amidotransferase [Congregibacter litoralis].
Pp3c15_3920			-1.19577	0.000337472	tricarboxylic acid cycle	NAD binding:magnesium ion binding:isocitrate dehydrogenase (NAD+) activity	mitochondrion	1.1.1.41 - Isocitrate dehydrogenase (NAD(+)) / Nicotinamide adenine dinucleotide isocitrate dehydrogenase (1 of 6)	isocitrate dehydrogenase (nad+)			PREDICTED: isocitrate dehydrogenase [NAD] catalytic subunit 5, mitochondrial-like [Glycine max].
Pp3c15_4020			1.31874	0.0166187	cysteinyl-tRNA aminoacylation	cysteine-tRNA ligase activity:ATP binding	cytoplasm	6.1.1.16 - Cysteine--tRNA ligase / Cysteinyl-tRNA synthetase (1 of 3)	cysteinyl-trna partial:cysteinyl-trna synthetase		Cysteine--tRNA ligase, cytoplasmic	PREDICTED: cysteine--tRNA ligase, cytoplasmic-like isoform X1 [Biomphalaria glabrata].
Pp3c15_4030	1.43814	0.0024684	1.80968	0.000341114	oxidation-reduction process:microtubule bundle formation:brassinosteroid homeostasis:skotomorphogenesis	oxidoreductase activity, acting on paired donors, with incorporation or reduction of molecular oxygen:monooxygenase activity:heme binding:iron ion binding	membrane	K12640 - brassinosteroid-6-oxidase 2 (CYP85A2, BR6OX2) (1 of 1)	cytochrome p450		Cytochrome P450 2F2	hypothetical protein SORBIDRAFT_01g015040 [Sorghum bicolor].
Pp3c15_4220			1.01617	0.0739076
Pp3c15_4620			-1.20659	6.47114e-05			chloroplast thylakoid membrane		predicted protein [Populus trichocarpa]			PREDICTED: uncharacterized protein LOC103320844 [Prunus mume].
Pp3c15_5020			1.29213	0.00432488	clathrin coat assembly	1-phosphatidylinositol binding:clathrin binding	clathrin-coated vesicle	PTHR22951//PTHR22951:SF13 - CLATHRIN ASSEMBLY PROTEIN // SUBFAMILY NOT NAMED (1 of 3)	F10M6.80, epsin N-terminal homology (ENTH) domain-containing protein / clathrin assembly protein-related	ENTH/ANTH/VHS superfamily protein, FUNCTIONS IN: phospholipid binding, clathrin binding, binding, phosphatidylinositol binding, INVOLVED IN: clathrin coat assembly, LOCATED IN: clathrin coat, EXPRESSED IN: 11 plant structures, EXPRESSED DURING: L mature pollen stage, M germinated pollen stage, 4 anthesis, petal differentiation and expansion stage, LP.08 eight leaves visible, CONTAINS InterPro DOM…	Clathrin coat assembly protein AP180	PREDICTED: putative clathrin assembly protein At2g25430 [Fragaria vesca subsp. vesca].
Pp3c15_5250			-1.18927	0.000566582								unknown [Picea sitchensis].
Pp3c15_5990			-1.78363	3.64185e-09	organic substance metabolic process:cellular metabolic process:primary metabolic process			PF10198 - Histone acetyltransferases subunit 3 (Ada3) (1 of 4)	hypothetical protein similar to Arabidopsis thaliana chromosome 2, At2g19390 [Oryza sativa (japonica cultivar-group)]			PREDICTED: uncharacterized protein LOC104588490 isoform X1 [Nelumbo nucifera].
Pp3c15_6259			1.10893	0.055558
Pp3c15_6880			1.31379	0.0380806	cellular glucan metabolic process:cell wall organization:regulation of transcription, DNA-templated:asymmetric cell division:leaf development:radial pattern formation	hydrolase activity, hydrolyzing O-glycosyl compounds:xyloglucan:xyloglucosyl transferase activity:sequence-specific DNA binding:sequence-specific DNA binding transcription factor activity	cell wall:nucleus:apoplast	2.4.1.207//3.2.1.151 - Xyloglucan:xyloglucosyl transferase / Xyloglucan endotransglycosylase // Xyloglucan-specific endo-beta-1,4-glucanase / Xyloglucanendohydrolase (1 of 4)	F4C21.14, xyloglucan:xyloglucosyl transferase, putative / xyloglucan endotransglycosylase, putative / endo-xyloglucan transferase, putative [EC:2.4.1.207] [Arabidopsis thaliana]			PREDICTED: xyloglucan endotransglucosylase/hydrolase protein 9-like [Brassica napus].
Pp3c15_70			-1.12584	0.0032309								membrane protein [Chlamydia pneumoniae].
Pp3c15_8610			-1.15872	4.95571e-06	signal transduction by phosphorylation:phosphorelay signal transduction system	phosphorelay sensor kinase activity		PTHR24351 - RIBOSOMAL PROTEIN S6 KINASE (1 of 17)	blue light receptor	Encodes a putative blue light receptor protein.	Protein TWIN LOV 1	PREDICTED: protein TWIN LOV 1 isoform X1 [Fragaria vesca subsp. vesca].
Pp3c15_9230			-1.05705	3.14719e-06
Pp3c16_11830			-1.6154	5.86461e-05	transcription, DNA-templated	acetylglucosaminyltransferase activity	membrane	PTHR31042:SF2 - CORE-2/I-BRANCHING BETA-1,6-N-ACETYLGLUCOSAMINYLTRANSFERASE FAMILY PROTEIN (1 of 6)	bc10 protein			hypothetical protein PHAVU_004G007000g [Phaseolus vulgaris].
Pp3c16_12030			-1.02362	0.010113	guanosine tetraphosphate metabolic process			2.7.6.5 - GTP diphosphokinase / Stringent factor (1 of 4)	plastidppgpp synthase			hypothetical protein SELMODRAFT_118606, partial [Selaginella moellendorffii].
Pp3c16_12080			-1.37312	2.56216e-05	ammonium transmembrane transport	ammonium transmembrane transporter activity	integral component of membrane	K03320 - ammonium transporter, Amt family (amt, AMT, MEP) (1 of 12)	ammonium transporter amt2	encodes a high-affinity ammonium transporter, which is expressed in shoot and root. Expression in root and shoot is under nitrogen and carbon dioxide regulation, respectively.	Ammonium transporter 3 member 1	PREDICTED: ammonium transporter 3 member 1-like [Populus euphratica].
Pp3c16_12120			-1.03145	0.0258519			plastid	PTHR22778:SF12 - RHODANESE-LIKE DOMAIN-CONTAINING PROTEIN 7 (1 of 2)	probable rhodanese-related sulfurtransferase protein:rhodanese domain protein		UPF0176 protein gbs1504	predicted protein [Hordeum vulgare subsp. vulgare].
Pp3c16_12190			-1.28403	6.62637e-07	small GTPase mediated signal transduction:regulation of transcription, DNA-templated:protein transport	DNA binding:GTP binding	nucleus:plasma membrane	K07910 - Ras-related protein Rab-18 (RAB18) (1 of 6)	rab18 -family small gtpase			PREDICTED: ras-related protein RABC1-like [Nelumbo nucifera].
Pp3c16_1220			1.27425	0.00187518	transmembrane transport:metal ion transport	metal ion transmembrane transporter activity	membrane	K14709 - solute carrier family 39 (zinc transporter), member 1/2/3 (SLC39A1_2_3, ZIP1_2_3) (1 of 6)	zinc transporter	member of Putative zinc transporter ZIP2 - like family	Zinc transporter 2	PREDICTED: zinc transporter 11 isoform X2 [Sesamum indicum].
Pp3c16_13660			1.21874	0.0249605	regulation of stomatal movement:peptidyl-histidine phosphorylation:signal transduction by phosphorylation:cytokinin metabolic process:cytokinin-activated signaling pathway:regulation of seedling development:defense response by callose deposition in cell wall:defense response to bacterium:response to insect:response to auxin:regulation of transcription, DNA-templated:sugar mediated signaling pathw…	phosphorelay sensor kinase activity:metal ion binding:identical protein binding:ethylene binding:phosphorelay response regulator activity:ATP binding	endoplasmic reticulum membrane:integral component of membrane	K14509 - ethylene receptor (ETR, ERS) (1 of 7)	ethylene receptor			hypothetical protein PRUPE_ppa001917mg [Prunus persica].
Pp3c16_15390			-1.27848	0.0284353	protein dephosphorylation:long-chain fatty acid metabolic process	metal ion binding:ATP binding:protein serine/threonine phosphatase activity:long-chain fatty acid-CoA ligase activity	chloroplast envelope:plasma membrane	PTHR24096:SF219 - LONG CHAIN ACYL-COA SYNTHETASE 8 (1 of 4)	long chain acyl- synthetase	Encodes major plastidic long chain acyl-CoA synthetase with a slight substrate preference of oleic acid over any of the other fatty acids.	Long chain acyl-CoA synthetase 9, chloroplastic	PREDICTED: long chain acyl-CoA synthetase 9, chloroplastic [Jatropha curcas].
Pp3c16_15920			-1.17641	0.0171827
Pp3c16_16350			1.21505	0.0561645	cellular process	transporter activity		K12611 - mRNA-decapping enzyme 1B (DCP1B) (1 of 3)				PREDICTED: mRNA-decapping enzyme-like protein [Vitis vinifera].
Pp3c16_16420			1.05243	0.00947234
Pp3c16_18830			1.03982	0.000449784	glycolytic process:carbohydrate phosphorylation:fructose 6-phosphate metabolic process	6-phosphofructokinase activity:diphosphate-fructose-6-phosphate 1-phosphotransferase activity:ATP binding		K00850 - 6-phosphofructokinase 1 (pfkA, PFK) (1 of 8)	6-phosphofructokinase 2		ATP-dependent 6-phosphofructokinase	hypothetical protein PRUPE_ppa003994mg [Prunus persica].
Pp3c16_18930			1.21788	0.0382327				PTHR10627 - SCP160 (1 of 2)				PREDICTED: uncharacterized protein LOC104791101 [Camelina sativa].
Pp3c16_19400			1.13547	0.0735214				PTHR31236:SF2 - DEHYDRATION-RESPONSIVE PROTEIN RD22 (1 of 3)	Dehydration-responsive protein RD22 precursor [Arabidopsis thaliana]			PREDICTED: dehydration-responsive protein RD22-like [Brassica oleracea var. oleracea].
Pp3c16_19440			1.51124	1.4079e-05				K09562 - hsp70-interacting protein (HSPBP1) (1 of 2)	armadillo beta-catenin repeat family protein			hypothetical protein CICLE_v10011911mg [Citrus clementina].
Pp3c16_19790			-1.00733	0.0626865	metal ion transport	metal ion binding		PTHR22814:SF105 - HEAVY METAL TRANSPORT/DETOXIFICATION DOMAIN-CONTAINING PROTEIN (1 of 59)
Pp3c16_20090			1.08475	0.0650785					T32F12.1, expressed protein [Arabidopsis thaliana]			PREDICTED: uncharacterized protein LOC106292697 [Brassica oleracea var. oleracea].
Pp3c16_21270			-1.30972	1.12586e-06	metabolic process	catalytic activity	membrane	PTHR10165 - LIPID PHOSPHATE PHOSPHATASE (1 of 6)	phosphatidic acid			PREDICTED: putative lipid phosphate phosphatase 3, chloroplastic isoform X3 [Gossypium raimondii].
Pp3c16_21550			-1.02224	0.00539225					dna repair atpase-related			PREDICTED: uncharacterized protein PFB0145c isoform X2 [Prunus mume].
Pp3c16_220			-1.37462	0.00387271				1.6.5.3 - NADH:ubiquinone reductase (H(+)-translocating) / Ubiquinone reductase (1 of 48)	T9H9.1, expressed protein			unknown [Picea sitchensis].
Pp3c16_23250			-1.20509	0.000141006				PF01476 - LysM domain (LysM) (1 of 26)	unknown [Picea sitchensis]			unknown [Picea sitchensis].
Pp3c16_23390			1.09344	0.0225054		calcium ion binding		K13448 - calcium-binding protein CML (CML) (1 of 20)	polcalcin	Calcium-binding EF-hand family protein, FUNCTIONS IN: calcium ion binding, INVOLVED IN: biological_process unknown, LOCATED IN: plasma membrane, vacuole, EXPRESSED IN: 25 plant structures, EXPRESSED DURING: 13 growth stages, CONTAINS InterPro DOMAIN/s: EF-Hand 1, calcium-binding site (InterPro:IPR018247), EF-HAND 2 (InterPro:IPR018249), EF-hand-like domain (InterPro:IPR011992), Calcium-binding EF…	Probable calcium-binding protein CML10	hypothetical protein CARUB_v10011672mg [Capsella rubella].
Pp3c16_23630	1.08102	0.0247954
Pp3c16_24030			1.30203	0.004214	cell motility		cytoplasm:microtubule:motile cilium	PF13851 - Growth-arrest specific micro-tubule binding (GAS) (1 of 2)	component of dynein regulatory complex			RecName: Full=Growth arrest-specific protein 8 homolog, AltName: Full=Protein PF2.
Pp3c16_24460			-1.4634	7.429e-05	response to reactive oxygen species:regulation of gene expression:chloroplast RNA processing:translational elongation	translation elongation factor activity:GTPase activity:GTP binding	chloroplast stroma	K06207 - GTP-binding protein (typA, bipA) (1 of 3)	gtp-binding protein		Elongation factor 2	GTP-binding protein TypA [Zea mays].
Pp3c16_25090			1.68752	2.52363e-08	metabolic process	transferase activity, transferring glycosyl groups		PTHR13778:SF7 - GALACTURONOSYLTRANSFERASE-LIKE 8-RELATED (1 of 5)	cazy family gt8			PREDICTED: probable galacturonosyltransferase-like 7 [Prunus mume].
Pp3c16_25560			1.01896	0.0486797				PTHR12442:SF12 - WD REPEAT-CONTAINING PROTEIN 78 (1 of 2)	inner dynein arm I1 intermediate chain IC138			PREDICTED: WD repeat-containing protein 78-like isoform X2 [Crassostrea gigas].
Pp3c16_25600	1.01613	0.0306669	1.0393	0.021615	phosphate ion transport:transmembrane transport	inorganic phosphate transmembrane transporter activity	membrane	K14640 - solute carrier family 20 (sodium-dependent phosphate transporter) (SLC20A, PIT) (1 of 4)	sodium phosphate symporter		Sodium-dependent phosphate transporter 1	PHO4-domain-containing protein [Coccomyxa subellipsoidea C-169].
Pp3c16_25830			1.26335	7.03521e-08	metabolic process	ATPase activity:ATP binding	membrane	PTHR19241//PTHR19241:SF244 - ATP-BINDING CASSETTE TRANSPORTER // SUBFAMILY NOT NAMED (1 of 3)				hypothetical protein CARUB_v10028022mg [Capsella rubella].
Pp3c16_3180			-1.22372	0.0314893			membrane:cytoplasmic part:intracellular membrane-bounded organelle	PTHR13018:SF22 - EARLY-RESPONSIVE TO DEHYDRATION STRESS PROTEIN (ERD4) (1 of 8)	early responsive to dehydration protein			PREDICTED: CSC1-like protein ERD4 [Musa acuminata subsp. malaccensis].
Pp3c16_550			1.11526	0.00355121	zinc ion transmembrane transport	zinc ion transmembrane transporter activity	integral component of membrane	PTHR11040:SF35 - ZINC TRANSPORTER 3-RELATED (1 of 1)	zinc iron			PREDICTED: zinc transporter 7-like [Phoenix dactylifera].
Pp3c16_5590			1.00322	0.00085568	metabolic process	transferase activity, transferring hexosyl groups		PTHR11926:SF250 - UDP-GLYCOSYLTRANSFERASE 90A1-RELATED (1 of 1)	udp-glucose glucosyltransferase	The At2g36790 gene encodes a UDP-glucose:flavonol-3-O-glycoside-7-O-glucosyltransferase (UGT73C6)attaching a glucosyl residue to the 7-O-position of the flavonols kaempferol, quercetin and their 3-O-glycoside derivatives.		PREDICTED: isoflavone 7-O-glucosyltransferase 1-like, partial [Cicer arietinum].
Pp3c16_620			1.37723	0.0189329	conversion of methionyl-tRNA to N-formyl-methionyl-tRNA:translational initiation	methionyl-tRNA formyltransferase activity	mitochondrion	K00604 - methionyl-tRNA formyltransferase (MTFMT, fmt) (1 of 1)	methionyl-trna formyltransferase	pigment defective 194 (pde194), FUNCTIONS IN: hydroxymethyl-, formyl- and related transferase activity, formyltetrahydrofolate deformylase activity, catalytic activity, INVOLVED IN: purine ribonucleotide biosynthetic process, biosynthetic process, EXPRESSED IN: 21 plant structures, EXPRESSED DURING: 13 growth stages, CONTAINS InterPro DOMAIN/s: Formyl transferase, C-terminal (InterPro:IPR005793),…	Methionyl-tRNA formyltransferase	PREDICTED: methionyl-tRNA formyltransferase, mitochondrial [Setaria italica].
Pp3c16_6290			1.04307	0.00441706	protein dephosphorylation:starch catabolic process:maltose metabolic process:starch biosynthetic process:positive regulation of catalytic activity	protein tyrosine/serine/threonine phosphatase activity:carbohydrate phosphatase activity	chloroplast starch grain:chloroplast stroma	PTHR10343:SF57 - PHOSPHOGLUCAN PHOSPHATASE LSF1, CHLOROPLASTIC (1 of 1)	protein tyrosine expressed			hypothetical protein AMTR_s00058p00193720 [Amborella trichopoda].
Pp3c16_6640			1.25741	0.020753				K09550 - prefoldin subunit 4 (PFDN4) (1 of 1)	vip3 protein			PREDICTED: probable prefoldin subunit 4 [Amborella trichopoda].
Pp3c16_7110			1.75275	0.00048153				PTHR11527:SF172 - 17.6 KDA CLASS I HEAT SHOCK PROTEIN 2 (1 of 13)	18.2 kDa class I heat shock protein (HSP 18.2) [Arabidopsis thaliana]	HSP20-like chaperones superfamily protein, CONTAINS InterPro DOMAIN/s: Heat shock protein Hsp20 (InterPro:IPR002068), HSP20-like chaperone (InterPro:IPR008978), BEST Arabidopsis thaliana protein match is: HSP20-like chaperones superfamily protein (TAIR:AT1G59860.1), Has 7238 Blast hits to 7237 proteins in 1623 species: Archae - 225, Bacteria - 4290, Metazoa - 129, Fungi - 318, Plants - 1626, Viru…	17.5 kDa class I heat shock protein	PREDICTED: 18.2 kDa class I heat shock protein-like [Pyrus x bretschneideri].
Pp3c16_7780			-1.39247	0.0319081			plastid:membrane	PTHR10774//PTHR10774:SF82 - EXTENDED SYNAPTOTAGMIN-RELATED // SUBFAMILY NOT NAMED (1 of 3)				PREDICTED: extended synaptotagmin-3 [Amborella trichopoda].
Pp3c16_8700			-1.13818	5.18529e-05	potassium ion transmembrane transport	inward rectifier potassium channel activity	integral component of membrane	KOG3827 - Inward rectifier K+ channel (1 of 3)				hypothetical protein SELMODRAFT_123397 [Selaginella moellendorffii].
Pp3c16_9070			1.06016	0.0298298				K01988 - lactosylceramide 4-alpha-galactosyltransferase (A4GALT) (1 of 4)				alpha 1,4-glycosyltransferase-like protein [Arabidopsis thaliana].
Pp3c17_10200			-1.03324	0.0876325		protein dimerization activity		PTHR23042:SF25 - TRANSCRIPTION FACTOR NAI1 (1 of 9)	transcription factor ice1-like			hypothetical protein LR48_Vigan06g021500 [Vigna angularis].
Pp3c17_10590			-1.1468	0.000230131	allantoin catabolic process:DNA catabolic process, endonucleolytic:purine nucleobase catabolic process:ureide catabolic process:cellular response to nitrogen starvation	zinc ion binding:cobalt ion binding:endodeoxyribonuclease activity, producing 5'-phosphomonoesters:allantoinase activity	endoplasmic reticulum	K01466 - allantoinase (allB) (1 of 3)	allantoinase	Encodes an allantoinase which is involved in allantoin degradation and assimilation. Gene expression was induced when allantoin was added to the medium. The insertion mutant, ataln m2-1, did not grow well on the MS medium where allantoin, instead of ammonium nitrate, was supplied.	Allantoinase	PREDICTED: probable allantoinase 1-like [Glycine max].
Pp3c17_11650			1.28294	0.000653506	regulation of transcription, DNA-templated	sequence-specific DNA binding transcription factor activity:sequence-specific DNA binding		PTHR22952:SF208 - BZIP TRANSCRIPTION FACTOR-LIKE PROTEIN (1 of 6)	dna binding			PREDICTED: uncharacterized protein LOC106294817 [Brassica oleracea var. oleracea].
Pp3c17_12060			1.50474	0.00238485	tetrahydrofolylpolyglutamate metabolic process:glutamine metabolic process:proteolysis	omega peptidase activity	vacuole:extracellular region	3.4.19.9 - Gamma-glutamyl hydrolase / Pteroyl-poly-alpha-glutamate hydrolase (1 of 4)	gamma-glutamyl hydrolase			hypothetical protein LR48_Vigan05g077800 [Vigna angularis].
Pp3c17_12560			1.04858	0.00501259	actin cytoskeleton organization		cytoskeleton	PTHR12902 - WASP-1 (1 of 7)				PREDICTED: protein SCAR2-like isoform X1 [Populus euphratica].
Pp3c17_12610			-1.015	0.0993412
Pp3c17_13350			-1.0139	0.0688158
Pp3c17_13490			-1.02847	0.00554211			nucleus	KOG2330 - Splicing factor 3b, subunit 2 (1 of 2)	splicing factor 3b subunit 2			PREDICTED: splicing factor 3B subunit 2 [Prunus mume].
Pp3c17_13640			-1.29398	7.10904e-05				PF13424 - Tetratricopeptide repeat (TPR_12) (1 of 23)	T7H20.180, expressed protein [Arabidopsis thaliana]			PREDICTED: uncharacterized protein LOC18436213 [Amborella trichopoda].
Pp3c17_13940			1.51099	0.00277524	glycogen biosynthetic process:starch biosynthetic process	glucose-1-phosphate adenylyltransferase activity	chloroplast	2.7.7.27 - Glucose-1-phosphate adenylyltransferase / ADP-glucose synthase (1 of 12)				hypothetical protein SELMODRAFT_138695, partial [Selaginella moellendorffii].
Pp3c17_14650	-1.0177	0.051027			mRNA processing	RNA binding:protein dimerization activity:nucleotide binding	nucleus	K12837 - splicing factor U2AF 65 kDa subunit (U2AF2) (1 of 7)	u2 snrnp auxiliary large subunit		Splicing factor U2af large subunit B	Splicing factor U2af large subunit B [Zostera marina].
Pp3c17_14860			1.48129	0.000768048	lipid A biosynthetic process	lipid-A-disaccharide synthase activity		PTHR30372:SF0 - LIPID-A-DISACCHARIDE SYNTHASE (1 of 2)	lipid-a-disaccharide synthase			Lipid-A-disaccharide synthase [Microcystis aeruginosa PCC 9432].
Pp3c17_15230			-1.55172	2.43545e-11				PF12937 - F-box-like (F-box-like) (1 of 52)	T18A10.29, F-box family protein [Arabidopsis thaliana]			F-box protein [Momordica charantia].
Pp3c17_15490			1.37076	4.24663e-05	oxidation-reduction process:response to cold:unsaturated fatty acid biosynthetic process	oxidoreductase activity, acting on paired donors, with oxidation of a pair of donors resulting in the reduction of molecular oxygen to two molecules of water	integral component of membrane:chloroplast inner membrane	PTHR32100:SF17 - OMEGA-3 FATTY ACID DESATURASE, ENDOPLASMIC RETICULUM (1 of 3)	chloroplast omega-3 fatty acid desaturase			hypothetical protein ARALYDRAFT_478456 [Arabidopsis lyrata subsp. lyrata].
Pp3c17_16520			-1.37504	6.22625e-06	protein ubiquitination	ligase activity:ubiquitin-protein transferase activity		K10589 - ubiquitin-protein ligase E3 C (UBE3C) (1 of 1)				hypothetical protein SOVF_168220 [Spinacia oleracea].
Pp3c17_190			1.94545	0.000181288
Pp3c17_19460	-1.85435	4.87154e-05	-1.98638	3.75428e-06				PF04885 - Stigma-specific protein, Stig1 (Stig1) (1 of 7)	MCO15.6, hypothetical protein [Arabidopsis thaliana]			PREDICTED: uncharacterized protein LOC104645570 [Solanum lycopersicum].
Pp3c17_19570			-1.25625	1.53189e-07
Pp3c17_19670			-1.00922	0.0277998	metabolic process	transferase activity		K13680 - beta-mannan synthase [EC:2.4.1.32] Man b1-4 Man (CSLA) (1 of 4)				hypothetical protein PRUPE_ppa024741mg [Prunus persica].
Pp3c17_20250			1.15874	0.0798863
Pp3c17_20310			-1.45815	9.6907e-05	rRNA processing:malate metabolic process:tricarboxylic acid cycle:maltose metabolic process:starch biosynthetic process:plastid organization:photosystem II assembly:glucosinolate biosynthetic process:positive regulation of catalytic activity	L-malate dehydrogenase activity:malate dehydrogenase (NADP+) activity	mitochondrion:chloroplast envelope:thylakoid:chloroplast stroma:apoplast	K00051 - malate dehydrogenase (NADP+) (E1.1.1.82) (1 of 3)	nadp-dependent malate dehydrogenase			NADP-dependent malate dehydrogenase [Selaginella martensii].
Pp3c17_20530			1.01728	0.00790835	oligopeptide transport	proton-dependent oligopeptide secondary active transmembrane transporter activity	integral component of plasma membrane	PTHR11654:SF96 - PEPTIDE TRANSPORTER FAMILY 1 (1 of 3)	amino acid peptide transporter			solute carrier family 15 (oligopeptide transporter) member 1 [Nosema apis BRL 01].
Pp3c17_20920	-1.15848	0.0208952	-1.03152	0.0542018				PF00560 - Leucine Rich Repeat (LRR_1) (1 of 89)			Plant intracellular Ras-group-related LRR protein 7
Pp3c17_21120			-1.05322	0.0136524	protein phosphorylation:protein stabilization:regulation of tocopherol cyclase activity	protein kinase activity:ATP binding	plastoglobule	PTHR10566//PTHR10566:SF85 - CHAPERONE-ACTIVITY OF BC1 COMPLEX CABC1 -RELATED // SUBFAMILY NOT NAMED (1 of 4)				ABC1-like kinase, partial [Vitis vinifera].
Pp3c17_21180			1.0554	0.0169806		nutrient reservoir activity:manganese ion binding	extracellular region	PF07883 - Cupin domain (Cupin_2) (1 of 38)	glp3 gene for putative germin-like protein GLP3::protein subfamily 1 member 13 precursor			Rhicadhesin receptor precursor, putative [Ricinus communis].
Pp3c17_21230			1.20949	0.0380806	cellular process:metabolic process	organic cyclic compound binding:heterocyclic compound binding		PTHR11439//PTHR11439:SF127 - GAG-POL-RELATED RETROTRANSPOSON // SUBFAMILY NOT NAMED (1 of 40)				hypothetical protein VITISV_043230 [Vitis vinifera].
Pp3c17_21250			1.04554	0.0180226		nutrient reservoir activity:manganese ion binding	extracellular region	PF07883 - Cupin domain (Cupin_2) (1 of 38)	glp3 gene for putative germin-like protein GLP3:protein subfamily 1 member 13 precursor			hypothetical protein SORBIDRAFT_02g004500 [Sorghum bicolor].
Pp3c17_22200			1.22551	0.00691558	regulation of plant-type hypersensitive response:response to salt stress:response to fructose:positive regulation of flavonoid biosynthetic process:protein targeting to membrane:glutamate metabolic process:water transport:cellular cation homeostasis:divalent metal ion transport:response to cadmium ion	calmodulin binding:glutamate decarboxylase activity:pyridoxal phosphate binding		K01580 - glutamate decarboxylase (E4.1.1.15, gadB, gadA, GAD) (1 of 4)	glutamate decarboxylase			hypothetical protein SELMODRAFT_164618 [Selaginella moellendorffii].
Pp3c17_22230			-1.10609	1.26225e-05	sphingolipid metabolic process		lysosome	K12382 - saposin (PSAP, SGP1) (1 of 2)	surfactant protein b containing protein		Prosaposin	conserved hypothetical protein [Ricinus communis].
Pp3c17_23460			1.1234	0.0204753				PTHR31996:SF2 - COILED-COIL DOMAIN-CONTAINING PROTEIN 115 (1 of 1)	F2D10.26, expressed protein [Arabidopsis thaliana]
Pp3c17_24030			-1.13002	0.00916463	methylation:protein N-linked glycosylation	methyltransferase activity		PTHR22807:SF16 - S-ADENOSYL-L-METHIONINE-DEPENDENT METHYLTRANSFERASE DOMAIN-CONTAINING PROTEIN (1 of 1)	K2A18.26, hypothetical protein [Arabidopsis thaliana]			S-adenosyl-L-methionine-dependent methyltransferases superfamily protein isoform 1 [Theobroma cacao].
Pp3c17_24050	1.0034	0.0356483	1.93419	1.435e-11		zinc ion binding		K06058 - deltex (DTX) (1 of 1)	deltex 3-like			E3 ubiquitin-protein ligase DTX3L, partial [Chaetura pelagica].
Pp3c17_2700			1.50972	0.0127118	metabolic process	ligase activity		PTHR24067:SF155 - UBIQUITIN-CONJUGATING ENZYME E2 16-RELATED (1 of 1)	ubiquitin-conjugating enzyme e2-18			PREDICTED: probable ubiquitin-conjugating enzyme E2 16 isoform X2 [Jatropha curcas].
Pp3c17_3610			1.14295	0.0651253				PF02201 - SWIB/MDM2 domain (SWIB) (1 of 9)
Pp3c17_4150			-1.45177	0.0200943					Dmel_CG9682, CG9682 gene product from transcript CG9682-RA [Drosophila melanogaster]
Pp3c17_450			-1.06604	0.0574288				PTHR15654:SF2 - COILED-COIL DOMAIN-CONTAINING PROTEIN 113 (1 of 1)	coiled-coil domain containing 113:hypothetical protein BRAFLDRAFT_275521 [Branchiostoma floridae]			hypothetical protein SELMODRAFT_423095 [Selaginella moellendorffii].
Pp3c17_6000			-1.02118	0.000320679	peptidoglycan catabolic process	N-acetylmuramoyl-L-alanine amidase activity						Hypothetical protein SELMODRAFT_450429 [Selaginella moellendorffii].
Pp3c17_6470			1.02492	0.000488796	vesicle-mediated transport:intracellular protein transport	protein transporter activity	clathrin adaptor complex	K11824 - AP-2 complex subunit alpha (AP2A) (1 of 3)			AP-2 complex subunit alpha	PREDICTED: uncharacterized protein LOC100280063 isoform X1 [Zea mays].
Pp3c17_7510			-1.21919	4.79385e-06				PTHR12677:SF5 - TVP38/TMEM64 FAMILY MEMBRANE PROTEIN YDJX (1 of 3)	snare associated golgi protein
Pp3c17_7890			1.12487	0.0363333	oxidation-reduction process	zinc ion binding:oxidoreductase activity		1.6.5.5 - NADPH:quinone reductase / Zeta-crystallin (1 of 16)	chloroplastic quinone-oxidoreductase			hypothetical protein SELMODRAFT_103453 [Selaginella moellendorffii].
Pp3c18_11100			-1.10217	0.00283007	peptidyl-tyrosine phosphorylation:regulation of signal transduction	protein tyrosine kinase activity:ATP binding:protein serine/threonine kinase activity		PTHR23257//PTHR23257:SF81 - SERINE-THREONINE PROTEIN KINASE // SUBFAMILY NOT NAMED (1 of 4)	protein kinase			PREDICTED: serine/threonine-protein kinase HT1-like [Prunus mume].
Pp3c18_11160			1.20303	0.0421763	oxidation-reduction process:negative regulation of defense response:peptidyl-proline hydroxylation to 4-hydroxy-L-proline	oxidoreductase activity, acting on paired donors, with incorporation or reduction of molecular oxygen, 2-oxoglutarate as one donor, and incorporation of one atom each of oxygen into both donors:L-ascorbic acid binding:iron ion binding	cytoplasmic membrane-bounded vesicle:Golgi apparatus	PTHR10869:SF66 - OXIDOREDUCTASE, 2OG-FE(II) OXYGENASE FAMILY PROTEIN-RELATED (1 of 2)	F17I5.100, oxidoreductase, 2OG-Fe(II) oxygenase family protein			hypothetical protein EUTSA_v10025904mg [Eutrema salsugineum].
Pp3c18_12340			-1.06106	6.67283e-05	protein phosphorylation	ATP binding:protein serine/threonine kinase activity		K18670 - dual specificity protein kinase YAK1 [EC:2.7.12.1] (YAK1) (1 of 7)				PREDICTED: uncharacterized protein LOC100240775 isoform X2 [Vitis vinifera].
Pp3c18_1320			-1.20281	0.0510708				PTHR21314:SF0 - UPF0553 PROTEIN C9ORF64 (1 of 1)	hypothetical protein [Dictyostelium discoideum]			unknown [Picea sitchensis].
Pp3c18_13350			1.02586	0.00270014				PTHR31874:SF1 - CCT MOTIF FAMILY PROTEIN-RELATED (1 of 12)				PREDICTED: zinc finger protein CONSTANS-LIKE 6-like isoform X1 [Musa acuminata subsp. malaccensis].
Pp3c18_13930			-1.05663	0.00012072	metabolic process	hydrolase activity		K01510 - apyrase (ENTPD1_3_8) (1 of 5)	mtn21-like protein			PREDICTED: probable apyrase 7 isoform X1 [Jatropha curcas].
Pp3c18_14350			1.92136	2.58586e-05
Pp3c18_17550			-1.97574	8.76448e-08				PTHR33294:SF6 - AWPM-19-LIKE FAMILY PROTEIN-RELATED (1 of 12)	plasma membrane associated protein			hypothetical protein CICLE_v10013040mg [Citrus clementina].
Pp3c18_18530			-1.21426	0.0570874
Pp3c18_18780			1.57194	6.94791e-05				PTHR32246:SF18 - C2 DOMAIN-CONTAINING PROTEIN-RELATED (1 of 16)	F2N1.36, C2 domain-containing protein [Arabidopsis thaliana]			hypothetical protein 2_3193_01, partial [Pinus taeda].
Pp3c18_19690			-2.63369	1.50809e-11	plant-type cell wall organization		extracellular region	PTHR31867:SF30 - EXPANSIN-A5 (1 of 29)	alpha expansin xpa5			PREDICTED: expansin-A4-like [Pyrus x bretschneideri].
Pp3c18_19850			-1.08218	0.00320184		protein dimerization activity		PTHR31945:SF5 - F-BOX ASSOCIATED UBIQUITINATION EFFECTOR FAMILY PROTEIN (1 of 11)	transcription factor ice1-like	beta HLH protein 93 (bHLH093), FUNCTIONS IN: DNA binding, sequence-specific DNA binding transcription factor activity, INVOLVED IN: regulation of transcription, LOCATED IN: nucleus, EXPRESSED IN: 22 plant structures, EXPRESSED DURING: 13 growth stages, CONTAINS InterPro DOMAIN/s: Helix-loop-helix DNA-binding domain (InterPro:IPR001092), Helix-loop-helix DNA-binding (InterPro:IPR011598), BEST Arab…	Transcription factor bHLH93	hypothetical protein M569_03057, partial [Genlisea aurea].
Pp3c18_20200			-1.08512	0.0104813	oxidation-reduction process:defense response to bacterium:transition metal ion transport:oxidative photosynthetic carbon pathway:defense response signaling pathway, resistance gene-independent:hydrogen peroxide biosynthetic process	zinc ion binding:long-chain-(S)-2-hydroxy-long-chain-acid oxidase activity:protein-cysteine S-palmitoyltransferase activity:medium-chain-(S)-2-hydroxy-acid oxidase activity:very-long-chain-(S)-2-hydroxy-acid oxidase activity:FMN binding	cytosol:integral component of membrane:peroxisome:endoplasmic reticulum membrane	K11517 - (S)-2-hydroxy-acid oxidase (HAO) (1 of 5)	peroxisomal glycolate oxidase			hypothetical protein SELMODRAFT_266585 [Selaginella moellendorffii].
Pp3c18_2070			-1.37123	1.4079e-05				PTHR31414:SF1 - TRANSMEMBRANE PROTEIN DDB_G0292058 (1 of 7)	T22F11.14, expressed protein			PREDICTED: uncharacterized protein LOC105158774 [Sesamum indicum].
Pp3c18_2110			-1.23848	0.000128054	signal transduction by phosphorylation:phosphorelay signal transduction system	phosphorelay sensor kinase activity	membrane	PTHR24423:SF436 - HISTIDINE KINASE 1 (1 of 7)	histidine kinase osmosensor protein	Encodes a member of the histidine kinase family.	Histidine kinase 1	histidine kinase 3, partial [Betula pendula].
Pp3c18_21170	-1.08603	0.0395484					extracellular region	PTHR10334 - CYSTEINE-RICH SECRETORY PROTEIN-RELATED (1 of 10)	contains EST AU070895(R10430)			pathogenesis-related 1b [Triticum monococcum].
Pp3c18_3130	-1.05114	0.0660356	-1.55471	0.00707664
Pp3c18_3460	-1.36772	0.00243638	-1.79609	7.52291e-10	lignin catabolic process:oxidation-reduction process	copper ion binding:hydroquinone:oxygen oxidoreductase activity	apoplast	PTHR11709//PTHR11709:SF118 - MULTI-COPPER OXIDASE // SUBFAMILY NOT NAMED (1 of 2)	laccase 90c			hypothetical protein PRUPE_ppa003590mg [Prunus persica].
Pp3c18_4410			-1.16384	0.00748249				PTHR22850//PTHR22850:SF112 - WD40 REPEAT FAMILY // SUBFAMILY NOT NAMED (1 of 2)	2x wd domain containing protein	transducin family protein / WD-40 repeat family protein, CONTAINS InterPro DOMAIN/s: U2A'/phosphoprotein 32 family A, C-terminal (InterPro:IPR003603), WD40 repeat 2 (InterPro:IPR019782), WD40 repeat (InterPro:IPR001680), WD40 repeat-like-containing domain (InterPro:IPR011046), WD40-repeat-containing domain (InterPro:IPR017986), WD40/YVTN repeat-like-containing domain (InterPro:IPR015943), WD40 re…		PREDICTED: uncharacterized protein LOC103996539 [Musa acuminata subsp. malaccensis].
Pp3c18_5430			1.80905	0.00297655	cinnamic acid biosynthetic process:L-phenylalanine catabolic process	phenylalanine ammonia-lyase activity	cytoplasm	PTHR10362 - HISTIDINE AMMONIA-LYASE (1 of 27)		Encodes PAL4, a putative a phenylalanine ammonia-lyase. Arabidopsis has four PALs: AT2G37040 (PAL1), AT3G53260 (PAL2), AT5G04230 (PAL3) and AT3G10340 (PAL4).	Phenylalanine ammonia-lyase	phenylalanine ammonia-lyase [Selaginella moellendorffii].
Pp3c18_7090			1.04796	0.00932416	single-organism cellular process:cellular response to stimulus:response to external stimulus:protein ubiquitination:response to biotic stimulus:regulation of cellular process:multi-organism process:defense response	zinc ion binding:ubiquitin-protein transferase activity		PTHR14155:SF2 - RING-H2 FINGER PROTEIN ATL60 (1 of 9)	zinc finger			PREDICTED: RING-H2 finger protein ATL58-like [Cicer arietinum].
Pp3c18_7410			-1.02844	0.000350947					extremely serine rich protein [Candida albicans SC5314]
Pp3c18_7600			-1.46012	3.00413e-06	oxidation-reduction process	iron ion binding:oxidoreductase activity, acting on paired donors, with incorporation or reduction of molecular oxygen, 2-oxoglutarate as one donor, and incorporation of one atom each of oxygen into both donors		PTHR10209//PTHR10209:SF98 - OXIDOREDUCTASE, 2OG-FE II OXYGENASE FAMILY PROTEIN // SUBFAMILY NOT NAMED (1 of 3)	2-oxoglutarate-dependent dioxygenase			hypothetical protein AMTR_s00059p00217450 [Amborella trichopoda].
Pp3c18_7950	-1.21792	0.00351284
Pp3c18_8100			1.3781	1.8377e-05	photosynthesis, light harvesting:protein-chromophore linkage	metal ion binding:chlorophyll binding	photosystem II:integral component of membrane:photosystem I:chloroplast thylakoid membrane	K08912//K08913 - light-harvesting complex II chlorophyll a/b binding protein 1 (LHCB1) // light-harvesting complex II chlorophyll a/b binding protein 2 (LHCB2) (1 of 8)	light-harvesting complex ii protein lhcb2			PREDICTED: chlorophyll a-b binding protein 151, chloroplastic [Jatropha curcas].
Pp3c18_8560			1.24147	0.00289684	RNA modification			5.4.99.27 - tRNA pseudouridine(13) synthase / tRNA Psi(13) synthase (1 of 1)	trna pseudouridine synthase			PREDICTED: pseudouridylate synthase 7 homolog [Brassica napus].
Pp3c18_8870			-1.09352	0.000351762		zinc ion binding		PTHR22763:SF71 - PROTEIN Y105C5B.11, ISOFORM B (1 of 2)	F23N11.3, zinc finger (C3HC4-type RING finger) family protein		DSC E3 ubiquitin ligase complex subunit 1	PREDICTED: transmembrane E3 ubiquitin-protein ligase 1 [Fragaria vesca subsp. vesca].
Pp3c18_9820			1.024	0.000310512	protein targeting to vacuole:regulation of protein localization:N-terminal protein myristoylation	structural molecule activity	endoplasmic reticulum membrane:nucleus:plasma membrane	PTHR10809:SF46 - VESICLE-ASSOCIATED PROTEIN 4-2-RELATED (1 of 4)	membrane associated protein		Vesicle-associated membrane protein-associated protein B	structural molecule, putative [Ricinus communis].
Pp3c19_10440	1.17409	0.00962207	2.04397	1.16883e-09	protein folding:response to heat	metal ion binding:heat shock protein binding:ATP binding:unfolded protein binding		K09503 - DnaJ homolog subfamily A member 2 (DNAJA2) (1 of 6)	chaperone protein			hypothetical protein SELMODRAFT_118063 [Selaginella moellendorffii].
Pp3c19_10460			1.11303	0.0259998		binding		PTHR24078//PTHR24078:SF216 - DNAJ HOMOLOG SUBFAMILY C MEMBER // SUBFAMILY NOT NAMED (1 of 3)	heat shock protein domain protein			molecular chaperone DnaJ [Thermobaculum terrenum].
Pp3c19_12750	-1.04636	0.0432784	-1.12389	0.0450536	glucose catabolic process:xyloglucan metabolic process:root hair elongation	transferase activity, transferring hexosyl groups:protein binding:xyloglucan 6-xylosyltransferase activity	integral component of membrane:Golgi membrane:endosome:trans-Golgi network	PTHR31311:SF4 - GLYCOSYLTRANSFERASE 3-RELATED (1 of 9)	Xyloglucan 6-xylosyltransferase, putative			xyloglucan 6-xylosyltransferase [Arabidopsis thaliana].
Pp3c19_13030			1.2237	0.0643451	methylation:L-phenylalanine biosynthetic process	RNA binding:chorismate mutase activity:amino acid binding:methyltransferase activity:prephenate dehydratase activity	cytoplasm	4.2.1.51//4.2.1.91 - Arogenate dehydratase / Carboxycyclohexadienyl dehydratase (1 of 2)	arogenate prephenate dehydratase			prephenate dehydratase family protein [Populus trichocarpa].
Pp3c19_13170			1.26011	0.0574246	metabolic process	4-coumarate-CoA ligase activity		6.2.1.12 - 4-coumarate--CoA ligase / 4-coumaryl-CoA synthetase (1 of 6)	4-coumarate: ligase			4-coumarate:CoA ligase [Selaginella moellendorffii].
Pp3c19_14181			-1.12734	0.0952627				PTHR28637:SF1 - DNA REPLICATION FACTOR CDT1 (1 of 4)				hypothetical protein SOVF_106550 [Spinacia oleracea].
Pp3c19_14220	1.09315	0.0151107	1.9999	7.50893e-12				PF11145 - Protein of unknown function (DUF2921) (DUF2921) (1 of 2)	predicted protein [Populus trichocarpa]	Protein of unknown function (DUF2921), INVOLVED IN: biological_process unknown, LOCATED IN: chloroplast, EXPRESSED IN: 12 plant structures, EXPRESSED DURING: LP.04 four leaves visible, 4 anthesis, LP.10 ten leaves visible, petal differentiation and expansion stage, E expanded cotyledon stage, CONTAINS InterPro DOMAIN/s: Protein of unknown function DUF2921 (InterPro:IPR021319), BEST Arabidopsis th…		hypothetical protein LR48_Vigan05g120900, partial [Vigna angularis].
Pp3c19_14230			1.04689	0.0300879				PTHR11527:SF172 - 17.6 KDA CLASS I HEAT SHOCK PROTEIN 2 (1 of 13)				PREDICTED: 17.6 kDa class I heat shock protein 2-like [Brassica napus].
Pp3c19_14950			1.5348	0.00336422	regulation of transcription, DNA-templated	sequence-specific DNA binding transcription factor activity:DNA binding	nucleus	PF00847 - AP2 domain (AP2) (1 of 150)	ap2 erf domain-containing transcription factor			PREDICTED: ethylene-responsive transcription factor ESR2-like [Jatropha curcas].
Pp3c19_15440			-1.29882	0.0208678
Pp3c19_1610			1.09205	0.00649554
Pp3c19_1650			1.0481	0.0110377
Pp3c19_1660			1.22001	0.000500096				PTHR31476:SF4 - RNA RECOGNITION DOMAIN-CONTAINING PROTEIN WTF1 (1 of 6)	ubiquitin thiolesterase			unknown [Glycine max].
Pp3c19_16860			1.06251	0.00210748								orf 48 [Ateline herpesvirus 3].
Pp3c19_18700			1.13842	0.0513148		nucleotide binding		PTHR19241:SF307 - ABC TRANSPORTER G FAMILY MEMBER 34-RELATED (1 of 15)		pleiotropic drug resistance 3 (PDR3), FUNCTIONS IN: ATPase activity, coupled to transmembrane movement of substances, INVOLVED IN: drug transmembrane transport, LOCATED IN: membrane, EXPRESSED IN: 10 plant structures, EXPRESSED DURING: L mature pollen stage, M germinated pollen stage, 4 anthesis, C globular stage, petal differentiation and expansion stage, CONTAINS InterPro DOMAIN/s: ATPase, AAA+…	ABC transporter G family member 31	unnamed protein product [Coffea canephora].
Pp3c19_18770			-1.37052	0.00298721	proteolysis	serine-type endopeptidase activity		PTHR10795:SF335 - SUBTILISIN-LIKE PROTEASE (1 of 6)	subtilisin-like protease	Subtilase family protein, FUNCTIONS IN: identical protein binding, serine-type endopeptidase activity, INVOLVED IN: proteolysis, negative regulation of catalytic activity, LOCATED IN: endomembrane system, EXPRESSED IN: embryo, synergid, EXPRESSED DURING: C globular stage, CONTAINS InterPro DOMAIN/s: Protease-associated PA (InterPro:IPR003137), Proteinase inhibitor, propeptide (InterPro:IPR009020)…		hypothetical protein SELMODRAFT_233912 [Selaginella moellendorffii].
Pp3c19_19190	-1.26451	0.0163947	-2.06558	0.000404355	single-organism process:cellular component organization or biogenesis:protein phosphorylation:biological regulation	protein kinase activity:ATP binding		PF00069//PF08263 - Protein kinase domain (Pkinase) // Leucine rich repeat N-terminal domain (LRRNT_2) (1 of 20)	nodulation receptor kinase	Leucine-rich repeat protein kinase family protein, FUNCTIONS IN: protein serine/threonine kinase activity, kinase activity, ATP binding, INVOLVED IN: transmembrane receptor protein tyrosine kinase signaling pathway, protein amino acid phosphorylation, LOCATED IN: plasma membrane, EXPRESSED IN: 20 plant structures, EXPRESSED DURING: 11 growth stages, CONTAINS InterPro DOMAIN/s: Protein kinase, cat…	Probable inactive leucine-rich repeat receptor-like protein kinase At1g66830	hypothetical protein SELMODRAFT_270002 [Selaginella moellendorffii].
Pp3c19_20650	1.03203	0.00106438	1.0052	0.00669939	regulation of transcription, DNA-templated	sequence-specific DNA binding transcription factor activity:DNA binding	nucleus		T29M8.8, AP2 domain-containing transcription factor, putative [Arabidopsis thaliana]
Pp3c19_20750			-1.07478	0.000408268	transcription, DNA-templated	DNA binding:chromatin binding	intracellular organelle	PTHR10641:SF674 - MYB DOMAIN PROTEIN 42 (1 of 4)	:myb-related transcription factor			hypothetical protein CISIN_1g024441mg [Citrus sinensis].
Pp3c19_20900			1.25271	1.30561e-05	photosynthesis, light harvesting:protein-chromophore linkage	metal ion binding:chlorophyll binding:structural molecule activity	photosystem II:integral component of membrane:photosystem I:chloroplast thylakoid membrane	K08914 - light-harvesting complex II chlorophyll a/b binding protein 3 (LHCB3) (1 of 1)	light-harvesting complex ii protein lhcb3	light harvesting complex photosystem II (LHCB4.1), FUNCTIONS IN: chlorophyll binding, INVOLVED IN: response to blue light, response to red light, response to far red light, photosynthesis, LOCATED IN: in 6 components, EXPRESSED IN: 27 plant structures, EXPRESSED DURING: 14 growth stages, CONTAINS InterPro DOMAIN/s: Chlorophyll A-B binding protein (InterPro:IPR001344), BEST Arabidopsis thaliana pr…		hypothetical protein OsI_26482 [Oryza sativa Indica Group].
Pp3c19_22410			-1.06047	0.00707664	translation	structural constituent of ribosome	ribosome	K02960 - small subunit ribosomal protein S16e (RP-S16e, RPS16) (1 of 5)	40s ribosomal protein s16			hypothetical protein CICLE_v10006162mg [Citrus clementina].
Pp3c19_22560			1.11046	0.000315921		unfolded protein binding:heat shock protein binding		PTHR15852:SF8 - CHAPERONE PROTEIN DNAJ-LIKE PROTEIN (1 of 2)	chaperone protein dnaj-related			hypothetical protein SOVF_007430 [Spinacia oleracea].
Pp3c19_2530			-1.32545	1.27256e-05				K19027 - zinc finger FYVE domain-containing protein 26 (ZFYVE26) (1 of 1)	F3N11.24, expressed protein [Arabidopsis thaliana]			PREDICTED: uncharacterized protein LOC18432072 [Amborella trichopoda].
Pp3c19_2600			1.27645	1.15658e-05	protein folding			K09571 - FK506-binding protein 4/5 (FKBP4_5) (1 of 1)	peptidyl-prolyl isomerase			PREDICTED: peptidyl-prolyl cis-trans isomerase FKBP62-like isoform X2 [Nelumbo nucifera].
Pp3c19_3000			1.31156	0.0431079	regulation of transcription, DNA-templated	sequence-specific DNA binding transcription factor activity:sequence-specific DNA binding		PF03106 - WRKY DNA -binding domain (WRKY) (1 of 38)	wrky11 - superfamily of tfs having wrky and zinc finger domains			PREDICTED: probable WRKY transcription factor 28 [Musa acuminata subsp. malaccensis].
Pp3c19_3581			1.74461	4.60111e-07
Pp3c19_4220			-1.37547	0.00113411	protein folding:pyruvate metabolic process:organic substance biosynthetic process:single-organism biosynthetic process:single-organism carbohydrate metabolic process:response to stress:cellular biosynthetic process	ATP binding	chloroplast part:thylakoid	PTHR10772:SF0 - 20 KDA CHAPERONIN, CHLOROPLASTIC (1 of 5)	chloroplast chaperonin 21			PREDICTED: 20 kDa chaperonin, chloroplastic [Jatropha curcas].
Pp3c19_5230			-1.11065	0.0036411	protein phosphorylation	ATP binding:protein serine/threonine kinase activity		K08269 - serine/threonine-protein kinase ULK/ATG1 (ULK1_2_3, ATG1) (1 of 2)	protein kinase family protein			PREDICTED: serine/threonine-protein kinase ATG1-like isoform X4 [Brassica napus].
Pp3c19_5590			1.01361	0.0347682	protein neddylation:response to oxidative stress:oxidation-reduction process	small protein activating enzyme activity:acid-amino acid ligase activity:heme binding:ATP binding:peroxidase activity		K10686 - ubiquitin-activating enzyme E1 C (UBE1C, UBA3) (1 of 2)	T24G5.80, RUB-activating enzyme ECR1			hypothetical protein COCSUDRAFT_53737 [Coccomyxa subellipsoidea C-169].
Pp3c19_5660			1.08966	0.00389206				4.6.1.2 - Guanylate cyclase / Guanylyl cyclase (1 of 2)	guanylyl cyclase			hypothetical protein SELMODRAFT_97002, partial [Selaginella moellendorffii].
Pp3c19_5780			1.02844	0.00042639	oxidation-reduction process	oxidoreductase activity:FMN binding		PTHR13343//PTHR13343:SF16 - CREG1 PROTEIN // SUBFAMILY NOT NAMED (1 of 2)	F5D21.3, expressed protein			PREDICTED: uncharacterized protein LOC104609071 isoform X2 [Nelumbo nucifera].
Pp3c19_6050			1.24826	0.0416904	oxidation-reduction process	oxidoreductase activity	chloroplast thylakoid	1.5.1.43 - Carboxynorspermidine synthase / Carboxyspermidine dehydrogenase (1 of 1)	saccharopine dehydrogenase			PREDICTED: uncharacterized protein LOC105131014 isoform X1 [Populus euphratica].
Pp3c19_6240			1.79673	0.00285645	biosynthetic process	naringenin-chalcone synthase activity		K00660 - chalcone synthase (CHS) (1 of 19)	chalcone synthase			Chain A, Crystal Structure Of Marchantia Polymorpha Stilbenecarboxylate Synthase 2 (Stcs2).
Pp3c19_6250			1.78902	0.00299616	biosynthetic process	naringenin-chalcone synthase activity		K00660 - chalcone synthase (CHS) (1 of 19)	chalcone synthase			RecName: Full=Polyketide synthase 3, Short=RiPKS3, AltName: Full=Naringenin-chalcone synthase PKS3.
Pp3c19_6320			1.79629	0.00285645	biosynthetic process	naringenin-chalcone synthase activity		K00660 - chalcone synthase (CHS) (1 of 19)	chalcone synthase			PREDICTED: polyketide synthase 1 [Fragaria vesca subsp. vesca].
Pp3c19_6330			1.79369	0.00290424	biosynthetic process	naringenin-chalcone synthase activity		K00660 - chalcone synthase (CHS) (1 of 19)	chalcone synthase		Chalcone synthase 3	Chain A, Crystal Structure Of Marchantia Polymorpha Stilbenecarboxylate Synthase 2 (Stcs2).
Pp3c19_6440			-1.34387	2.56216e-05		DNA binding			hypothetical protein [Dictyostelium discoideum]
Pp3c19_6540			-1.21601	0.000462191	oxidation-reduction process:response to oxidative stress	heme binding:metal ion binding:catalase activity		K03781 - catalase (katE, CAT, catB, srpA) (1 of 7)	catalase			catalase [Paenibacillus panacisoli].
Pp3c19_6580			-1.21601	0.000462191	oxidation-reduction process:response to oxidative stress	heme binding:metal ion binding:catalase activity		K03781 - catalase (katE, CAT, catB, srpA) (1 of 7)				catalase [Paenibacillus harenae].
Pp3c19_7890			-1.13893	1.813e-06				PTHR23241 - LATE EMBRYOGENESIS ABUNDANT PLANTS LEA-RELATED (1 of 35)		Late embryogenesis abundant protein (LEA) family protein, INVOLVED IN: embryo development ending in seed dormancy, EXPRESSED IN: cotyledon, BEST Arabidopsis thaliana protein match is: Late embryogenesis abundant protein (LEA) family protein (TAIR:AT4G21020.1), Has 48356 Blast hits to 24924 proteins in 2440 species: Archae - 556, Bacteria - 15482, Metazoa - 11997, Fungi - 3418, Plants - 3641, Viru…		hypothetical protein SORBIDRAFT_06g028110 [Sorghum bicolor].
Pp3c2_10100			1.12361	0.0283108				PTHR14791//PTHR14791:SF28 - BOMB/KIRA PROTEINS // SUBFAMILY NOT NAMED (1 of 11)	hypothetical protein SORBIDRAFT_09g021760 [Sorghum bicolor]			PREDICTED: uncharacterized protein LOC100843932 [Brachypodium distachyon].
Pp3c2_11210			-1.12967	0.000386822	RNA processing	RNA binding:nucleotide binding	ribonucleoprotein complex:nucleus	K15191 - La-related protein 7 (LARP7) (1 of 2)	lupus la			unknown [Picea sitchensis].
Pp3c2_11250			-1.1497	0.000330974	RNA processing	RNA binding:nucleotide binding	ribonucleoprotein complex:nucleus	K15191 - La-related protein 7 (LARP7) (1 of 2)	lupus la			PREDICTED: la-related protein 6A isoform X3 [Nelumbo nucifera].
Pp3c2_14350			1.13599	0.0398504	proteolysis	serine-type exopeptidase activity:serine-type endopeptidase activity		K01322 - prolyl oligopeptidase [EC:3.4.21.26] (E3.4.21.26, PREP) (1 of 6)	prolyl endopeptidase	Prolyl oligopeptidase family protein, FUNCTIONS IN: serine-type peptidase activity, serine-type endopeptidase activity, INVOLVED IN: proteolysis, LOCATED IN: chloroplast, EXPRESSED IN: 24 plant structures, EXPRESSED DURING: 15 growth stages, CONTAINS InterPro DOMAIN/s: Peptidase S9, prolyl oligopeptidase, catalytic domain (InterPro:IPR001375), Peptidase S9A, oligopeptidase, N-terminal beta-propel…	Prolyl endopeptidase	PREDICTED: prolyl endopeptidase-like [Camelina sativa].
Pp3c2_14400	1.09523	0.047226	1.62616	0.00101425					T5P19.10, expressed protein [Arabidopsis thaliana]			PREDICTED: uncharacterized protein LOC105035775 [Elaeis guineensis].
Pp3c2_14420			1.11484	0.0524385	protein insertion into membrane		plasmodesma:integral component of membrane:Golgi transport complex	PTHR21311 - CONSERVED OLIGOMERIC GOLGI COMPLEX COMPONENT 8 (1 of 2)				PREDICTED: conserved oligomeric Golgi complex subunit 8-like [Brassica napus].
Pp3c2_14820			-1.13536	0.053421	lipid metabolic process:oxidation-reduction process	oxidoreductase activity, acting on the CH-CH group of donors	integral component of membrane:endoplasmic reticulum	K12345 - 3-oxo-5-alpha-steroid 4-dehydrogenase 3 (SRD5A3) (1 of 1)	3-oxo-5-alpha-steroid 4-dehydrogenase family protein steroid 5-alpha-reductase family protein			Os04g0576800 [Oryza sativa Japonica Group].
Pp3c2_15250			-1.28612	0.000240624					MPA22.2, expressed protein [Arabidopsis thaliana]			PREDICTED: uncharacterized protein LOC105132457 isoform X3 [Populus euphratica].
Pp3c2_15920			1.13954	0.0206211	pyrimidine nucleotide-sugar transmembrane transport:protein folding:embryo sac development:response to heat:systemic acquired resistance:pollen development:endoplasmic reticulum unfolded protein response:ion transmembrane transport:response to high light intensity:response to hydrogen peroxide	UDP-glucose transmembrane transporter activity	integral component of endoplasmic reticulum membrane:integral component of Golgi membrane	K15275 - solute carrier family 35 (UDP-galactose transporter), member B1 (SLC35B1) (1 of 3)	solute carrier family 35 member b1			PREDICTED: UDP-galactose/UDP-glucose transporter 3 [Camelina sativa].
Pp3c2_16030			2.02218	5.43713e-11
Pp3c2_16720			1.32347	7.60548e-05								hypothetical protein SELMODRAFT_448650 [Selaginella moellendorffii].
Pp3c2_16830			1.2416	3.09317e-05	metabolic process	hydrolase activity:manganese ion binding:RNA binding		3.6.1.62 - 5'-(N(7)-methylguanosine 5'-triphospho)-[mRNA] hydrolase / M(7)GpppN-mRNA hydrolase (1 of 3)	decapping enzyme dcp2			mRNA decapping enzyme 2 [Zea mays].
Pp3c2_17110			-1.50727	3.49362e-06	translation:isopentenyl diphosphate biosynthetic process, methylerythritol 4-phosphate pathway:response to cytokinin:cysteine biosynthetic process	rRNA binding:structural constituent of ribosome	chloroplast envelope:chloroplast stroma:membrane:cytosolic large ribosomal subunit	K02931 - large subunit ribosomal protein L5 (RP-L5, MRPL5, rplE) (1 of 2)	50s ribosomal protein l5			PREDICTED: 50S ribosomal protein L5, chloroplastic [Elaeis guineensis].
Pp3c2_17520			1.37244	0.0341224				PTHR31236:SF2 - DEHYDRATION-RESPONSIVE PROTEIN RD22 (1 of 3)	T14C9.150, dehydration-induced protein RD22 [Arabidopsis thaliana]			PREDICTED: polygalacturonase non-catalytic subunit AroGP2-like isoform X1 [Eucalyptus grandis].
Pp3c2_18020	-1.12234	0.0299685	-1.43135	0.0189907	cellulose microfibril organization:cell growth:metabolic process	hydrolase activity, hydrolyzing O-glycosyl compounds:polysaccharide binding	cytoplasmic membrane-bounded vesicle:anchored component of membrane	PTHR31052:SF3 - COBRA-LIKE PROTEIN 7-RELATED (1 of 10)	FCAALL.104, phytochelatin synthetase-related [Arabidopsis thaliana]			hypothetical protein EUGRSUZ_F03435 [Eucalyptus grandis].
Pp3c2_19140			-1.06843	0.00157774				PF14145 - YrhK-like protein (YrhK) (1 of 1)	MLE8.5, expressed protein [Arabidopsis thaliana]			General transcription factor IIF subunit 1 [Theobroma cacao].
Pp3c2_19460			1.18692	0.0678227	protein phosphorylation	protein serine/threonine kinase activity:ATP binding		PF00069//PF08263 - Protein kinase domain (Pkinase) // Leucine rich repeat N-terminal domain (LRRNT_2) (1 of 20)	nodulation receptor kinase	Leucine-rich repeat protein kinase family protein, FUNCTIONS IN: protein serine/threonine kinase activity, kinase activity, ATP binding, INVOLVED IN: transmembrane receptor protein tyrosine kinase signaling pathway, protein amino acid phosphorylation, LOCATED IN: endomembrane system, EXPRESSED IN: 9 plant structures, EXPRESSED DURING: L mature pollen stage, M germinated pollen stage, 4 anthesis, …	Probable leucine-rich repeat receptor-like protein kinase IMK3	PREDICTED: probable inactive receptor kinase At1g48480 [Fragaria vesca subsp. vesca].
Pp3c2_19585			-1.33685	0.0401717
Pp3c2_20180			1.09257	4.90746e-05				PF00168 - C2 domain (C2) (1 of 88)	contains ESTs AU057056(S21102),C72451(E1640) similar to shock protein SRC2 unknown protein [Oryza sativa (japonica cultivar-group)]			hypothetical protein ARALYDRAFT_910412 [Arabidopsis lyrata subsp. lyrata].
Pp3c2_2040			1.29652	0.0161676
Pp3c2_20700			-1.04949	0.0311516	RNA splicing, via endonucleolytic cleavage and ligation:microtubule cytoskeleton organization:methionine biosynthetic process:small GTPase mediated signal transduction:actin filament organization:pollen tube growth	GTP binding:GTPase activity	site of polarized growth:cytoplasm:nucleolus:spindle:plasma membrane	K04392 - Ras-related C3 botulinum toxin substrate 1 (RAC1) (1 of 4)	af498357_1small g-protein rop3			PREDICTED: rac-like GTP-binding protein ARAC5 [Camelina sativa].
Pp3c2_20930			-1.2499	0.000399057				PF03514 - GRAS domain family (GRAS) (1 of 43)	T27F4.10, gibberellin regulatory protein (RGL1) [Arabidopsis thaliana]			PREDICTED: DELLA protein RGL1-like [Fragaria vesca subsp. vesca].
Pp3c2_21940	1.3945	0.00987571	3.01635	1.65399e-10					MCK7.3, formin homology 2 (FH2) domain-containing protein [Arabidopsis thaliana]
Pp3c2_220			-1.12873	0.0118097	ubiquinone biosynthetic process		extrinsic component of mitochondrial inner membrane	K18586 - ubiquinone biosynthesis protein COQ4 (COQ4) (1 of 1)				PREDICTED: ubiquinone biosynthesis protein COQ4 homolog, mitochondrial-like [Brassica napus].
Pp3c2_22950			-1.06216	0.00587118		metal ion binding:RNA binding:nucleotide binding		KOG2135 - Proteins containing the RNA recognition motif (1 of 1)	rrm rnp			Zinc finger CCCH domain-containing protein 27 [Triticum urartu].
Pp3c2_24270			1.38443	4.92973e-07	stomatal complex morphogenesis:regulation of protein dephosphorylation:photosystem II assembly:photosynthetic electron transport in photosystem I:glycolytic process:glucose metabolic process:reductive pentose-phosphate cycle:plastid organization:rRNA processing	NAD binding:NADP binding:glyceraldehyde-3-phosphate dehydrogenase (NADP+) (phosphorylating) activity	chloroplast envelope:apoplast:membrane:cytosol:chloroplast stroma	1.2.1.13 - Glyceraldehyde-3-phosphate dehydrogenase (NADP(+)) (phosphorylating) / Triosephosphate dehydrogenase (NADP+) (1 of 6)	chloroplast glyceraldehyde-3-phosphate dehydrogenase:glyceraldehyde-3-phosphate dehydrogenase			GAPA-2 [Arabidopsis lyrata subsp. lyrata].
Pp3c2_24600			-1.22216	3.09036e-05
Pp3c2_25720			1.222	0.000507752	amino acid transmembrane transport	amino acid transmembrane transporter activity	integral component of membrane	PTHR11785:SF411 - CATIONIC AMINO ACID TRANSPORTER 2, VACUOLAR-RELATED (1 of 2)	cationic amino acid transporter			PREDICTED: cationic amino acid transporter 2, vacuolar-like [Nelumbo nucifera].
Pp3c2_25820			-1.61677	0.000100075				1.1.3.9 - Galactose oxidase / Beta-galactose oxidase (1 of 36)				hypothetical protein PRUPE_ppa003992mg [Prunus persica].
Pp3c2_25840			-1.61677	0.000100075				1.1.3.9 - Galactose oxidase / Beta-galactose oxidase (1 of 36)				glyoxal oxidase [Vitis pseudoreticulata].
Pp3c2_26970			-1.43966	1.78141e-05	regulation of transcription, DNA-templated	sequence-specific DNA binding transcription factor activity:sequence-specific DNA binding		PTHR13301:SF69 - BASIC HELIX-LOOP-HELIX DOMAIN-CONTAINING PROTEIN (1 of 4)	transcription factor			PREDICTED: transcription factor RF2b-like [Pyrus x bretschneideri].
Pp3c2_27270			1.05276	0.0721081	response to stimulus
Pp3c2_2750			-1.26626	2.03699e-05	cellular response to phosphate starvation:phosphate ion transport		intracellular membrane-bounded organelle	PTHR10783 - XENOTROPIC AND POLYTROPIC RETROVIRUS RECEPTOR 1-RELATED (1 of 17)	at5g20150 f5o24_40	Expression is upregulated in the shoot of cax1/cax3 mutant.	SPX domain-containing protein 1	SPX domain-containing family protein [Populus trichocarpa].
Pp3c2_27510			-1.02786	0.00299837	carbohydrate metabolic process	hydrolase activity, hydrolyzing O-glycosyl compounds		K01188 - beta-glucosidase (E3.2.1.21) (1 of 11)	b chain semi-active e176q mutant of rice a plant -glucosidase	beta-glucosidase related protein, similar to beta-glucosidase GI:3820531 from (Pinus contorta), contains Pfam profile: PF00232 Glycosyl hydrolase family 1	Beta-glucosidase 1	hypothetical protein LR48_Vigan10g033500 [Vigna angularis].
Pp3c2_28130			1.08964	0.000339502	purine nucleotide metabolic process:nucleotide phosphorylation	adenylate kinase activity:ATP binding	cytoplasm	PTHR23359//PTHR23359:SF99 - NUCLEOTIDE KINASE // SUBFAMILY NOT NAMED (1 of 3)	adenylate kinase		Adenylate kinase isoenzyme 1	PREDICTED: adenylate kinase 4 [Sesamum indicum].
Pp3c2_2860			-1.0403	0.00382205	transport:lipid biosynthetic process		integral component of membrane:Golgi apparatus	PTHR22811:SF31 - RE49489P (1 of 2)	coated vesicle membrane			hypothetical protein SOVF_044590 [Spinacia oleracea].
Pp3c2_28909			-1.33466	0.0340956
Pp3c2_29500			-1.3787	0.00382783					F7D8.14, expressed protein [Arabidopsis thaliana]			PREDICTED: uncharacterized protein LOC105118286 [Populus euphratica].
Pp3c2_29720			1.04632	0.000249573	protein phosphorylation	protein kinase activity:ATP binding		PTHR27001:SF83 - LRR RECEPTOR-LIKE SERINE/THREONINE-PROTEIN KINASE MRH1-RELATED (1 of 7)	K15I22.4, leucine-rich repeat transmembrane protein kinase, putative [Arabidopsis thaliana]	Protein kinase superfamily protein, FUNCTIONS IN: protein tyrosine kinase activity, protein kinase activity, kinase activity, ATP binding, INVOLVED IN: protein amino acid phosphorylation, LOCATED IN: cellular_component unknown, EXPRESSED IN: 8 plant structures, EXPRESSED DURING: L mature pollen stage, M germinated pollen stage, 4 anthesis, petal differentiation and expansion stage, CONTAINS Inter…	Probable protein kinase At2g41970	PREDICTED: probable LRR receptor-like serine/threonine-protein kinase At1g63430 isoform X5 [Phoenix dactylifera].
Pp3c2_29800			1.99413	5.62864e-05	coumarin biosynthetic process:response to endoplasmic reticulum stress:response to wounding:systemic acquired resistance:aromatic amino acid family biosynthetic process	3-deoxy-7-phosphoheptulonate synthase activity	chloroplast:membrane	2.5.1.54 - 3-deoxy-7-phosphoheptulonate synthase / Phospho-2-oxo-3-deoxyheptonate aldolase (1 of 7)	2-dehydro-3-deoxyphosphoheptonate aldolase 3-deoxy-d-arabino-heptulosonate 7-phosphate synthetase			PREDICTED: phospho-2-dehydro-3-deoxyheptonate aldolase 2, chloroplastic-like [Musa acuminata subsp. malaccensis].
Pp3c2_30270			-1.05245	7.62725e-07	protein folding:macromolecule modification:protein transport:cellular carbohydrate metabolic process:RNA metabolic process:single-organism carbohydrate metabolic process:plastid organization:isoprenoid biosynthetic process	isomerase activity	chloroplast part	PTHR30560:SF3 - TRIGGER FACTOR-LIKE PROTEIN TIG (1 of 2)	trigger factor			PREDICTED: trigger factor-like protein TIG, Chloroplastic [Sesamum indicum].
Pp3c2_30370			2.5252	8.83277e-10
Pp3c2_30620			1.29022	0.00651416	biosynthetic process	naringenin-chalcone synthase activity		K00660 - chalcone synthase (CHS) (1 of 19)	chalcone synthase		3-oxoacyl-[acyl-carrier-protein] synthase 3	chalcone synthase [Gossypium hirsutum].
Pp3c2_30860			1.22583	0.0136524	base-excision repair:DNA catabolic process, endonucleolytic:DNA replication, removal of RNA primer:vegetative to reproductive phase transition of meristem	5'-3' exonuclease activity:5'-flap endonuclease activity:DNA binding:magnesium ion binding	cytosol:mitochondrion:nucleolus:nucleoplasm	PTHR11081:SF9 - FLAP ENDONUCLEASE 1 (1 of 2)	flap endonuclease-		Putative RAD2-like endonuclease 095R	PREDICTED: flap endonuclease 1-like isoform X2 [Solanum tuberosum].
Pp3c2_31840			1.24562	0.0589712
Pp3c2_32320			1.55042	0.0018402	biosynthetic process	naringenin-chalcone synthase activity		K00660 - chalcone synthase (CHS) (1 of 19)	chalcone synthase			chalcone synthase-like [Marchantia paleacea subsp. diptera].
Pp3c2_32330			1.16018	0.0819	cinnamic acid biosynthetic process:L-phenylalanine catabolic process	phenylalanine ammonia-lyase activity	cytoplasm	PTHR10362 - HISTIDINE AMMONIA-LYASE (1 of 27)			Phenylalanine ammonia-lyase 2	unknown [Picea sitchensis].
Pp3c2_32400			1.50101	0.00128609	biosynthetic process	naringenin-chalcone synthase activity		K00660 - chalcone synthase (CHS) (1 of 19)	chalcone synthase	Encodes chalcone synthase (CHS), a key enzyme involved in the biosynthesis of flavonoids. Required for the accumulation of purple anthocyanins in leaves and stems. Also involved in the regulation of auxin transport and the modulation of root gravitropism.	Polyketide synthase 3	Chain A, Crystal Structure Of Marchantia Polymorpha Stilbenecarboxylate Synthase 2 (Stcs2).
Pp3c2_33280			1.00004	0.000756131	translation	structural constituent of ribosome:rRNA binding	ribosome	K02868 - large subunit ribosomal protein L11e (RP-L11e, RPL11) (1 of 7)	60s ribosomal protein			Os05g0207300 [Oryza sativa Japonica Group].
Pp3c2_34370			1.074	0.0683336	peptide metabolic process	racemase and epimerase activity:magnesium ion binding	plastid	4.2.1.113 - o-succinylbenzoate synthase / OSBS (1 of 2)	mandelate racemase muconate lactonizing protein			BnaA05g21840D [Brassica napus].
Pp3c2_34390			1.05577	0.00593512	biosynthetic process:methylation	pyridoxal phosphate binding:methyltransferase activity		K08247 - methionine S-methyltransferase (E2.1.1.12) (1 of 3)	methionine s-methyltransferase			Os05g0105000 [Oryza sativa Japonica Group].
Pp3c2_34670			1.22329	0.0303675		chromatin binding:DNA binding		PTHR10641:SF473 - MYB TRANSCRIPTION FACTOR (1 of 8)				hypothetical protein SELMODRAFT_80553, partial [Selaginella moellendorffii].
Pp3c2_35200			-1.03432	0.00145483				PTHR21659//PTHR21659:SF23 - HYDROPHOBIC PROTEIN RCI2 LOW TEMPERATURE AND SALT RESPONSIVE PROTEIN LTI6 -RELATED // SUBFAMILY NOT NAMED (1 of 4)	rare cold inducible protein			PREDICTED: salt stress-induced hydrophobic peptide ESI3 [Solanum lycopersicum].
Pp3c2_35230			1.26481	0.00264415
Pp3c2_35420	1.07529	0.032201	1.22792	0.0284986	oxidation-reduction process:auxin biosynthetic process:methylation:inflorescence development:cotyledon development:transcription, DNA-templated	L-amino-acid oxidase activity:DNA binding:methyltransferase activity	nucleus	PF01593//PF04433 - Flavin containing amine oxidoreductase (Amino_oxidase) // SWIRM domain (SWIRM) (1 of 1)				polyamine oxidase [Medicago truncatula].
Pp3c2_35870			1.02048	0.039948
Pp3c2_36170			2.18595	5.46489e-07	chalcone biosynthetic process:cannabinoid biosynthetic process	naringenin-chalcone synthase activity	polyketide synthase complex	K00660 - chalcone synthase (CHS) (1 of 19)	chalcone synthase			Chain A, Crystal Structure Of The Huperzia Serrata Polyketide Synthase 1 Complexed With Coa-Sh.
Pp3c2_36229			1.48155	6.67283e-05
Pp3c2_36290			1.47437	0.0214934	chalcone biosynthetic process:cannabinoid biosynthetic process	naringenin-chalcone synthase activity	polyketide synthase complex	K00660 - chalcone synthase (CHS) (1 of 19)	chalcone synthase			Chain A, Crystal Structure Of The Huperzia Serrata Polyketide Synthase 1 Complexed With Coa-Sh.
Pp3c2_36350			1.45683	0.0221927	chalcone biosynthetic process:cannabinoid biosynthetic process	naringenin-chalcone synthase activity	polyketide synthase complex	K00660 - chalcone synthase (CHS) (1 of 19)	chalcone synthase			stilbenecarboxylate synthase 2 [Plagiochasma appendiculatum].
Pp3c2_36410			1.55864	0.0131751	chalcone biosynthetic process:cannabinoid biosynthetic process	naringenin-chalcone synthase activity	polyketide synthase complex	K00660 - chalcone synthase (CHS) (1 of 19)				na
Pp3c2_36540			1.4463	0.0247461	biosynthetic process	naringenin-chalcone synthase activity		2.3.1.74 - Naringenin-chalcone synthase / Flavonone synthase (1 of 35)		Encodes chalcone synthase (CHS), a key enzyme involved in the biosynthesis of flavonoids. Required for the accumulation of purple anthocyanins in leaves and stems. Also involved in the regulation of auxin transport and the modulation of root gravitropism.	Polyketide synthase 3	chalcone synthase [Pyrus pyrifolia].
Pp3c2_36900			-1.22831	2.88574e-05	proton transport		vacuole:cytoplasmic membrane-bounded vesicle:proton-transporting two-sector ATPase complex, proton-transporting domain	K02155 - V-type H+-transporting ATPase 16kDa proteolipid subunit (ATPeV0C, ATP6L) (1 of 5)	vacuolar atp synthase 16 kda proteolipid subunit		V-type proton ATPase 16 kDa proteolipid subunit	na
Pp3c2_3800			1.7134	0.000120976				PF14009 - Domain of unknown function (DUF4228) (DUF4228) (1 of 19)				hypothetical protein JCGZ_17817 [Jatropha curcas].
Pp3c2_4410			-1.03959	0.0224762	protein dephosphorylation:regulation of protein phosphorylation	protein kinase activity:metal ion binding:protein serine/threonine phosphatase activity:nucleotide binding	plasma membrane	PTHR13832:SF267 - PROTEIN PHOSPHATASE 1K, MITOCHONDRIAL (1 of 1)	protein phosphatase	Encodes AP2C1. Belongs to the clade B of the PP2C-superfamily. Acts as a MAPK phosphatase that negatively regulates MPK4 and MPK6.	Probable protein phosphatase 2C 25	PREDICTED: protein phosphatase 2C and cyclic nucleotide-binding/kinase domain-containing protein [Beta vulgaris subsp. vulgaris].
Pp3c2_4940			1.20721	0.00305159	regulation of transcription, DNA-templated	sequence-specific DNA binding transcription factor activity:sequence-specific DNA binding	nucleus	KOG0483 - Transcription factor HEX, contains HOX and HALZ domains (1 of 15)	:hb7 gene for putative homeobox protein variant HB7a:hb7 gene for putative homeobox protein variant HB7c:hb7 gene for putative homeobox protein variant HB7b			PREDICTED: homeobox-leucine zipper protein HAT5-like [Populus euphratica].
Pp3c2_620			-1.04152	0.000250386				PTHR12565//PTHR12565:SF126 - STEROL REGULATORY ELEMENT-BINDING PROTEIN // SUBFAMILY NOT NAMED (1 of 10)	dna binding			PREDICTED: transcription factor bHLH63-like isoform X1 [Malus domestica].
Pp3c2_6370	-1.38988	0.0052557	-1.98848	1.45519e-05	systemic acquired resistance:response to chitin:response to symbiotic fungus:salicylic acid biosynthetic process:autophagy			PTHR13465 - UPF0183 PROTEIN (1 of 2)	F24M12.170, expressed protein [Arabidopsis thaliana]			unknown [Picea sitchensis].
Pp3c2_6500			1.15099	0.0733949				PTHR11062//PTHR11062:SF95 - EXOSTOSIN HEPARAN SULFATE GLYCOSYLTRANSFERASE -RELATED // SUBFAMILY NOT NAMED (1 of 5)	F20D10.160, exostosin family protein			catalytic, putative [Ricinus communis].
Pp3c2_6580	-1.21736	0.032201			nucleoside transmembrane transport	nucleoside transmembrane transporter activity	integral component of membrane	PTHR10332:SF30 - EQUILIBRATIVE NUCLEOTIDE TRANSPORTER 2 (1 of 2)	equilibrative nucleoside transporter			PREDICTED: equilibrative nucleotide transporter 3-like [Phoenix dactylifera].
Pp3c2_8570	-1.58076	0.000229368	-1.90852	1.2065e-05
Pp3c2_8660	1.05038	0.0649323	1.37339	0.0179448	cation transmembrane transport:response to stimulus:metal ion transport	metal ion binding:cation-transporting ATPase activity:nucleotide binding	integral component of membrane	3.6.3.5 - Zinc-exporting ATPase / Zn(2+)-exporting ATPase (1 of 2)	zn cd p -type atpase		Copper-transporting ATPase 2	PREDICTED: cadmium/zinc-transporting ATPase HMA3-like [Setaria italica].
Pp3c2_9730			1.3671	0.0273497	regulation of transcription, DNA-templated:asymmetric cell division:leaf development:radial pattern formation	sequence-specific DNA binding:sequence-specific DNA binding transcription factor activity	nucleus	PTHR31636:SF40 - SCARECROW-LIKE PROTEIN 29 (1 of 4)	Nodulation signaling pathway 1 protein [Medicago truncatula]			Nodulation signaling protein 1, partial [Acmispon argophyllus var. fremontii].
Pp3c20_11340			-1.03348	0.0058512				PF07795 - Protein of unknown function (DUF1635) (DUF1635) (1 of 2)				PREDICTED: dual specificity protein kinase splA [Jatropha curcas].
Pp3c20_11890			-1.33064	0.0356437		chromatin binding:DNA binding		PF00249 - Myb-like DNA-binding domain (Myb_DNA-binding) (1 of 157)				PREDICTED: putative Myb family transcription factor At1g14600 [Nelumbo nucifera].
Pp3c20_12760			1.08156	0.00283476	oxidation-reduction process	oxidoreductase activity		PTHR24322:SF581 - 11-BETA-HYDROXYSTEROID DEHYDROGENASE-LIKE 2 (1 of 1)	Corticosteroid 11-beta-dehydrogenase, putative:steroleosin-A			PREDICTED: 11-beta-hydroxysteroid dehydrogenase 1B-like isoform X2 [Elaeis guineensis].
Pp3c20_1440			1.38117	0.0224784
Pp3c20_15090			1.40568	0.0127118				PF05659 - Arabidopsis broad-spectrum mildew resistance protein RPW8 (RPW8) (1 of 5)
Pp3c20_15490	1.56013	0.00022116	2.26165	2.14588e-10				PTHR11360 - MONOCARBOXYLATE TRANSPORTER (1 of 1)	oxalate/formate antiporter [Dictyostelium discoideum]			hypothetical protein PHYSODRAFT_467980 [Phytophthora sojae].
Pp3c20_1550			1.32542	1.36443e-05	metabolic process	pyridoxal phosphate binding:catalytic activity		2.5.1.48 - Cystathionine gamma-synthase / O-succinylhomoserine synthetase (1 of 2)	cystathionine gamma synthase	Pyridoxal phosphate (PLP)-dependent transferases superfamily protein, FUNCTIONS IN: pyridoxal phosphate binding, cystathionine gamma-synthase activity, catalytic activity, INVOLVED IN: methionine biosynthetic process, cellular amino acid metabolic process, EXPRESSED IN: root, CONTAINS InterPro DOMAIN/s: Pyridoxal phosphate-dependent transferase, major domain (InterPro:IPR015424), Cys/Met metaboli…	Probable cystathionine gamma-synthase 2	PREDICTED: cystathionine gamma-synthase, chloroplastic-like [Nicotiana tomentosiformis].
Pp3c20_16410			1.9986	0.000404355		transferase activity, transferring glycosyl groups		KOG1192 - UDP-glucuronosyl and UDP-glucosyl transferase (1 of 5)	putative flavonol glucosyltransferase [Oryza sativa (japonica cultivar-group)]	UDP-glucosyl transferase 72B3 (UGT72B3), FUNCTIONS IN: quercetin 3-O-glucosyltransferase activity, UDP-glycosyltransferase activity, transferase activity, transferring glycosyl groups, INVOLVED IN: metabolic process, LOCATED IN: cellular_component unknown, EXPRESSED IN: 11 plant structures, EXPRESSED DURING: LP.04 four leaves visible, petal differentiation and expansion stage, CONTAINS InterPro D…	UDP-glycosyltransferase 86A1	PREDICTED: UDP-glycosyltransferase 88A1-like [Populus euphratica].
Pp3c20_17540			-1.05556	0.000722879				PTHR15117 - ATAXIN 7 RELATED (1 of 2)	AFL097Cp, syntenic homolog of Saccharomyces cerevisiae YGL066W (SGF73) [Eremothecium gossypii]			hypothetical protein SELMODRAFT_431321 [Selaginella moellendorffii].
Pp3c20_1770			-2.16385	4.98621e-07				KOG4473 - Uncharacterized membrane protein (1 of 5)	F28O16.17, nodulin, putative [Arabidopsis thaliana]
Pp3c20_19940			-1.13171	0.00168969	cation transmembrane transport:metabolic process	metal ion binding:cation-transporting ATPase activity:ATP binding	integral component of membrane	PF00122//PF00689//PF00690//PF00702 - E1-E2 ATPase (E1-E2_ATPase) // Cation transporting ATPase, C-terminus (Cation_ATPase_C) // Cation transporter/ATPase, N-terminus (Cation_ATPase_N) // haloacid dehalogenase-like hydrolase (Hydrolase) (1 of 3)	ena1 gene for Na P-type ATPase protein ENA1	Encodes a golgi localized P2A-type Ca2+ ATPase involved in Mn nutrition and homeostasis.	Calcium-transporting ATPase 3	hypothetical protein COCCADRAFT_6187 [Bipolaris zeicola 26-R-13].
Pp3c20_20430			1.15983	0.0507934	single-organism process:response to stimulus:cellular process	transferase activity, transferring phosphorus-containing groups		PF00560//PF08263//PF13306//PF13855 - Leucine Rich Repeat (LRR_1) // Leucine rich repeat N-terminal domain (LRRNT_2) // Leucine rich repeats (6 copies) (LRR_5) // Leucine rich repeat (LRR_8) (1 of 2)	leucine rich repeat-like protein	Encodes GASSHO2 (GSO2), a putative leucine-rich repeat transmembrane-type receptor kinase. GSO2 and a homolog GSO1 (At4g20140) are required for the formation of a normal epidermal surface during embryogenesis.	LRR receptor-like serine/threonine-protein kinase GSO2	PREDICTED: LOW QUALITY PROTEIN: LRR receptor-like serine/threonine-protein kinase FLS2 [Phoenix dactylifera].
Pp3c20_20920			1.00117	0.00633707	DNA replication:deoxyribonucleoside monophosphate biosynthetic process:phosphorylation:DNA biosynthetic process	thymidine kinase activity:identical protein binding:ATP binding		K00857 - thymidine kinase (tdk, TK) (1 of 2)	thymidine kinase	Thymidine kinase, FUNCTIONS IN: thymidine kinase activity, ATP binding, INVOLVED IN: pyrimidine deoxyribonucleoside interconversion, anaerobic respiration, LOCATED IN: cellular_component unknown, EXPRESSED IN: 23 plant structures, EXPRESSED DURING: 13 growth stages, CONTAINS InterPro DOMAIN/s: Thymidine kinase (InterPro:IPR001267), Thymidine kinase, conserved site (InterPro:IPR020633), BEST Arabi…	Thymidine kinase	PREDICTED: thymidine kinase-like [Populus euphratica].
Pp3c20_21920			1.02508	0.00258788	protein catabolic process:proteolysis	peptidase activity		K06891 - ATP-dependent Clp protease adaptor protein ClpS (clpS) (1 of 3)	atp-dependent clp protease adaptor protein containing protein			na
Pp3c20_22320	1.18051	0.0107643	1.76057	0.000115139					hypothetical protein [Dictyostelium discoideum]			na
Pp3c20_22500			1.1328	0.0032309	thylakoid membrane organization:oxidation-reduction process	oxidoreductase activity:antioxidant activity	chloroplast	PTHR10681//PTHR10681:SF91 - THIOREDOXIN PEROXIDASE // SUBFAMILY NOT NAMED (1 of 2)	alkyl hydroperoxide reductase thiol specific antioxidant mal allergen			na
Pp3c20_22510			-1.03211	0.0160422	tricarboxylic acid cycle:glyoxylate cycle	malate synthase activity		K01638 - malate synthase (E2.3.3.9, aceB, glcB) (1 of 1)	malate synthase a	Encodes a protein with malate synthase activity.	Malate synthase, glyoxysomal	na
Pp3c20_23240			1.39378	1.22448e-05	photosynthesis, light harvesting:protein-chromophore linkage	metal ion binding:chlorophyll binding	photosystem II:integral component of membrane:photosystem I:chloroplast thylakoid membrane	K08908 - light-harvesting complex I chlorophyll a/b binding protein 2 (LHCA2) (1 of 7)	chlorophyll a-b binding protein		Chlorophyll a-b binding protein CP24, chloroplastic	na
Pp3c20_23270			1.39378	1.22448e-05	photosynthesis, light harvesting:protein-chromophore linkage	metal ion binding:chlorophyll binding	photosystem II:chloroplast thylakoid:integral component of membrane:photosystem I	K08908 - light-harvesting complex I chlorophyll a/b binding protein 2 (LHCA2) (1 of 7)				na
Pp3c20_3400	-1.1642	0.0306669	-1.88746	3.15724e-10	galactose metabolic process	coenzyme binding:UDP-glucose 4-epimerase activity		K01784 - UDP-glucose 4-epimerase (galE, GALE) (1 of 5)	udp-galactose 4-epimerase-like protein	Encodes a protein with UDP-D-glucose 4-epimerase activity.	Bifunctional UDP-glucose 4-epimerase and UDP-xylose 4-epimerase 1	PREDICTED: UDP-glucose 4-epimerase GEPI48-like [Musa acuminata subsp. malaccensis].
Pp3c20_4410			1.35433	0.0193084
Pp3c20_5790			2.22651	5.22156e-12
Pp3c20_5880			-1.04142	0.039948	amine metabolic process:oxidation-reduction process	primary amine oxidase activity:copper ion binding:quinone binding	peroxisome	K00276 - primary-amine oxidase (AOC3, AOC2, tynA) (1 of 5)	copper amine	Copper amine oxidase family protein, FUNCTIONS IN: quinone binding, primary amine oxidase activity, copper ion binding, INVOLVED IN: oxidation reduction, amine metabolic process, LOCATED IN: peroxisome, EXPRESSED IN: 22 plant structures, EXPRESSED DURING: 13 growth stages, CONTAINS InterPro DOMAIN/s: Copper amine oxidase, N-terminal (InterPro:IPR016182), Copper amine oxidase, N2/N3-terminal (Inte…	Copper methylamine oxidase	PREDICTED: copper amine oxidase 1-like [Solanum lycopersicum].
Pp3c20_6290			-1.49317	0.00130218			plastid	PTHR31750:SF4 - PROTEIN STAY-GREEN 1, CHLOROPLASTIC-RELATED (1 of 4)	senescence-inducible chloroplast stay-green protein	INVOLVED IN: biological_process unknown, LOCATED IN: chloroplast, BEST Arabidopsis thaliana protein match is: non-yellowing 1 (TAIR:AT4G22920.1), Has 206 Blast hits to 202 proteins in 67 species: Archae - 0, Bacteria - 86, Metazoa - 0, Fungi - 0, Plants - 118, Viruses - 0, Other Eukaryotes - 2 (source: NCBI BLink).	Protein STAY-GREEN, chloroplastic	PREDICTED: protein STAY-GREEN, chloroplastic-like [Fragaria vesca subsp. vesca].
Pp3c20_6780	1.17674	0.0024684	2.14147	2.18002e-20	transport		membrane	PTHR21136:SF93 - VESICLE-ASSOCIATED MEMBRANE PROTEIN-LIKE PROTEIN (1 of 3)	vamp-like protein			hypothetical protein EUTSA_v10008489mg [Eutrema salsugineum].
Pp3c20_6810			1.3145	0.029465				PTHR21713 - NASCENT POLYPEPTIDE ASSOCIATED COMPLEX ALPHA SUBUNIT-RELATED (1 of 5)	nascent polypeptide associated complex alpha chain			PREDICTED: nascent polypeptide-associated complex subunit alpha-like protein 1-like [Solanum tuberosum].
Pp3c20_7770			-1.16659	0.00173981		zinc ion binding		PTHR23012//PTHR23012:SF83 - MEMBRANE ASSOCIATED RING FINGER // SUBFAMILY NOT NAMED (1 of 3)				PREDICTED: uncharacterized protein LOC104734589 [Camelina sativa].
Pp3c20_8180	-1.70639	9.51175e-05	-1.77813	0.000220927	response to lipid:protein phosphorylation:response to alcohol:cell wall organization:carbohydrate metabolic process:response to hormone	protein kinase activity:ATP binding:polygalacturonase activity	plasmodesma:extracellular region:plasma membrane	K14500 - BR-signaling kinase (BSK) (1 of 4)	T12J5.3, protein kinase family protein			PREDICTED: probable serine/threonine-protein kinase At5g41260 [Nelumbo nucifera].
Pp3c20_8580			-1.19002	0.0126575				1.1.1.62 - 17-beta-estradiol 17-dehydrogenase / Estrogen 17-oxidoreductase (1 of 15)
Pp3c20_8630			-1.15757	0.000796631	cell redox homeostasis:oxidation-reduction process	electron carrier activity:protein disulfide oxidoreductase activity	membrane	PTHR22936//PTHR22936:SF15 - RHOMBOID-RELATED // SUBFAMILY NOT NAMED (1 of 7)	membrane protein			hypothetical protein OsI_34361 [Oryza sativa Indica Group].
Pp3c20_8700			-1.19002	0.0126575				1.1.1.62 - 17-beta-estradiol 17-dehydrogenase / Estrogen 17-oxidoreductase (1 of 15)
Pp3c21_10950			1.23522	0.0252388	dephosphorylation:carbohydrate phosphorylation:fructose 2,6-bisphosphate metabolic process:fructose metabolic process	6-phosphofructo-2-kinase activity:fructose-2,6-bisphosphate 2-phosphatase activity:ATP binding:starch binding		2.7.1.105 - 6-phosphofructo-2-kinase / Phosphofructokinase 2 (1 of 6)	fructose-6-phosphate-2-kinase fructose- -bisphosphatase			PREDICTED: 6-phosphofructo-2-kinase/fructose-2,6-bisphosphatase [Prunus mume].
Pp3c21_11010			-1.1181	0.0127516		DNA binding		PF04770 - ZF-HD protein dimerisation region (ZF-HD_dimer) (1 of 12)	Zinc finger homeodomain protein 1			PREDICTED: zinc-finger homeodomain protein 1-like [Cucumis melo].
Pp3c21_11710			-1.11104	0.0954904				PTHR21415 - U7 SNRNA-ASSOCIATED SM-LIKE PROTEIN LSM11 (1 of 1)				hypothetical protein H632_c353p1 [Helicosporidium sp. ATCC 50920].
Pp3c21_11840			-1.20045	0.0644379								unknown [Picea sitchensis].
Pp3c21_11850			-1.02701	0.0722074				PF00612 - IQ calmodulin-binding motif (IQ) (1 of 39)				PREDICTED: protein IQ-DOMAIN 1-like [Phoenix dactylifera].
Pp3c21_11960			1.01348	0.0451331	cellular protein metabolic process:biological regulation	zinc ion binding	intracellular organelle part	K10631 - E3 ubiquitin-protein ligase Topors [EC:6.3.2.19] (TOPORS) (1 of 1)	ring zinc finger protein			PREDICTED: E3 ubiquitin-protein ligase Topors [Malus domestica].
Pp3c21_12920			1.33021	0.000549805	cellular nitrogen compound metabolic process:glyceraldehyde-3-phosphate metabolic process:pigment biosynthetic process:monocarboxylic acid metabolic process:cofactor metabolic process:cellular aromatic compound metabolic process:heterocycle metabolic process:carotenoid catabolic process:organic cyclic compound metabolic process:phospholipid biosynthetic process:organonitrogen compound metabolic p…	dioxygenase activity	membrane:vacuole	K11159 - carotenoid cleavage dioxygenase (K11159) (1 of 4)	carotenoid cleavage dioxygenase	More Axillary Branching, carotenoid cleavage dioxygenases.	Zeaxanthin 7,8(7',8')-cleavage dioxygenase, chromoplastic	hypothetical protein AMTR_s00022p00253640 [Amborella trichopoda].
Pp3c21_13190			1.01982	0.0027893
Pp3c21_13230			-1.13565	0.0103731	single-organism cellular process:nitrate transport:organic substance transport:response to nitrate	protein binding:nitrate transmembrane transporter activity	cell part	PTHR34806:SF1 - HIGH-AFFINITY NITRATE TRANSPORTER 3.1-RELATED (1 of 3)	nar2_1 gene for putative high affinity nitrate transporter component protein NAR2_1			PREDICTED: high-affinity nitrate transporter 3.1-like [Sesamum indicum].
Pp3c21_13310			1.05909	0.000599801	oxidation-reduction process	oxidoreductase activity		PTHR10742//PTHR10742:SF285 - AMINE OXIDASE // SUBFAMILY NOT NAMED (1 of 1)	amine oxidase			hypothetical protein SELMODRAFT_180688 [Selaginella moellendorffii].
Pp3c21_14179			1.04582	0.000204925		ADP binding		KOG4579 - Leucine-rich repeat (LRR) protein associated with apoptosis in muscle tissue (1 of 8)		ADR1-like 3 (ADR1-L3), FUNCTIONS IN: nucleoside-triphosphatase activity, nucleotide binding, ATP binding, INVOLVED IN: defense response, apoptosis, CONTAINS InterPro DOMAIN/s: ATPase, AAA+ type, core (InterPro:IPR003593), NB-ARC (InterPro:IPR002182), Disease resistance protein (InterPro:IPR000767), BEST Arabidopsis thaliana protein match is: ADR1-like 2 (TAIR:AT5G04720.1), Has 1807 Blast hits to …	Putative disease resistance protein At5g47280
Pp3c21_14233	-1.44174	0.00585486	-2.44379	1.75076e-05				KOG0472 - Leucine-rich repeat protein (1 of 34)
Pp3c21_14239	-1.3599	0.0103734	-2.28214	8.23256e-05								ALS4 [Cyberlindnera jadinii].
Pp3c21_14271	-1.23195	0.0242124	-1.89772	0.00178074								Hypothetical protein CBG21394 [Caenorhabditis briggsae].
Pp3c21_14285	-1.30158	0.0151107	-2.24043	0.000120617							Zinc finger protein 709	PREDICTED: uncharacterized protein LOC106477583 [Limulus polyphemus].
Pp3c21_1430			-1.03037	0.00880661				2.1.1.282 - tRNA(Phe) 7-((3-amino-3-carboxypropyl)-4-demethylwyosine(37)-N(4))- methyltransferase / tRNA-yW synthesizing enzyme-3 (1 of 2)	contains EST C72594(E1889) similar to Arabidopsis thaliana chromosome 1, F25I16.5 unknown protein [Oryza sativa (japonica cultivar-group)]			na
Pp3c21_14960			1.06595	0.0371785				PTHR22957:SF269 - RABGAP/TBC DOMAIN-CONTAINING PROTEIN (1 of 2)	run and tbc1 domain containing	Ypt/Rab-GAP domain of gyp1p superfamily protein, FUNCTIONS IN: RAB GTPase activator activity, INVOLVED IN: regulation of Rab GTPase activity, LOCATED IN: intracellular, EXPRESSED IN: 17 plant structures, EXPRESSED DURING: 8 growth stages, CONTAINS InterPro DOMAIN/s: RabGAP/TBC (InterPro:IPR000195), BEST Arabidopsis thaliana protein match is: Ypt/Rab-GAP domain of gyp1p superfamily protein (TAIR:A…		PREDICTED: TBC1 domain family member 8B isoform X2 [Nelumbo nucifera].
Pp3c21_15300			1.24184	0.0602298	fatty acid biosynthetic process	thiolester hydrolase activity	plastid	3.1.2.14 - Oleoyl-[acyl-carrier-protein] hydrolase / S-acyl fatty acid synthase thioesterase (1 of 16)	acyl acp-thioesterase			PREDICTED: palmitoyl-acyl carrier protein thioesterase, chloroplastic-like [Glycine max].
Pp3c21_15460			1.89914	0.00133374	metabolic process	4-coumarate-CoA ligase activity		6.2.1.12 - 4-coumarate--CoA ligase / 4-coumaryl-CoA synthetase (1 of 6)	4-coumarate:coenzyme a ligase 4			PREDICTED: 4-coumarate--CoA ligase 2 [Vitis vinifera].
Pp3c21_16210	-1.16152	0.0140704	-1.33975	0.00661644					T4C12.8, FPF1 protein [Arabidopsis thaliana]			hypothetical protein CARUB_v10002286mg [Capsella rubella].
Pp3c21_16550			1.26925	0.0522869
Pp3c21_16620			1.20889	0.0711947	metabolic process	transferase activity		PTHR32044:SF7 - XYLOGLUCAN GLYCOSYLTRANSFERASE 12-RELATED (1 of 8)	cellulose synthase-like glycosyltransferase family 2			PREDICTED: probable xyloglucan glycosyltransferase 5 [Eucalyptus grandis].
Pp3c21_1680			-1.52585	0.00201139	metabolic process	protein dimerization activity:amino acid binding		PTHR31945:SF5 - F-BOX ASSOCIATED UBIQUITINATION EFFECTOR FAMILY PROTEIN (1 of 11)	transcription factor ice1-like			na
Pp3c21_17920			1.02774	0.00362009	metabolic process	carbon-oxygen lyase activity, acting on polysaccharides		PF01476//PF01551 - LysM domain (LysM) // Peptidase family M23 (Peptidase_M23) (1 of 4)	peptidase m23			metalloendopeptidase [Thermoanaerobacter thermocopriae].
Pp3c21_17980			-1.25501	0.00445536	cation transmembrane transport:basic amino acid transport:L-alpha-amino acid transmembrane transport	basic amino acid transmembrane transporter activity:cation transmembrane transporter activity:L-amino acid transmembrane transporter activity	integral component of membrane	PTHR24089:SF270 - SOLUTE CARRIER FAMILY 25 MEMBER 48 (1 of 2)	solute carrier family member 45	Seedling lethal mutation, Mitochondrial Carnitine Acyl Carrier-Like Protein	Solute carrier family 25 member 45	PREDICTED: mitochondrial arginine transporter BAC2-like [Musa acuminata subsp. malaccensis].
Pp3c21_18220	1.08202	0.0525919	2.06047	5.94487e-07	peptidyl-tyrosine phosphorylation:regulation of signal transduction	protein tyrosine kinase activity:ATP binding:protein serine/threonine kinase activity		PTHR23257//PTHR23257:SF81 - SERINE-THREONINE PROTEIN KINASE // SUBFAMILY NOT NAMED (1 of 4)	F24O1.13, protein kinase, putative [Arabidopsis thaliana]	high leaf temperature 1 (HT1), CONTAINS InterPro DOMAIN/s: Protein kinase, catalytic domain (InterPro:IPR000719), Serine/threonine-protein kinase domain (InterPro:IPR002290), Tyrosine-protein kinase, catalytic domain (InterPro:IPR020635), Serine-threonine/tyrosine-protein kinase (InterPro:IPR001245), Protein kinase-like domain (InterPro:IPR011009), Serine/threonine-protein kinase, active site (In…	Serine/threonine-protein kinase HT1	PREDICTED: serine/threonine-protein kinase HT1-like [Malus domestica].
Pp3c21_19080			1.36025	0.00549936				PTHR11527:SF172 - 17.6 KDA CLASS I HEAT SHOCK PROTEIN 2 (1 of 13)	18.5 kDa class I heat shock protein (HSP 18.5) [Glycine max]			PREDICTED: 18.1 kDa class I heat shock protein-like [Fragaria vesca subsp. vesca].
Pp3c21_19160			1.26743	0.00534939				PF00560//PF08263 - Leucine Rich Repeat (LRR_1) // Leucine rich repeat N-terminal domain (LRRNT_2) (1 of 5)	serine-threonine protein kinase, plant-type, putative	Leucine-rich repeat (LRR) family protein, INVOLVED IN: signal transduction, defense response, LOCATED IN: endomembrane system, EXPRESSED IN: hypocotyl, root, CONTAINS InterPro DOMAIN/s: Leucine-rich repeat-containing N-terminal domain, type 2 (InterPro:IPR013210), Leucine-rich repeat (InterPro:IPR001611), BEST Arabidopsis thaliana protein match is: Leucine-rich repeat (LRR) family protein (TAIR:A…	Probable LRR receptor-like serine/threonine-protein kinase At1g12460	elicitor-inducible LRR receptor-like protein EILP [Nicotiana tabacum].
Pp3c21_19660			1.64818	0.00544127	primary metabolic process:oxidation-reduction process:single-organism cellular process:organonitrogen compound metabolic process:heterocycle metabolic process:cellular nitrogen compound metabolic process:organic cyclic compound metabolic process:cellular aromatic compound metabolic process:small molecule metabolic process	oxidoreductase activity		PTHR13789//PTHR13789:SF254 - MONOOXYGENASE // SUBFAMILY NOT NAMED (1 of 1)	kynurenine 3-monooxygenase	Encodes a member of a novel gene family with homology to known proteins involved in hydroxylation and oxidation of an aromatic ring.	Kynurenine 3-monooxygenase	hypothetical protein SELMODRAFT_424891 [Selaginella moellendorffii].
Pp3c21_20900			1.12664	0.00426763	isoleucine biosynthetic process:valine biosynthetic process:oxidation-reduction process	ketol-acid reductoisomerase activity:metal ion binding:isomerase activity:coenzyme binding		K00053 - ketol-acid reductoisomerase (ilvC) (1 of 2)	ketol-acid chloroplast		Ketol-acid reductoisomerase, mitochondrial	PREDICTED: ketol-acid reductoisomerase, chloroplastic-like [Brassica napus].
Pp3c21_20950			1.26738	0.00821335	lipid metabolic process	hydrolase activity, acting on ester bonds		3.2.1.51 - Alpha-L-fucosidase / Alpha-L-fucoside fucohydrolase (1 of 13)				GDSL esterase/lipase [Glycine soja].
Pp3c21_21000			1.26359	0.0085562	lipid metabolic process	hydrolase activity, acting on ester bonds		3.2.1.51 - Alpha-L-fucosidase / Alpha-L-fucoside fucohydrolase (1 of 13)	F18O22.240, GDSL-motif lipase/hydrolase protein:alpha-l-fucosidase 2			PREDICTED: GDSL esterase/lipase At3g26430-like [Gossypium raimondii].
Pp3c21_21460			-1.65763	0.00133374				PTHR31414:SF1 - TRANSMEMBRANE PROTEIN DDB_G0292058 (1 of 7)	F24C20.8, expressed protein [Arabidopsis thaliana]			PREDICTED: uncharacterized protein LOC103933218 [Pyrus x bretschneideri].
Pp3c21_21510			1.19689	0.000420109	translation	structural constituent of ribosome	cytosolic small ribosomal subunit	K02984 - small subunit ribosomal protein S3Ae (RP-S3Ae, RPS3A) (1 of 8)	40s ribosomal protein s3a			hypothetical protein SELMODRAFT_271906 [Selaginella moellendorffii].
Pp3c21_2450			-1.26706	0.0222501	N-terminal protein myristoylation		cytoplasm	PF01713//PF08590 - Smr domain (Smr) // Domain of unknown function (DUF1771) (DUF1771) (1 of 4)	integrator complex subunit 7			na
Pp3c21_2800			1.45555	0.00795252					Glycine-rich cell wall structural protein 1 precursor [Petunia x hybrida]			na
Pp3c21_4860			-1.00123	0.00659098		ATP binding		PTHR23074:SF84 - AAA-TYPE ATPASE-LIKE PROTEIN-RELATED (1 of 1)		AAA-type ATPase family protein, FUNCTIONS IN: nucleoside-triphosphatase activity, ATPase activity, nucleotide binding, ATP binding, LOCATED IN: chloroplast, EXPRESSED IN: 24 plant structures, EXPRESSED DURING: 14 growth stages, CONTAINS InterPro DOMAIN/s: ATPase, AAA+ type, core (InterPro:IPR003593), ATPase, AAA-type, core (InterPro:IPR003959), SMAD/FHA domain (InterPro:IPR008984), ATPase, AAA-ty…		na
Pp3c21_5650			1.32993	0.0230895	photosynthetic electron transport chain:protein-chromophore linkage:respiratory electron transport chain	electron transporter, transferring electrons within cytochrome b6/f complex of photosystem II activity:chlorophyll binding:oxidoreductase activity:heme binding:iron ion binding	integral component of membrane:chloroplast thylakoid membrane:photosystem II	K02635 - cytochrome b6 (petB) (1 of 1)	photosystem ii 47 kda protein		Cytochrome b6	na
Pp3c21_5760	-1.18878	0.0376413	-1.88748	0.000158482	myo-inositol hexakisphosphate biosynthetic process:dephosphorylation:response to cold:methylglyoxal catabolic process to D-lactate:inositol biosynthetic process:phosphatidylinositol phosphorylation:L-ascorbic acid biosynthetic process:glucosinolate biosynthetic process	L-galactose-1-phosphate phosphatase activity:metal ion binding:inositol monophosphate 4-phosphatase activity:inositol monophosphate 3-phosphatase activity:inositol monophosphate 1-phosphatase activity	cytosol:plasma membrane	K10047 - inositol-phosphate phosphatase / L-galactose 1-phosphate phosphatase (VTC4) (1 of 3)	l-galactose-1-phosphate phosphatase			na
Pp3c21_6390			1.10116	0.000272007
Pp3c21_7310			1.40702	8.86163e-05
Pp3c21_7660			1.39787	0.0312885	biosynthetic process	naringenin-chalcone synthase activity		K00660 - chalcone synthase (CHS) (1 of 19)			3-oxoacyl-[acyl-carrier-protein] synthase 3	na
Pp3c21_7690			1.7374	0.00501881	biosynthetic process	naringenin-chalcone synthase activity		2.3.1.74 - Naringenin-chalcone synthase / Flavonone synthase (1 of 35)			3-oxoacyl-[acyl-carrier-protein] synthase 3	na
Pp3c21_8300			2.36543	2.13722e-15	high-affinity iron ion transmembrane transport	iron ion transmembrane transporter activity	high-affinity iron permease complex	K07243 - high-affinity iron transporter (FTR, efeU) (1 of 3)	plasma membrane iron permease			na
Pp3c21_8500			-1.03891	0.0915701	response to stimulus:transport		integral component of membrane	PTHR31585:SF2 - FOLATE-BIOPTERIN TRANSPORTER 7-RELATED (1 of 4)				na
Pp3c21_8640			1.27757	0.00889182	chromosome organization:single-organism metabolic process:cell cycle process:regulation of cellular process:regulation of macromolecule metabolic process:DNA replication:single-organism organelle organization		intracellular membrane-bounded organelle	PTHR13489:SF0 - MINI-CHROMOSOME MAINTENANCE COMPLEX-BINDING PROTEIN (1 of 1)	T2P4.10, expressed protein [Arabidopsis thaliana]			na
Pp3c21_9420			-1.00604	0.00181661	carbohydrate metabolic process	hydrolase activity, hydrolyzing O-glycosyl compounds		2.4.1.207 - Xyloglucan:xyloglucosyl transferase / Xyloglucan endotransglycosylase (1 of 35)	xyloglucan endotransglucosylase hydrolase protein 2			PREDICTED: probable xyloglucan endotransglucosylase/hydrolase protein 21 [Gossypium raimondii].
Pp3c22_10000			1.15327	0.0215947	protein phosphorylation	protein kinase activity:ATP binding		PF00069//PF08263 - Protein kinase domain (Pkinase) // Leucine rich repeat N-terminal domain (LRRNT_2) (1 of 20)	F18A8.10, leucine-rich repeat transmembrane protein kinase, putative [Arabidopsis thaliana]	Leucine-rich repeat protein kinase family protein, FUNCTIONS IN: protein serine/threonine kinase activity, kinase activity, ATP binding, INVOLVED IN: transmembrane receptor protein tyrosine kinase signaling pathway, protein amino acid phosphorylation, LOCATED IN: plasma membrane, EXPRESSED IN: 20 plant structures, EXPRESSED DURING: 11 growth stages, CONTAINS InterPro DOMAIN/s: Protein kinase, cat…	Probable inactive leucine-rich repeat receptor-like protein kinase At1g66830	PREDICTED: probable inactive receptor kinase At5g58300 isoform X1 [Populus euphratica].
Pp3c22_10130			3.44008	2.65742e-17	metabolic process	hydrolase activity		K05605 - 3-hydroxyisobutyryl-CoA hydrolase (HIBCH) (1 of 4)	3-hydroxyisobutyryl-coenzyme a expressed			PREDICTED: 3-hydroxyisobutyryl-CoA hydrolase-like protein 5 [Malus domestica].
Pp3c22_10270			-1.27064	0.0091629	carbohydrate metabolic process	hydrolase activity, hydrolyzing O-glycosyl compounds		PTHR31490:SF1 - F19C14.2 PROTEIN-RELATED (1 of 2)	hydrolyzing o-glycosyl	Encodes a protein with xylanase activity.		hypothetical protein PHAVU_009G075400g [Phaseolus vulgaris].
Pp3c22_11130			-1.12457	0.000604644	oxidation-reduction process	metal ion binding:catechol oxidase activity		1.10.3.1 - Catechol oxidase / Tyrosinase (1 of 11)	polyphenol oxidase			hypothetical protein SELMODRAFT_170754 [Selaginella moellendorffii].
Pp3c22_11240			1.22519	0.0111795	transmembrane transport:metabolic process	ATPase activity, coupled to transmembrane movement of substances:ATP binding	integral component of membrane	K05658 - ATP-binding cassette, subfamily B (MDR/TAP), member 1 (ABCB1) (1 of 12)	multidrug pheromone mdr abc transporter family	Encodes an ATP-binding cassette (ABC) transporter. Expressed in the vascular tissue of primary stem.	ABC transporter B family member 15	PREDICTED: ABC transporter B family member 15-like [Tarenaya hassleriana].
Pp3c22_1220			-1.14946	1.85498e-05	protein phosphorylation:regulation of signal transduction	ATP binding:protein serine/threonine kinase activity		2.7.11.1 - Non-specific serine/threonine protein kinase / Threonine-specific protein kinase (1 of 736)	serine threonine-protein kinase	Protein kinase superfamily protein, FUNCTIONS IN: protein serine/threonine kinase activity, protein kinase activity, kinase activity, ATP binding, INVOLVED IN: protein amino acid phosphorylation, LOCATED IN: plasma membrane, EXPRESSED IN: 22 plant structures, EXPRESSED DURING: 13 growth stages, CONTAINS InterPro DOMAIN/s: Protein kinase, ATP binding site (InterPro:IPR017441), Protein kinase, cata…	Proline-rich receptor-like protein kinase PERK2	Serine/threonine-protein kinase BRI1-like 1 [Glycine soja].
Pp3c22_12740	1.24181	0.0144852	1.5326	0.00235701	cellular biosynthetic process:carbohydrate derivative biosynthetic process:single-organism biosynthetic process:potassium ion transmembrane transport	potassium ion transmembrane transporter activity	integral component of membrane	K03549 - KUP system potassium uptake protein (kup) (1 of 15)	Potassium transporter 7 (OsHAK7)			hypothetical protein CISIN_1g0055832mg [Citrus sinensis].
Pp3c22_13510			-1.11429	0.00523133
Pp3c22_13680			-1.90271	2.20215e-10				PF13964 - Kelch motif (Kelch_6) (1 of 5)	F14F8.90, F-box protein family [Arabidopsis thaliana]			PREDICTED: F-box protein At5g49610-like [Fragaria vesca subsp. vesca].
Pp3c22_15610			-1.02769	0.000417876	single-organism cellular process:metabolic process	nucleotidyltransferase activity		PTHR11952:SF8 - UDP-GLUCOSE PYROPHOSPHORYLASE 3 (1 of 1)				PREDICTED: uncharacterized protein LOC105645861 [Jatropha curcas].
Pp3c22_17440			1.05748	0.0122759				K01931 - protein neuralized [EC:6.3.2.19] (NEUR) (1 of 2)	protein binding zinc ion binding			unknown [Picea sitchensis].
Pp3c22_17930			1.39653	0.000375711					F7A19.2, expressed protein [Arabidopsis thaliana]			PREDICTED: uncharacterized protein LOC103992910 [Musa acuminata subsp. malaccensis].
Pp3c22_1880			-1.23542	0.0240098	dicarboxylic acid transport:cofactor transport:amide transport:amino acid transport:modified amino acid transport	folic acid transporter activity	chloroplast envelope:plastid membrane:integral component of membrane	PTHR31585:SF0 - FOLATE-BIOPTERIN TRANSPORTER 1, CHLOROPLASTIC (1 of 2)	biopterin transport-related protein bt1			PREDICTED: folate-biopterin transporter 1, chloroplastic-like [Erythranthe guttata].
Pp3c22_19010			1.04884	0.0782731	coumarin biosynthetic process:oxidation-reduction process:response to wounding:positive regulation of flavonoid biosynthetic process:lignin biosynthetic process	identical protein binding:electron carrier activity:heme binding:5-O-(4-coumaroyl)-D-quinate 3'-monooxygenase activity:p-coumarate 3-hydroxylase activity:iron ion binding	integral component of membrane:mitochondrion:endoplasmic reticulum:plasma membrane	K09754 - coumaroylquinate(coumaroylshikimate) 3'-monooxygenase (CYP98A3, C3'H) (1 of 1)	cytochrome p450	encodes coumarate 3-hydroxylase (C3H), a P450-dependent monooxygenase. Involved in lignin biosynthesis and flavonoid biosynthesis. Also affects the biosynthesis of coumarins such as scopoletin and scopolin as a branching-out-pathway from the phenylpropanoid acid level.	Cytochrome P450 98A3	cytochrome P450 monooxygenase CYP98A37 [Medicago truncatula].
Pp3c22_20430	1.03628	0.0617264	1.17915	0.0806635		binding		K11498 - centromeric protein E (CENPE) (1 of 5)				PREDICTED: centromere-associated protein E isoform X2 [Beta vulgaris subsp. vulgaris].
Pp3c22_21630			-1.05392	0.00170848				K10443 - kelch-like protein 2/3 (KLHL2_3) (1 of 1)				PREDICTED: F-box/kelch-repeat protein SKIP11-like isoform X1 [Oryza brachyantha].
Pp3c22_21970	1.07093	0.0417109			nitrite transport:nitrate transport:transmembrane transport	protein binding:nitrate transmembrane transporter activity:nitrite transmembrane transporter activity	integral component of membrane	K02575 - MFS transporter, NNP family, nitrate/nitrite transporter (NRT, narK, nrtP, nasA) (1 of 9)	nrt2_2 gene for high affinity nitrate transporter protein NRT2_2		Probable hexose phosphate transport protein	nitrate transporter, putative [Ricinus communis].
Pp3c22_2330			1.57031	0.00647042	oxidation-reduction process:pentose-phosphate shunt:leaf morphogenesis:carotenoid biosynthetic process:thylakoid membrane organization:cell differentiation	oxidoreductase activity, acting on the CH-OH group of donors, NAD or NADP as acceptor:coenzyme binding	chloroplast envelope:chloroplast stroma:apoplast	PTHR13398 - GDP-FUCOSE PROTEIN O-FUCOSYLTRANSFERASE 2 (1 of 5)
Pp3c22_2480			1.84074	4.0152e-05	protein dephosphorylation:single-organism process	metal ion binding:protein serine/threonine phosphatase activity		K01090 - protein phosphatase (E3.1.3.16) (1 of 2)	kinase-associated protein phosphatase 1	Protein phosphatase 2C family protein, FUNCTIONS IN: protein serine/threonine phosphatase activity, catalytic activity, INVOLVED IN: protein amino acid dephosphorylation, N-terminal protein myristoylation, LOCATED IN: plasma membrane, EXPRESSED IN: 23 plant structures, EXPRESSED DURING: 13 growth stages, CONTAINS InterPro DOMAIN/s: Protein phosphatase 2C, manganese/magnesium aspartate binding sit…	Probable protein phosphatase 2C 21	hypothetical protein SELMODRAFT_93773, partial [Selaginella moellendorffii].
Pp3c22_2590			1.12841	0.0245672				PF16669 - Tetratricopeptide repeat protein 5 OB fold domain (TTC5_OB) (1 of 1)				Tetratricopeptide repeat 5 [Gossypium arboreum].
Pp3c22_3770			1.49941	5.20033e-05	positive regulation of GTPase activity	zinc ion binding		K12486 - stromal membrane-associated protein (SMAP) (1 of 4)	zac arf gtpase activator phospholipid binding			PREDICTED: probable ADP-ribosylation factor GTPase-activating protein AGD13 [Brassica oleracea var. oleracea].
Pp3c22_5470			-1.07674	0.00012072	oxidation-reduction process	glutathione dehydrogenase (ascorbate) activity:glutathione transferase activity		PTHR11260:SF171 - GLUTATHIONE S-TRANSFERASE DHAR3, CHLOROPLASTIC (1 of 1)	dehydroascorbate reductase			dehydroascorbate reductase [Picea abies].
Pp3c22_7170	-1.36356	0.00685705			carbohydrate phosphorylation:D-ribose metabolic process	ribokinase activity	chloroplast	K00847 - fructokinase (E2.7.1.4, scrK) (1 of 8)	fructokinase 2			pfkB-type carbohydrate kinase family protein [Populus trichocarpa].
Pp3c22_8120			-1.16107	0.000233544	transmembrane transport	substrate-specific transmembrane transporter activity	integral component of membrane	PTHR23500:SF8 - MONOSACCHARIDE-SENSING PROTEIN 1 (1 of 4)	F23E12.140, transporter-related	tonoplast monosaccharide transporter2 (TMT2), FUNCTIONS IN: carbohydrate transmembrane transporter activity, sugar:hydrogen symporter activity, nucleoside transmembrane transporter activity, INVOLVED IN: response to fructose stimulus, response to salt stress, response to sucrose stimulus, response to glucose stimulus, LOCATED IN: plasma membrane, vacuole, membrane, EXPRESSED IN: 27 plant structur…		hypothetical protein B456_012G139000 [Gossypium raimondii].
Pp3c22_9200			1.23774	0.00186457								Zinc finger protein Xfin [Harpegnathos saltator].
Pp3c22_9250			1.52522	0.00112682				PTHR10015:SF159 - HEAT STRESS TRANSCRIPTION FACTOR B-4 (1 of 4)
Pp3c22_9450			-1.2789	0.0535176	glycolytic process:carbohydrate phosphorylation	ATP binding:hexokinase activity		K00844 - hexokinase (HK) (1 of 9)	hexokinase 3	Encodes a hexokinase (HXK1) in the plant glucose-signaling network. Functions as a glucose sensor to interrelate nutrient, light, and hormone signaling networks for controlling growth and development in response to the changing environment.	Hexokinase-1	PREDICTED: hexokinase-2-like [Musa acuminata subsp. malaccensis].
Pp3c23_10390			-1.10001	0.000250386			chloroplast	PTHR24078//PTHR24078:SF190 - DNAJ HOMOLOG SUBFAMILY C MEMBER // SUBFAMILY NOT NAMED (1 of 1)	chaperone protein			PREDICTED: dnaJ homolog subfamily B member 8 [Brassica oleracea var. oleracea].
Pp3c23_10870			1.18223	6.54326e-05				PTHR31509:SF3 - BYPASS1-RELATED PROTEIN-RELATED (1 of 8)				PREDICTED: UPF0496 protein 1-like [Populus euphratica].
Pp3c23_1100			-1.00618	0.0086958				PTHR24375:SF140 - ZINC FINGER WITH UFM1-SPECIFIC PEPTIDASE DOMAIN PROTEIN (1 of 4)				PREDICTED: zinc finger with UFM1-specific peptidase domain protein [Prunus mume].
Pp3c23_11380			1.36101	0.0111513	chorismate biosynthetic process:aromatic amino acid family biosynthetic process	3-phosphoshikimate 1-carboxyvinyltransferase activity	chloroplast stroma	2.5.1.19 - 3-phosphoshikimate 1-carboxyvinyltransferase / EPSP synthase (1 of 2)	5-enolpyruvylshikimate-3-phosphate synthase			EPSP synthase, partial [Ginkgo biloba].
Pp3c23_11590			1.01007	0.00827286	single-organism cellular process:cellular response to stimulus:defense response to other organism:immune system process:regulation of cellular process		cell	PTHR31852:SF1 - LATE EMBRYOGENESIS ABUNDANT (LEA) HYDROXYPROLINE-RICH GLYCOPROTEIN-RELATED (1 of 7)	nhl3			protein NDR1/HIN1-like 10 [Arabidopsis thaliana].
Pp3c23_12960			-1.41142	0.00213418	response to oxidative stress:oxidation-reduction process:pentose-phosphate shunt:isopentenyl diphosphate biosynthetic process, methylerythritol 4-phosphate pathway:valine metabolic process:gamma-aminobutyric acid metabolic process:microtubule nucleation:cysteine biosynthetic process	3-hydroxyisobutyrate dehydrogenase activity:NAD binding:glyoxylate reductase (NADP) activity:phosphogluconate dehydrogenase (decarboxylating) activity:3-hydroxybutyrate dehydrogenase activity	cytosol	1.1.1.26 - Glyoxylate reductase / NADH-dependent glyoxylate reductase (1 of 2)	2-hydroxy-3-oxopropionate reductase			hypothetical protein SORBIDRAFT_04g023180 [Sorghum bicolor].
Pp3c23_13040			-1.1022	0.0022183
Pp3c23_1330			1.159	0.0741687				2.7.7.49 - RNA-directed DNA polymerase / Revertase (1 of 489)				hypothetical protein VITISV_015979 [Vitis vinifera].
Pp3c23_13990			-1.00612	0.0220663	phosphatidylethanolamine biosynthetic process:phosphorylation	ATP binding:ethanolamine kinase activity		K00894 - ethanolamine kinase (ETNK, EKI) (1 of 1)	ethanolamine kinase a			putative ethanolamine kinase A [Gossypium arboreum].
Pp3c23_14420			-1.35888	6.98693e-13				KOG4744 - Uncharacterized conserved protein (1 of 14)		Encodes putative phosphotyrosine protein belonging to late embryogenesis abundant (LEA) protein in group 3 that might be involved in maturation and desiccation tolerance of seeds. RFLP and CAPS mapping place it on chromosome 4 but the nucleotide sequence maps it to chromosome 2.
Pp3c23_14640			-1.11529	0.00821363	protein ubiquitination	nucleic acid binding:zinc ion binding:ligase activity:ubiquitin-protein transferase activity		K11968 - ariadne-1 (ARIH1) (1 of 6)	protein ariadne-1	ARIADNE 16 (ARI16), FUNCTIONS IN: zinc ion binding, nucleic acid binding, INVOLVED IN: biological_process unknown, LOCATED IN: intracellular, CONTAINS InterPro DOMAIN/s: Zinc finger, RING-type (InterPro:IPR001841), Zinc finger, C6HC-type (InterPro:IPR002867), Zinc finger, CCHC-type (InterPro:IPR001878), Zinc finger, RanBP2-type (InterPro:IPR001876), BEST Arabidopsis thaliana protein match is: IBR…	Probable E3 ubiquitin-protein ligase ARI16	hypothetical protein SELMODRAFT_272132 [Selaginella moellendorffii].
Pp3c23_14700			-1.29207	0.00362888				PTHR33981:SF3 - EXPRESSED PROTEIN (1 of 3)	F13M22.7, expressed protein [Arabidopsis thaliana]			hypothetical protein SELMODRAFT_187227 [Selaginella moellendorffii].
Pp3c23_16520			-1.25228	0.00278794
Pp3c23_17360			1.43102	0.026004	cytokinin metabolic process:oxidation-reduction process	flavin adenine dinucleotide binding:UDP-N-acetylmuramate dehydrogenase activity:cytokinin dehydrogenase activity		K00279 - cytokinin dehydrogenase (CKX) (1 of 5)	cytokinin oxidase			CKX4 [Pinus tabuliformis].
Pp3c23_17550			-1.14464	0.00387828	cytokinin metabolic process:oxidation-reduction process	flavin adenine dinucleotide binding:UDP-N-acetylmuramate dehydrogenase activity:cytokinin dehydrogenase activity		K00279 - cytokinin dehydrogenase (CKX) (1 of 5)	cytokinin oxidase			PREDICTED: cytokinin dehydrogenase 4 [Amborella trichopoda].
Pp3c23_18170			-1.01124	0.0259998					f-box protein family-like protein			hypothetical protein LR48_Vigan01g092300 [Vigna angularis].
Pp3c23_18740			-1.02834	0.0795304	metabolic process	GTPase activity:GTP binding		K17065 - dynamin 1-like protein (DNM1L) (1 of 3)	dynamin like protein 2a			PREDICTED: dynamin-related protein 3A-like [Phoenix dactylifera].
Pp3c23_18990			-1.22869	0.0655551	carbohydrate metabolic process	hydrolase activity, hydrolyzing O-glycosyl compounds		PTHR30620//PTHR30620:SF25 - PERIPLASMIC BETA-GLUCOSIDASE-RELATED // SUBFAMILY NOT NAMED (1 of 1)				hypothetical protein M569_07948 [Genlisea aurea].
Pp3c23_19770			-1.32396	0.000180717		binding		PTHR19446:SF340 - REVERSE TRANSCRIPTASE-RELATED (1 of 11)				PREDICTED: LOW QUALITY PROTEIN: uncharacterized protein LOC103851256 [Brassica rapa].
Pp3c23_19830			-1.32396	0.000180717		binding		PTHR19446:SF340 - REVERSE TRANSCRIPTASE-RELATED (1 of 11)				PREDICTED: uncharacterized protein LOC106373384 [Brassica napus].
Pp3c23_20330			-1.19027	0.00617464					MTG13.5, expressed protein [Arabidopsis thaliana]
Pp3c23_20810			1.16895	0.0434835	glucose metabolic process:oxidation-reduction process	oxidoreductase activity, acting on the aldehyde or oxo group of donors, NAD or NADP as acceptor:NAD binding:NADP binding		K00134 - glyceraldehyde 3-phosphate dehydrogenase (GAPDH, gapA) (1 of 10)	glyceraldehyde-3-phosphate dehydrogenase	glyceraldehyde-3-phosphate dehydrogenase C2 (GAPC2), FUNCTIONS IN: copper ion binding, glyceraldehyde-3-phosphate dehydrogenase activity, zinc ion binding, INVOLVED IN: response to oxidative stress, response to cadmium ion, gluconeogenesis, defense response to bacterium, glycolysis, LOCATED IN: in 8 components, EXPRESSED IN: 27 plant structures, EXPRESSED DURING: 15 growth stages, CONTAINS InterP…	Glyceraldehyde-3-phosphate dehydrogenase, cytosolic	hypothetical protein CICLE_v10032014mg [Citrus clementina].
Pp3c23_21230			-1.05101	0.0088746	oxidation-reduction process	metal ion binding:catechol oxidase activity		1.10.3.1 - Catechol oxidase / Tyrosinase (1 of 11)	polyphenol oxidase			PREDICTED: polyphenol oxidase, chloroplastic-like [Populus euphratica].
Pp3c23_22050			-1.13935	0.000875599
Pp3c23_500			-1.20301	8.16954e-06	response to misfolded protein:red, far-red light phototransduction:regulation of photomorphogenesis:regulation of unidimensional cell growth:cullin deneddylation:proteasome-mediated ubiquitin-dependent protein catabolic process:DNA endoreduplication:protein ubiquitination:proteasome assembly	ubiquitin-protein transferase activity:acid-amino acid ligase activity	nucleus	K06689 - ubiquitin-conjugating enzyme E2 D/E (UBE2D_E, UBC4, UBC5) (1 of 7)	ubiquitin-conjugating enzyme e2e 3 (ubc4 5yeast)	ubiquitin-conjugating enzyme 30 (UBC30), CONTAINS InterPro DOMAIN/s: Ubiquitin-conjugating enzyme/RWD-like (InterPro:IPR016135), Ubiquitin-conjugating enzyme, E2 (InterPro:IPR000608), BEST Arabidopsis thaliana protein match is: ubiquitin-conjugating enzyme 28 (TAIR:AT1G64230.2), Has 10484 Blast hits to 10454 proteins in 401 species: Archae - 0, Bacteria - 4, Metazoa - 4516, Fungi - 2304, Plants -…	Ubiquitin-conjugating enzyme E2 E3	ubiquitin-conjugating enzyme E2-24 kDa-like isoform X2 [Mucor ambiguus].
Pp3c23_5150			1.44949	2.83785e-09				PF07816 - Protein of unknown function (DUF1645) (DUF1645) (1 of 1)	T19G15.80, expressed protein [Arabidopsis thaliana]
Pp3c23_5320			-1.40238	9.42141e-06	plant epidermis development:cell morphogenesis:chloride transport:cell development:ion transmembrane transport:regulation of cellular process:regulation of anion transport	voltage-gated chloride channel activity	integral component of membrane	PTHR11689:SF92 - H(+)/CL(-) EXCHANGE TRANSPORTER 7 (1 of 3)	cl-channel clc-7		Chloride channel protein E	PREDICTED: chloride channel protein CLC-d isoform X2 [Glycine max].
Pp3c23_5560			-1.25931	6.93251e-05			membrane:chloroplast envelope	PTHR12668:SF5 - UPF0136 MEMBRANE PROTEIN YJR085C (1 of 2)	transmembrane protein 14c			PREDICTED: glycine-rich protein 1-like [Elaeis guineensis].
Pp3c23_5970			-1.26647	0.0551646				K19022 - AP-5 complex subunit beta-1 (AP5B1) (1 of 1)	MPN9.11, expressed protein			hypothetical protein SELMODRAFT_119137 [Selaginella moellendorffii].
Pp3c23_5980	1.13886	0.000155685	1.35711	1.4079e-05	single-organism cellular process:response to endogenous stimulus:response to acid chemical:response to oxygen-containing compound:regulation of cellular process:cellular response to stimulus:response to stress:response to organic substance			KOG2521 - Uncharacterized conserved protein (1 of 4)	MZE19.2, expressed protein [Arabidopsis thaliana]			PREDICTED: transmembrane protein 53 [Brassica rapa].
Pp3c23_6510			1.02839	0.0025529	regulation of proton transport:thiazole biosynthetic process:positive regulation of catalytic activity:starch biosynthetic process:maltose metabolic process:cellular response to DNA damage stimulus:defense response to bacterium:protein autophosphorylation:response to blue light:thiamine biosynthetic process	zinc ion binding:protein homodimerization activity	chloroplast envelope:stromule:cytosol:chloroplast stroma:thylakoid:mitochondrion	K03146 - thiamine thiazole synthase (THI4, THI1) (1 of 8)	thiazole biosynthetic enzyme			thiazole biosynthetic enzyme [Pseudotsuga menziesii var. menziesii].
Pp3c23_6720			1.63438	0.0014107	siroheme biosynthetic process:oxidation-reduction process:methylation:threonine catabolic process	precorrin-2 dehydrogenase activity:uroporphyrin-III C-methyltransferase activity	chloroplast	PTHR34042:SF1 - OVATE FAMILY PROTEIN 17 (1 of 11)	hypothetical protein [Dictyostelium discoideum]
Pp3c23_6900	-1.07573	0.0709913			metabolic process	peptidase activity		K13051 - beta-aspartyl-peptidase (threonine type) [EC:3.4.19.5] (iaaA, ASRGL1) (1 of 3)	transposon protein			isoaspartyl peptidase/L-asparaginase [Medicago truncatula].
Pp3c23_7400			1.0596	2.45436e-05	phosphorelay signal transduction system:cellular metabolic process	DNA binding:chromatin binding		K14491 - two-component response regulator ARR-B family (ARR-B) (1 of 5)	type-b response regulator			PREDICTED: two-component response regulator ARR11-like [Sesamum indicum].
Pp3c23_7530			-1.04199	0.00182279		chromatin binding:DNA binding		PTHR10641:SF551 - MYB TRANSCRIPTION FACTOR (1 of 1)	r2r3-myb transcription factor			hypothetical protein SELMODRAFT_99462, partial [Selaginella moellendorffii].
Pp3c23_7625	1.07091	0.0200296	1.3353	0.0127118
Pp3c23_8800			-1.01409	0.00249575	glutamate metabolic process	pyridoxal phosphate binding:glutamate decarboxylase activity		K01580 - glutamate decarboxylase (E4.1.1.15, gadB, gadA, GAD) (1 of 4)	glutamate decarboxylase			hypothetical protein SELMODRAFT_444651 [Selaginella moellendorffii].
Pp3c23_940	1.52214	0.00289519	3.50288	1.64109e-15	metabolic process	catalytic activity		PF07470 - Glycosyl Hydrolase Family 88 (Glyco_hydro_88) (1 of 5)	glycosyl hydrolase family 88			glucuronyl hydrolase [Chitinophaga pinensis].
Pp3c23_9570			-1.43564	0.00165189	methylation	S-adenosylmethionine-homocysteine S-methyltransferase activity		K00547 - homocysteine S-methyltransferase (mmuM) (1 of 3)	homocysteine s-methyltransferase			hypothetical protein CICLE_v10005328mg [Citrus clementina].
Pp3c23_9990			1.07717	0.093782	response to chemical:transmembrane transport	transmembrane transporter activity	membrane	PTHR11206:SF128 - MATE EFFLUX FAMILY PROTEIN 1 (1 of 3)	aluminum activated citrate transporter			PREDICTED: MATE efflux family protein 1 isoform X1 [Phoenix dactylifera].
Pp3c24_10220			-1.21717	0.000133914	carboxylic acid metabolic process:translation:single-organism biosynthetic process	RNA binding:structural constituent of ribosome	plastid ribosome:thylakoid:membrane:chloroplast part	K02926 - large subunit ribosomal protein L4 (RP-L4, MRPL4, rplD) (1 of 4)	50s ribosomal protein l4	encodes a plastid ribosomal protein L4	50S ribosomal protein L4, chloroplastic	50S ribosomal protein L4 isoform 2, partial [Theobroma cacao].
Pp3c24_10470			-1.10755	0.0892136	positive regulation of transcription, DNA-templated:response to chemical	sequence-specific DNA binding:protein binding:sequence-specific DNA binding transcription factor activity	nucleus	PTHR13301:SF69 - BASIC HELIX-LOOP-HELIX DOMAIN-CONTAINING PROTEIN (1 of 4)	transcription factor			PREDICTED: basic leucine zipper 61 [Cucumis sativus].
Pp3c24_10990			1.05537	0.0260301				PTHR10774:SF51 - C2 CALCIUM/LIPID-BINDING ENDONUCLEASE/EXONUCLEASE/PHOSPHATASE-RELATED (1 of 3)	integral membrane single C2 domain protein			PREDICTED: synaptotagmin-4-like [Cicer arietinum].
Pp3c24_11260			1.24564	0.0580295	single-organism metabolic process	oxidoreductase activity		1.10.3.1 - Catechol oxidase / Tyrosinase (1 of 11)	polyphenol oxidase			polyphenol oxidase [Canarium album].
Pp3c24_11420			1.00222	0.0389564				PTHR35100:SF1 - F15H11.13 PROTEIN (1 of 1)	T26J12.20, hypothetical protein [Arabidopsis thaliana]			PREDICTED: uncharacterized protein LOC104756670 [Camelina sativa].
Pp3c24_11870			1.44468	2.65122e-07
Pp3c24_12370			-2.20037	2.0776e-06				PTHR11069 - GLUCOSYLCERAMIDASE (1 of 1)	secreted endo-beta- -galactanase			GHF30 protein [uncultured bacterium A2_10].
Pp3c24_12820			-1.18674	0.0371582
Pp3c24_13090			1.16498	0.0799706	biosynthetic process	naringenin-chalcone synthase activity		2.3.1.74 - Naringenin-chalcone synthase / Flavonone synthase (1 of 35)	chalcone synthase		3-oxoacyl-[acyl-carrier-protein] synthase 3	chalcone synthase-like polyketide synthase [Huperzia serrata].
Pp3c24_13120			2.27095	8.43898e-05	biosynthetic process	naringenin-chalcone synthase activity		K00660 - chalcone synthase (CHS) (1 of 19)	chalcone synthase		3-oxoacyl-[acyl-carrier-protein] synthase 3	PREDICTED: polyketide synthase 1 [Fragaria vesca subsp. vesca].
Pp3c24_14170			-1.20285	0.000163034			integral component of membrane	K05770 - benzodiazapine receptor (BZRP) (1 of 3)	translocator protein			hypothetical protein SELMODRAFT_28132, partial [Selaginella moellendorffii].
Pp3c24_15800			1.04316	0.0224162	negative regulation of biological process:response to other organism:regulation of cellular metabolic process:regulation of gene expression:transcription, RNA-templated:signal transduction:defense response	RNA-directed RNA polymerase activity		2.7.7.48 - RNA-directed RNA polymerase / RNA nucleotidyltransferase (RNA-directed) (1 of 5)				putative RNA-dependent RNA-polymerase [Solanum tuberosum].
Pp3c24_18000			1.80028	0.00263232	biosynthetic process	naringenin-chalcone synthase activity		K00660 - chalcone synthase (CHS) (1 of 19)	chalcone synthase			Chain A, Crystal Structure Of The Huperzia Serrata Polyketide Synthase 1 Complexed With Coa-Sh.
Pp3c24_18010			1.80613	0.00254004	biosynthetic process	naringenin-chalcone synthase activity		K00660 - chalcone synthase (CHS) (1 of 19)	chalcone synthase		Chalcone synthase 3	stilbenecarboxylate synthase 2 [Marchantia polymorpha].
Pp3c24_18230	1.02102	0.0157931	1.64311	2.66324e-08	oxidation-reduction process:regulation of transcription, DNA-templated:UDP-glucuronate biosynthetic process	UDP-glucose 6-dehydrogenase activity:NAD binding:sequence-specific DNA binding:sequence-specific DNA binding transcription factor activity	cytoplasmic membrane-bounded vesicle	K00012 - UDPglucose 6-dehydrogenase (UGDH, ugd) (1 of 4)	udp-glucose dehydrogenase			PREDICTED: UDP-glucose 6-dehydrogenase 4 [Setaria italica].
Pp3c24_18550			-1.01286	0.00462214	response to oxidative stress:cellular response to water deprivation		plastoglobule:thylakoid	PTHR12126//PTHR12126:SF5 - NADH-UBIQUINONE OXIDOREDUCTASE 39 KDA SUBUNIT-RELATED // SUBFAMILY NOT NAMED (1 of 2)	nad dependent epimerase dehydratase family protein			PREDICTED: uncharacterized protein At1g32220, chloroplastic isoform X1 [Nicotiana sylvestris].
Pp3c24_18900			-1.16591	0.000162503		RNA binding	endomembrane system:cytoplasmic part:intracellular membrane-bounded organelle	PTHR32285:SF5 - PROTEIN TRICHOME BIREFRINGENCE-LIKE 16 (1 of 2)	hypothetical protein OsI_38679 [Oryza sativa Indica Group]			Trichome birefringence-like 16 [Theobroma cacao].
Pp3c24_19130			1.21119	0.00647042	positive regulation of metalloenzyme activity:nitrogen compound metabolic process	nickel cation binding:ATP binding:protein homodimerization activity:metallochaperone activity:GTPase activity	cytoplasm:integral component of membrane	K03189 - urease accessory protein (ureG) (1 of 1)	urease accessory protein			PREDICTED: urease accessory protein G [Amborella trichopoda].
Pp3c24_19160			1.02438	0.0565556	cellular metabolic process	kinase activity	chloroplast:membrane		hypothetical protein [Cyanidioschyzon merolae]			predicted protein [Ostreococcus lucimarinus CCE9901].
Pp3c24_19540			-1.04046	0.0169412			intracellular membrane-bounded organelle:cytoplasmic part	PTHR16517:SF41 - TUBBY-LIKE F-BOX PROTEIN 6 (1 of 6)	f-box family protein			PREDICTED: tubby-like F-box protein 5 [Beta vulgaris subsp. vulgaris].
Pp3c24_19979			-1.12918	0.0657384
Pp3c24_19980			-1.1411	0.0908119	carbohydrate metabolic process	aminoacyl-tRNA ligase activity:hydrolase activity, hydrolyzing O-glycosyl compounds:ATP binding	cytoplasmic membrane-bounded vesicle	K05349 - beta-glucosidase (bglX) (1 of 3)	beta-d-glucan exohydrolase			unknown [Picea sitchensis].
Pp3c24_20210			1.07173	0.0108145					tpr repeat-containing protein
Pp3c24_20800			-1.491	7.40521e-07	hexose transport:transmembrane transport	hexose:proton symporter activity	integral component of membrane	KOG0254 - Predicted transporter (major facilitator superfamily) (1 of 26)	Sugar transport protein 13 (Hexose transporter 13) (Multicopy suppressor of snf4 deficiency protein 1)			hypothetical protein SELMODRAFT_154400 [Selaginella moellendorffii].
Pp3c24_2160			-1.01217	0.00113405	RNA phosphodiester bond hydrolysis, exonucleolytic	5'-3' exoribonuclease activity:nucleic acid binding:zinc ion binding	nucleus	K12619 - 5'-3' exoribonuclease 2 (XRN2, RAT1) (1 of 2)	5 -3 exoribonuclease 2	Encodes a protein with similarity to yeast 5'-3'exonucleases and can functionally complement the yeast mutations. In Arabidopsis XRN3 acts as a suppressor of posttranscriptional gene silencing. Mutants accumulate excised miRNA products suggesting that XRN3 is involved in degradation of these products.		PREDICTED: LOW QUALITY PROTEIN: 5'-3' exoribonuclease 3 [Populus euphratica].
Pp3c24_2700			1.03681	0.0675336			outer membrane	K07277 - outer membrane protein insertion porin family (SAM50, TOB55, bamA) (1 of 3)	sorting and assembly machinery			unnamed protein product [Coffea canephora].
Pp3c24_2840			1.60358	0.00805612	cellular process:oxidation-reduction process	calcium ion binding:peroxidase activity:oxidoreductase activity, acting on NAD(P)H, oxygen as acceptor	integral component of membrane	K13447 - respiratory burst oxidase (RBOH) (1 of 1)	respiratory burst	Interacts with AtrbohD gene to fine tune the spatial control of ROI production and hypersensitive response to cell in and around infection site.	Respiratory burst oxidase homolog protein F	hypothetical protein SELMODRAFT_115913 [Selaginella moellendorffii].
Pp3c24_5330			-1.14986	0.0628992		binding
Pp3c24_5970			1.28325	0.000768557	proteolysis	aspartic-type endopeptidase activity		PTHR13683:SF351 - ASPARTYL PROTEASE FAMILY PROTEIN (1 of 2)	aspartic proteinase asp1	Eukaryotic aspartyl protease family protein, FUNCTIONS IN: aspartic-type endopeptidase activity, INVOLVED IN: proteolysis, LOCATED IN: endomembrane system, EXPRESSED IN: 23 plant structures, EXPRESSED DURING: 13 growth stages, CONTAINS InterPro DOMAIN/s: Peptidase aspartic (InterPro:IPR021109), Peptidase aspartic, catalytic (InterPro:IPR009007), Peptidase A1 (InterPro:IPR001461), BEST Arabidopsis…	Aspartic proteinase-like protein 2	PREDICTED: aspartic proteinase-like protein 2 isoform X2 [Sesamum indicum].
Pp3c24_6320			-1.20761	0.0129072					early response to dehydration 15-like protein			early response to dehydration 15-like protein, partial [Pseudotsuga menziesii var. menziesii].
Pp3c24_6750			-1.03825	0.017011				K03255 - protein TIF31 (TIF31, CLU1) (1 of 3)		Tetratricopeptide repeat (TPR)-like superfamily protein, FUNCTIONS IN: binding, EXPRESSED IN: 22 plant structures, EXPRESSED DURING: 13 growth stages, CONTAINS InterPro DOMAIN/s: Tetratricopeptide-like helical (InterPro:IPR011990), Tetratricopeptide repeat-containing (InterPro:IPR013026), Tetratricopeptide repeat (InterPro:IPR019734), BEST Arabidopsis thaliana protein match is: Tetratricopeptide …		PREDICTED: clustered mitochondria protein isoform X3 [Nicotiana tomentosiformis].
Pp3c24_6790			-1.22053	4.72004e-06	dephosphorylation	acid phosphatase activity		K03103 - multiple inositol-polyphosphate phosphatase / 2,3-bisphosphoglycerate 3-phosphatase (MINPP1) (1 of 2)	multiple inositol polyphosphate phosphatase 1			multiple inositol polyphosphate phosphatase 1-like precursor [Glycine max].
Pp3c24_8630			-1.13958	0.0188605
Pp3c24_9300			-1.20724	0.00085568	recognition of pollen			PTHR11795:SF409 - CURCULIN-LIKE (MANNOSE-BINDING) LECTIN FAMILY PROTEIN (1 of 1)	T1F9.13, S-locus protein kinase, putative [Arabidopsis thaliana]	S-locus lectin protein kinase family protein, FUNCTIONS IN: in 6 functions, INVOLVED IN: protein amino acid phosphorylation, recognition of pollen, EXPRESSED IN: 23 plant structures, EXPRESSED DURING: 15 growth stages, CONTAINS InterPro DOMAIN/s: Curculin-like (mannose-binding) lectin (InterPro:IPR001480), PAN-2 domain (InterPro:IPR013227), Apple-like (InterPro:IPR003609), Serine/threonine-protei…	G-type lectin S-receptor-like serine/threonine-protein kinase At1g11280	hypothetical protein CICLE_v10027304mg [Citrus clementina].
Pp3c24_9690			-1.00016	0.000120617								PREDICTED: uncharacterized protein LOC101786215 [Setaria italica].
Pp3c25_10264			-1.76555	0.0031907
Pp3c25_11360			-1.13068	0.00289123				PTHR22814:SF105 - HEAVY METAL TRANSPORT/DETOXIFICATION DOMAIN-CONTAINING PROTEIN (1 of 59)	metal ion binding
Pp3c25_1200			1.08106	0.0602835	iron ion transmembrane transport	iron ion transmembrane transporter activity	integral component of membrane:plastid	K14685 - solute carrier family 40 (iron-regulated transporter), member 1 (SLC40A1, FPN1) (1 of 3)	ferroportin protein family	Mutations in MAR1 confer resistance, while MAR1 overexpression causes hypersensitivity to multiple aminoglycoside antibiotics. Localizes to the chloroplast envelope. MAR1 may act as a plastid transporter involved in cellular iron homeostasis.	Solute carrier family 40 member 3, chloroplastic	PREDICTED: solute carrier family 40 member 3, chloroplastic isoform X2 [Glycine max].
Pp3c25_14520	1.01412	0.0719421	2.51501	1.56733e-20
Pp3c25_15120	-1.00442	0.062392	-1.49771	0.00962821	nucleoside transmembrane transport	nucleoside transmembrane transporter activity	integral component of membrane	PTHR10332:SF30 - EQUILIBRATIVE NUCLEOTIDE TRANSPORTER 2 (1 of 2)	equilibrative nucleoside transporter			PREDICTED: equilibrative nucleotide transporter 3-like [Cicer arietinum].
Pp3c25_1770			-1.10366	0.0227828		zinc ion binding		K16277 - E3 ubiquitin-protein ligase DRIP [EC:6.3.2.19] (DRIP) (1 of 2)	ring finger			hypothetical protein CICLE_v10020170mg [Citrus clementina].
Pp3c25_1860			-1.13829	0.0686409	glycolytic process:gluconeogenesis	glucose-6-phosphate isomerase activity		K01810 - glucose-6-phosphate isomerase (GPI, pgi) (1 of 5)	cytosolic phosphoglucose isomerase			hypothetical protein SELMODRAFT_104526 [Selaginella moellendorffii].
Pp3c25_2221			-1.39831	0.00143369
Pp3c25_2410			1.19773	0.00304865
Pp3c25_2610			-1.10578	0.00104092	phosphorelay signal transduction system:red, far-red light phototransduction:protein-tetrapyrrole linkage:protein-chromophore linkage:regulation of transcription, DNA-templated:detection of visible light:signal transduction by phosphorylation:chloroplast avoidance movement	protein homodimerization activity:photoreceptor activity:phosphorelay sensor kinase activity	cytoplasm:membrane	K12121 - phytochrome B (PHYB) (1 of 6)	:phy1 gene for phytochrome protein PHY1	Red/far-red photoreceptor involved in the regulation of de-etiolation. Exists in two inter-convertible forms: Pr and Pfr (active). Involved in the light-promotion of seed germination and in the shade avoidance response.	Phytochrome 1	phytochrome [Timmia austriaca].
Pp3c25_3070			1.26547	0.00632598	protein phosphorylation:regulation of signal transduction:oxidation-reduction process	oxidoreductase activity:FMN binding:ATP binding:protein serine/threonine kinase activity		K05894 - 12-oxophytodienoic acid reductase (OPR) (1 of 7)	12-oxophytodienoate reductase 2			alkene reductase [Ralstonia solanacearum].
Pp3c25_400			1.11785	0.00185998				PTHR33059:SF10 - GB (1 of 2)	F28K19.24, senescence-associated protein-related [Arabidopsis thaliana]			unnamed protein product [Coffea canephora].
Pp3c25_5940			-1.27949	7.98023e-05				PTHR23339:SF54 - PALADIN (1 of 2)	F21F14.180, expressed protein [Arabidopsis thaliana]			unnamed protein product, partial [Vitis vinifera].
Pp3c25_6490			1.17507	0.000467997	translation:DNA-templated transcription, elongation:pyrimidine ribonucleotide biosynthetic process	RNA binding:structural constituent of ribosome	large ribosomal subunit	PTHR12934:SF12 - 39S RIBOSOMAL PROTEIN L15, MITOCHONDRIAL (1 of 1)	MUB3.19, expressed protein			hypothetical protein PBRA_003077 [Plasmodiophora brassicae].
Pp3c25_6760			1.3152	0.000269837
Pp3c25_7490			-1.03718	0.0145469				PTHR10174:SF125 - GENOMIC DNA, CHROMOSOME 3, P1 CLONE: MCB17-RELATED (1 of 4)	MCB17.14, expressed protein [Arabidopsis thaliana]			PREDICTED: uncharacterized protein LOC102582807 [Solanum tuberosum].
Pp3c25_9290	1.03353	0.0866976	2.05641	0.000169031				PF05678 - VQ motif (VQ) (1 of 27)	T26J14.2, VQ motif-containing protein [Arabidopsis thaliana]
Pp3c25_9740	1.04171	0.0269635	1.36769	0.00193927	transport		integral component of membrane	PTHR31585:SF6 - FOLATE-BIOPTERIN TRANSPORTER 2-RELATED (1 of 1)	integral membrane transporter-like protein			hypothetical protein SORBIDRAFT_10g005900 [Sorghum bicolor].
Pp3c26_10390			1.03066	0.0738351				K00416 - ubiquinol-cytochrome c reductase subunit 6 (QCR6, UQCRH) (1 of 3)
Pp3c26_10561			-1.17613	0.0643451
Pp3c26_10990			2.23795	3.60368e-12			ribosome:plastid stroma:thylakoid:chloroplast part	K02935 - large subunit ribosomal protein L7/L12 (RP-L7, MRPL12, rplL) (1 of 8)	ribosomal protein l12	50S ribosomal protein L12-A	50S ribosomal protein L12-1, chloroplastic	hypothetical protein CARUB_v10018063mg [Capsella rubella].
Pp3c26_11230			-1.08027	0.0111795	Golgi organization:unidimensional cell growth:protein secretion		Golgi membrane:early endosome membrane:integral component of membrane:trans-Golgi network	KOG3195 - Uncharacterized membrane protein NPD008/CGI-148 (1 of 4)		unknown protein, FUNCTIONS IN: molecular_function unknown, INVOLVED IN: biological_process unknown, LOCATED IN: integral to membrane, EXPRESSED IN: 24 plant structures, EXPRESSED DURING: 15 growth stages, CONTAINS InterPro DOMAIN/s: Protein of unknown function DUF846, eukaryotic (InterPro:IPR008564), Has 518 Blast hits to 518 proteins in 206 species: Archae - 0, Bacteria - 0, Metazoa - 193, Fungi…	Golgi apparatus membrane protein-like protein ECHIDNA	Protein ECHIDNA [Morus notabilis].
Pp3c26_1130	1.04316	0.0825892	1.82821	0.00141252	proteolysis	peptidase activity		PTHR11889 - HEDGEHOG (1 of 1)				hypothetical protein SELMODRAFT_448174 [Selaginella moellendorffii].
Pp3c26_13000			-1.06708	0.0354081				PF14200 - Ricin-type beta-trefoil lectin domain-like (RicinB_lectin_2) (1 of 3)				hypothetical protein SELMODRAFT_148346 [Selaginella moellendorffii].
Pp3c26_14570			-1.18309	0.000145408	transmembrane transport		integral component of membrane:mitochondrion	K15084 - solute carrier family 25 (mitochondrial carrier protein), member 16 (SLC25A16, GDA, LEU5) (1 of 1)	grave disease carrier	Encodes a mitochondrial thiamin diphosphate carrier.	Probable calcium-binding mitochondrial carrier CBG00135	PREDICTED: mitochondrial substrate carrier family protein P isoform X1 [Eucalyptus grandis].
Pp3c26_1520	-1.34759	0.00220275	-1.65947	0.000504043		manganese ion binding:nutrient reservoir activity	extracellular region	PTHR31238:SF46 - GERMIN-LIKE PROTEIN SUBFAMILY T MEMBER 1-RELATED (1 of 4)				cupin-like protein [Ectocarpus siliculosus].
Pp3c26_1670	-1.42077	0.00115053	-1.76947	0.000160385				PTHR31238:SF46 - GERMIN-LIKE PROTEIN SUBFAMILY T MEMBER 1-RELATED (1 of 4)	rhicadhesin receptor			unnamed protein product [Vitrella brassicaformis CCMP3155].
Pp3c26_1680	-1.34759	0.00220275	-1.65947	0.000504043		manganese ion binding:nutrient reservoir activity	extracellular region	PTHR31238:SF46 - GERMIN-LIKE PROTEIN SUBFAMILY T MEMBER 1-RELATED (1 of 4)	rhicadhesin receptor			hypothetical protein RSAG8_06602, partial [Rhizoctonia solani AG-8 WAC10335].
Pp3c26_2170			-1.11393	0.00137575	cell wall modification:negative regulation of catalytic activity	pectinesterase activity:aspartyl esterase activity:enzyme inhibitor activity	cell wall	PTHR31707:SF33 - INVERTASE/PECTIN METHYLESTERASE INHIBITOR FAMILY PROTEIN (1 of 7)	putative pectin esterase [Oryza sativa (japonica cultivar-group)]	Encodes a pectin methylesterase that is sensitive to chilling stress and brassinosteroid regulation.	Probable pectinesterase/pectinesterase inhibitor 51	PREDICTED: pectinesterase 5 [Tarenaya hassleriana].
Pp3c26_2180			1.193	4.04405e-05	protein refolding	ATP binding	plastid:mitochondrion	K04077 - chaperonin GroEL (groEL, HSPD1) (1 of 7)	similar to GroEL-like chaperone, ATPase		Thermosome subunit alpha	hypothetical protein LR48_Vigan09g106100 [Vigna angularis].
Pp3c26_2210			1.32835	0.0038392		chaperone binding		PTHR12329 - BCL2-ASSOCIATED ATHANOGENE (1 of 3)
Pp3c26_2229			1.3616	0.00248982
Pp3c26_280			1.04236	0.00306304	floral organ abscission:N-terminal protein myristoylation:positive regulation of GTPase activity	zinc ion binding:GTPase activator activity	cytosol:endosome:trans-Golgi network	PTHR23180:SF160 - PROTEIN W09D10.1 (1 of 2)				hypothetical protein B456_009G431100 [Gossypium raimondii].
Pp3c26_3130			1.53174	0.00143673
Pp3c26_3670			1.53007	0.00134312
Pp3c26_3970			1.22421	0.00651905
Pp3c26_3990			-1.81438	7.86787e-05	transmembrane transport	substrate-specific transmembrane transporter activity	chloroplast envelope:integral component of membrane	PTHR23500:SF110 - D-XYLOSE-PROTON SYMPORTER-LIKE 1-RELATED (1 of 3)	sugar transporter family protein		D-xylose-proton symporter	hypothetical protein CARUB_v10027739mg [Capsella rubella].
Pp3c26_4070			1.37392	0.000135075	cell redox homeostasis:oxidation-reduction process	electron carrier activity:protein disulfide oxidoreductase activity		PTHR10168:SF44 - GLUTAREDOXIN DOMAIN-CONTAINING CYSTEINE-RICH PROTEIN CG12206-RELATED (1 of 7)	unknown [Picea sitchensis]			PREDICTED: uncharacterized protein LOC104601435 [Nelumbo nucifera].
Pp3c26_4220			1.1978	0.0028201	oxidation-reduction process:response to oxidative stress	heme binding:peroxidase activity		K10529 - alpha-dioxygenase (DOX1) (1 of 1)	feebly-like protein			PREDICTED: alpha-dioxygenase 1-like [Solanum lycopersicum].
Pp3c26_5230			1.03966	0.0873672
Pp3c26_5669			1.53457	8.16954e-06
Pp3c26_5720			1.54006	1.60342e-05	response to oxidative stress:oxidation-reduction process:single-organism cellular process	peroxidase activity:heme binding		K00430 - peroxidase (E1.11.1.7) (1 of 54)	cationic peroxidase 2:peroxidase 3	encodes a cell wall bound peroxidase that is induced by hypo-osmolarity	Peroxidase 71	PREDICTED: peroxidase 71 [Camelina sativa].
Pp3c26_5801			1.50979	2.56216e-05
Pp3c26_7440	-1.11834	0.0554271
Pp3c26_7990			1.54693	0.000408155				PF01344 - Kelch motif (Kelch_1) (1 of 29)		Galactose oxidase/kelch repeat superfamily protein, FUNCTIONS IN: molecular_function unknown, INVOLVED IN: biological_process unknown, LOCATED IN: peroxisome, EXPRESSED IN: 18 plant structures, EXPRESSED DURING: 8 growth stages, CONTAINS InterPro DOMAIN/s: Galactose oxidase/kelch, beta-propeller (InterPro:IPR011043), Kelch repeat type 1 (InterPro:IPR006652), Kelch related (InterPro:IPR013089), Ke…	F-box/kelch-repeat protein At1g26930	PREDICTED: F-box/kelch-repeat protein At1g15670-like [Populus euphratica].
Pp3c26_8190			-1.35493	0.00679793				1.1.3.9 - Galactose oxidase / Beta-galactose oxidase (1 of 36)	Galactose oxidase precursor (GAO)	glyoxal oxidase-related protein, FUNCTIONS IN: molecular_function unknown, INVOLVED IN: biological_process unknown, LOCATED IN: endomembrane system, EXPRESSED IN: 24 plant structures, EXPRESSED DURING: 15 growth stages, CONTAINS InterPro DOMAIN/s: Galactose oxidase/kelch, beta-propeller (InterPro:IPR011043), Galactose oxidase, beta-propeller (InterPro:IPR015916), Immunoglobulin E-set (InterPro:IP…		PREDICTED: galactose oxidase [Pyrus x bretschneideri].
Pp3c27_1700			1.06759	0.0182031	cellular process:protein targeting:single-organism cellular localization:cytoplasmic transport:establishment of protein localization to organelle:cellular component organization		chloroplast:plastid inner membrane	PTHR33510:SF6 - PROTEIN TIC 20-I, CHLOROPLASTIC (1 of 2)	tic20-like protein			protein TIC 20 [Arabidopsis thaliana].
Pp3c27_2200			-1.4384	3.35667e-07	regulation of signal transduction:metabolic process			PTHR10933 - IMMUNOGLOBULIN-BINDING PROTEIN 1 (1 of 2)	pp2a regulatory subunit tap46			PREDICTED: PP2A regulatory subunit TAP46 [Prunus mume].
Pp3c27_2230			-1.42951	3.92324e-07	regulation of signal transduction			PTHR10933 - IMMUNOGLOBULIN-BINDING PROTEIN 1 (1 of 2)	pp2a regulatory subunit tap46		Uncharacterized protein C63.05	TAP42-like family protein, expressed [Oryza sativa Japonica Group].
Pp3c27_3390			1.63834	0.00261195	phosphatidylinositol dephosphorylation			3.1.3.56 - Inositol-polyphosphate 5-phosphatase / Type I inositol-polyphosphate phosphatase (1 of 8)	type i inositol- -trisphosphate 5-phosphatase cvp2			Os07g0175900 [Oryza sativa Japonica Group].
Pp3c27_3620	1.01474	0.00164182	1.32549	1.14129e-07	nucleotide-sugar transport:transmembrane transport		integral component of membrane:Golgi apparatus	PF09994 - Uncharacterized alpha/beta hydrolase domain (DUF2235) (DUF2235) (1 of 4)	Hypothetical 78.3 kDa protein in RIP1-GEA2 intergenic region [Saccharomyces cerevisiae]			hypothetical protein [Halomonas sp. KO116].
Pp3c27_3810	1.08866	0.0153133	1.7764	4.66881e-06			intracellular part		F7D8.29, stress enhanced protein 2 (SEP2) [Arabidopsis thaliana]			PREDICTED: stress enhanced protein 2, chloroplastic-like [Oryza brachyantha].
Pp3c27_4610			-1.26041	2.55605e-05	small GTPase mediated signal transduction:nucleocytoplasmic transport:regulation of transcription, DNA-templated:intracellular protein transport	DNA binding:GTPase activity:GTP binding	nucleus:plasma membrane	K07910 - Ras-related protein Rab-18 (RAB18) (1 of 6)	rab18 -family small gtpase			putative NAC domain transcription factor superfamily protein [Zea mays].
Pp3c27_4820	1.04708	0.01487	1.77984	1.19539e-05	oxidation-reduction process	iron ion binding:oxidoreductase activity, acting on paired donors, with incorporation or reduction of molecular oxygen, 2-oxoglutarate as one donor, and incorporation of one atom each of oxygen into both donors		1.14.11.13 - Gibberellin 2-beta-dioxygenase / Gibberellin 2-beta-hydroxylase (1 of 9)	gibberellin 20-oxidase-like protein		Isopenicillin N synthase	PREDICTED: hyoscyamine 6-dioxygenase-like [Amborella trichopoda].
Pp3c27_550			1.15907	0.000420109	carbohydrate metabolic process	hydrolase activity, hydrolyzing O-glycosyl compounds		PTHR32227:SF47 - GLYCOSYL HYDROLASES FAMILY PROTEIN (1 of 3)	glucan endo-1,3-beta-glucosidase		Glucan endo-1,3-beta-glucosidase, acidic isoform PR-O	PREDICTED: glucan endo-1,3-beta-glucosidase 13 [Erythranthe guttata].
Pp3c27_6870			1.35611	0.023997
Pp3c27_7000			-1.54033	3.52044e-08	protein desumoylation:oxidation-reduction process:L-lysine catabolic process to acetyl-CoA via saccharopine:response to fructose:vegetative to reproductive phase transition of meristem:response to sucrose:hydrogen peroxide biosynthetic process	saccharopine dehydrogenase (NAD+, L-glutamate-forming) activity:saccharopine dehydrogenase (NADP+, L-lysine-forming) activity	cytosol	1.5.1.9 - Saccharopine dehydrogenase (NAD(+), L-glutamate-forming) / Saccharopin dehydrogenase (1 of 1)	aminoadipic semialdehyde			PREDICTED: alpha-aminoadipic semialdehyde synthase isoform X2 [Setaria italica].
Pp3c3_11690			-1.10289	0.00288977	translation	structural constituent of ribosome:rRNA binding	ribosome:chloroplast	K19035 - 50S ribosomal protein 6 (PSRP6) (1 of 1)	MVA3.3, plastid-specific ribosomal protein 6 precursor (Psrp-6) - like [Arabidopsis thaliana]			PREDICTED: 50S ribosomal protein 6, chloroplastic [Populus euphratica].
Pp3c3_12090			-1.39226	0.000151215	translation	structural constituent of ribosome	ribosome	K02879 - large subunit ribosomal protein L17 (RP-L17, MRPL17, rplQ) (1 of 4)	ribosomal protein l17-like protein			hypothetical protein POPTR_0006s11420g [Populus trichocarpa].
Pp3c3_14080			1.59229	2.07628e-06	photosystem II stabilization	calcium ion binding	photosystem II oxygen evolving complex:extrinsic component of membrane:cell outer membrane:integral component of membrane:chloroplast thylakoid membrane	K02716 - photosystem II oxygen-evolving enhancer protein 1 (psbO) (1 of 3)	oxygen-evolving enhancer protein 1:oxygen-evolving enhancer protein chloroplast			hypothetical protein SELMODRAFT_272235 [Selaginella moellendorffii].
Pp3c3_15560			-1.31704	0.0166162
Pp3c3_16280	-2.27672	2.03617e-08	-2.17666	5.17703e-05	plant-type cell wall organization:metabolic process	catalytic activity	extracellular region:membrane	PTHR31867:SF30 - EXPANSIN-A5 (1 of 29)	expansin 2			Expansin [Zostera marina].
Pp3c3_17280			-1.36098	5.68285e-06				KOG4658 - Apoptotic ATPase (1 of 27)	tir-nbs-lrr resistance protein	Encodes TAO1 (Target of AvrB Operation), a TIR-NB-LRR protein that contributes to disease resistance induced by the Pseudomonas syringae effector AvrB.	TMV resistance protein N	disease resistance protein, putative [Arabidopsis thaliana].
Pp3c3_1730			1.25347	0.0168407								conserved unknown protein [Ectocarpus siliculosus].
Pp3c3_18090	1.05098	0.0728614	1.19673	0.0706246	metabolic process	transferase activity, transferring glycosyl groups	membrane:cytoplasmic membrane-bounded vesicle	2.4.1.186 - Glycogenin glucosyltransferase / Priming glucosyltransferase (1 of 4)	transferring glycosyl groups	Nucleotide-diphospho-sugar transferases superfamily protein, FUNCTIONS IN: transferase activity, transferring hexosyl groups, transferase activity, transferring glycosyl groups, INVOLVED IN: carbohydrate biosynthetic process, biosynthetic process, LOCATED IN: endomembrane system, EXPRESSED IN: 17 plant structures, EXPRESSED DURING: 11 growth stages, CONTAINS InterPro DOMAIN/s: Glycosyl transferas…	Putative glucuronosyltransferase PGSIP7	hypothetical protein OsI_16920 [Oryza sativa Indica Group].
Pp3c3_18320			1.63583	1.53189e-07	phosphate-containing compound metabolic process	inorganic diphosphatase activity:magnesium ion binding	cytosol	PTHR10286:SF13 - INORGANIC PYROPHOSPHATASE-LIKE PROTEIN (1 of 6)			Inorganic pyrophosphatase	PREDICTED: soluble inorganic pyrophosphatase 4 [Amborella trichopoda].
Pp3c3_1860			1.1617	0.0336016			membrane	PF14222 - Cell morphogenesis N-terminal (MOR2-PAG1_N) (1 of 3)		ARM repeat superfamily protein, FUNCTIONS IN: binding, INVOLVED IN: biological_process unknown, LOCATED IN: plasma membrane, membrane, EXPRESSED IN: 23 plant structures, EXPRESSED DURING: 12 growth stages, CONTAINS InterPro DOMAIN/s: Armadillo-type fold (InterPro:IPR016024), Has 30201 Blast hits to 17322 proteins in 780 species: Archae - 12, Bacteria - 1396, Metazoa - 17338, Fungi - 3422, Plants …	Protein furry homolog-like	Protein furry homolog-like protein [Triticum urartu].
Pp3c3_18630			-1.13772	0.0288581	metabolic process	ATP-dependent helicase activity:nucleic acid binding:ATP binding	intracellular part	K14780 - ATP-dependent RNA helicase DHX37/DHR1 [EC:3.6.4.13] (DHX37, DHR1) (1 of 1)	deah-box rna helicase			hypothetical protein AALP_AA4G096500 [Arabis alpina].
Pp3c3_19160			-1.23307	0.00651905		protein dimerization activity		PTHR12565//PTHR12565:SF126 - STEROL REGULATORY ELEMENT-BINDING PROTEIN // SUBFAMILY NOT NAMED (1 of 10)				hypothetical protein SOVF_111390 isoform A [Spinacia oleracea].
Pp3c3_20180			-1.21815	0.0215503	meiotic cell cycle process:DNA repair:chromosome organization:single-organism organelle organization:meiotic nuclear division			K10891 - fanconi anemia group D2 protein (FANCD2) (1 of 1)	FCAALL.148, hypothetical protein [Arabidopsis thaliana]			PREDICTED: Fanconi anemia group D2 protein homolog isoform X1 [Zea mays].
Pp3c3_20420			1.05492	0.00118144	intracellular signal transduction:lipid catabolic process	phosphatidylinositol phospholipase C activity:signal transducer activity		K05857 - phosphatidylinositol phospholipase C, delta (PLCD) (1 of 7)	phospholipase c	Phosphoinositide-specific phospholipase C (PI-PLC), catalyzes hydrolysis of phosphatidylinositol 4,5-bisphosphate into inositol 1,4,5-trisphosphate and diacylglycerol.	Phosphoinositide phospholipase C 2	PREDICTED: 1-phosphatidylinositol 4,5-bisphosphate phosphodiesterase delta-3 [Falco peregrinus].
Pp3c3_21970			1.52525	5.59496e-06					steroid nuclear ligand-binding			PREDICTED: uncharacterized membrane protein At3g27390 isoform X1 [Elaeis guineensis].
Pp3c3_22320			1.01859	0.0710372	sulfide oxidation, using siroheme sulfite reductase:sterol biosynthetic process:regulation of DNA replication:water transport:hyperosmotic response:Golgi organization:glycolytic process:negative regulation of transcription, DNA-templated:glucosinolate biosynthetic process:response to cadmium ion:indoleacetic acid biosynthetic process:cysteine biosynthetic process:response to temperature stimulus:…	sulfite reductase (ferredoxin) activity:4 iron, 4 sulfur cluster binding:heme binding:sulfite reductase activity:DNA binding:copper ion binding	chloroplast envelope:apoplast:stromule:membrane:chloroplast nucleoid	1.8.7.1 - Assimilatory sulfite reductase (ferredoxin) / Sulfite reductase (ferredoxin) (1 of 4)	sulfite reductase			Sulfite reductase [ferredoxin] [Gossypium arboreum].
Pp3c3_22400			1.49903	0.00718371
Pp3c3_22480			1.28173	4.53669e-05
Pp3c3_22810			-1.21885	0.00272482		binding			hypothetical protein [Entamoeba histolytica HM-1:IMSS]			hypothetical protein SELMODRAFT_410281 [Selaginella moellendorffii].
Pp3c3_23120			1.01209	0.0920852		DNA binding		PTHR31499:SF2 - MYB FAMILY TRANSCRIPTION FACTOR APL (1 of 13)	F18A5.30, myb family transcription factor			hypothetical protein B456_006G222400 [Gossypium raimondii].
Pp3c3_25490			-1.22151	0.0518621				PTHR33257:SF4 - EXPRESSED PROTEIN (1 of 8)
Pp3c3_26540			-1.00144	0.0145753	metabolic process	transferase activity, transferring acyl groups	cell part	K00627 - pyruvate dehydrogenase E2 component (dihydrolipoamide acetyltransferase) (DLAT, aceF, pdhC) (1 of 5)	dihydrolipoamide acetyltransferase component of pyruvate			PREDICTED: LOW QUALITY PROTEIN: dihydrolipoyllysine-residue acetyltransferase component 5 of pyruvate dehydrogenase complex, chloroplastic-like [Elaeis guineensis].
Pp3c3_2690			1.40144	0.00022064					hypothetical protein similar to Arabidopsis thaliana chromosome 3,At3g54500 [Oryza sativa (japonica cultivar-group)]
Pp3c3_27280	-1.12709	0.0514714	-1.66	0.000551844	single-organism cellular process			PTHR13398 - GDP-FUCOSE PROTEIN O-FUCOSYLTRANSFERASE 2 (1 of 5)
Pp3c3_27370			-1.1188	0.0532038				KOG1551 - Uncharacterized conserved protein (1 of 1)				PREDICTED: uncharacterized protein C4orf29 homolog [Brassica napus].
Pp3c3_27510			-1.0313	0.000216726	protein glycosylation		mitochondrial inner membrane:integral component of membrane	K17785 - mitofilin (IMMT, FCJ1, MNOS2) (1 of 1)	F23K16.15, expressed protein			PREDICTED: protein WEAK CHLOROPLAST MOVEMENT UNDER BLUE LIGHT 1 isoform X1 [Elaeis guineensis].
Pp3c3_28450			-1.03321	8.5879e-05	oxidation-reduction process	metal ion binding:4 iron, 4 sulfur cluster binding:electron carrier activity:ferredoxin:thioredoxin reductase activity	chloroplast	PTHR35113:SF1 - FERREDOXIN-THIOREDOXIN REDUCTASE CATALYTIC CHAIN, CHLOROPLASTIC (1 of 2)	ferredoxin-thioredoxin reductase			PREDICTED: ferredoxin-thioredoxin reductase catalytic chain, chloroplastic [Fragaria vesca subsp. vesca].
Pp3c3_290			-1.28499	2.46698e-06	protein import into nucleus:proteolysis:mRNA export from nucleus	serine-type endopeptidase activity	nucleolus:chloroplast	PTHR22939:SF67 - PROTEASE DO-LIKE 9 (1 of 3)		Encodes a putative DegP protease.	Putative protease Do-like 3, mitochondrial	PREDICTED: protease Do-like 9 [Setaria italica].
Pp3c3_30500			1.63562	6.76222e-06	protein methylation	protein-L-isoaspartate (D-aspartate) O-methyltransferase activity		2.1.1.77 - Protein-L-isoaspartate(D-aspartate) O-methyltransferase / Protein L-isoaspartyl methyltransferase (1 of 8)	pimt2 (protein-l-isoaspartate methyltransferase 2) protein-l-isoaspartate (d-aspartate) o-methyltransferase			PREDICTED: protein-L-isoaspartate O-methyltransferase-like isoform X2 [Nelumbo nucifera].
Pp3c3_32650			1.19653	0.00208194	oxidation-reduction process	oxidoreductase activity		PTHR11732:SF12 - ALDO-KETO REDUCTASE 1-RELATED (1 of 4)	aldo keto			hypothetical protein PRUPE_ppa008068mg [Prunus persica].
Pp3c3_32740			-1.18396	0.0435128	nucleotide transmembrane transport:sialic acid transport:carbohydrate transport:proton transport:nucleotide-sugar transport	sialic acid transmembrane transporter activity:sugar:proton symporter activity:nucleotide-sugar transmembrane transporter activity	integral component of membrane:Golgi membrane	PTHR10231:SF3 - CMP-SIALIC ACID TRANSPORTER 5 (1 of 1)	at5g65000 mxk3_23			hypothetical protein F383_22720 [Gossypium arboreum].
Pp3c3_32970			-1.13616	0.000151215	pentose-phosphate shunt:PSII associated light-harvesting complex II catabolic process:chlorophyll catabolic process:proteolysis:photosystem II repair:glucosinolate biosynthetic process:response to stress	serine-type endopeptidase activity	thylakoid lumen:chloroplast thylakoid membrane:nucleus	PTHR22939:SF81 - PROTEASE DO-LIKE 1, CHLOROPLASTIC (1 of 2)	peptidase s1 andchymotrypsin hap:pdz dhr glgf			hypothetical protein SELMODRAFT_134817 [Selaginella moellendorffii].
Pp3c3_33400			1.00113	0.0108145	positive regulation of transcription, DNA-templated:regulation of cell aging:hydrogen peroxide catabolic process:regulation of protein dephosphorylation:photosystem II assembly:chloroplast relocation:protein insertion into membrane:protein import into chloroplast thylakoid membrane:transcription from plastid promoter:rRNA processing:thylakoid membrane organization	protein binding:P-P-bond-hydrolysis-driven protein transmembrane transporter activity	integral component of membrane:chloroplast thylakoid membrane:plasma membrane	PTHR12428:SF19 - INNER MEMBRANE PROTEIN ALBINO3, CHLOROPLASTIC (1 of 2)	inner membrane protein			PREDICTED: inner membrane protein PPF-1, chloroplastic [Nicotiana tomentosiformis].
Pp3c3_3420			1.28707	0.00113411								hypothetical protein [Leptolyngbya sp. PCC 7376].
Pp3c3_35290			-1.1194	0.000970025	protein phosphorylation:regulation of signal transduction	protein serine/threonine kinase activity:ATP binding		2.7.11.1 - Non-specific serine/threonine protein kinase / Threonine-specific protein kinase (1 of 736)	Putative receptor protein kinase ZmPK1 precursor	Protein kinase superfamily protein, FUNCTIONS IN: protein kinase activity, ATP binding, INVOLVED IN: protein amino acid phosphorylation, LOCATED IN: cellular_component unknown, CONTAINS InterPro DOMAIN/s: Protein kinase, catalytic domain (InterPro:IPR000719), Serine-threonine/tyrosine-protein kinase (InterPro:IPR001245), Protein kinase-like domain (InterPro:IPR011009), BEST Arabidopsis thaliana p…		hypothetical protein JCGZ_07161 [Jatropha curcas].
Pp3c3_35620			-1.03421	2.56216e-05				K15501 - serine/threonine-protein phosphatase 6 regulatory subunit 3 (PPP6R3, SAPS3) (1 of 3)	F26G16.8, SIT4 phosphatase-associated family protein [Arabidopsis thaliana]			PREDICTED: serine/threonine-protein phosphatase 6 regulatory subunit 3-like isoform X2 [Prunus mume].
Pp3c3_37710	-1.24726	0.0175296	-1.29959	0.0203089	regulation of transcription, DNA-templated	sequence-specific DNA binding transcription factor activity:sequence-specific DNA binding	nucleus	KOG0484 - Transcription factor PHOX2/ARIX, contains HOX domain (1 of 14)		Encodes a homeodomain leucine zipper class I (HD-Zip I) transcriptional activator involved in leaf development.	Homeobox-leucine zipper protein HAT5	Homeobox-leucine zipper protein HAT5 [Glycine soja].
Pp3c3_38124			1.20176	2.20153e-05
Pp3c3_38210	-1.15903	0.0424345
Pp3c3_4040			1.66004	0.00726835	response to oxidative stress:oxidation-reduction process:single-organism cellular process	peroxidase activity:heme binding		K00430 - peroxidase (E1.11.1.7) (1 of 54)	cationic peroxidase 2			BnaA10g28130D [Brassica napus].
Pp3c3_430			1.46519	0.00125294				K02909 - large subunit ribosomal protein L31 (RP-L31, rpmE) (1 of 3)	50s ribosomal protein l31		50S ribosomal protein L31 type B	EMB2184 [Arabidopsis lyrata subsp. lyrata].
Pp3c3_5170	-1.04065	0.066404	-1.54345	5.75675e-06
Pp3c3_5200			-1.02225	0.000793869				PTHR23241:SF44 - LATE EMBRYOGENESIS ABUNDANT DOMAIN-CONTAINING PROTEIN (1 of 9)	Peroxidase A2 [Armoracia rusticana]			hypothetical protein Tcan_16220 [Toxocara canis].
Pp3c3_5204			-1.27141	0.0549689
Pp3c3_5570			1.19847	0.0104813	protein phosphorylation	ATP binding:protein serine/threonine kinase activity		PTHR24343:SF15 - 5'-AMP-ACTIVATED PROTEIN KINASE CATALYTIC SUBUNIT ALPHA-2 (1 of 3)	snf1 related kinase 1			PREDICTED: SNF1-related protein kinase catalytic subunit alpha KIN10-like isoform X1 [Citrus sinensis].
Pp3c3_5930			-1.11003	0.00329825	starch biosynthetic process:methylation:mRNA modification:maltose metabolic process	methyltransferase activity		PTHR10108//PTHR10108:SF788 - METHYLTRANSFERASE // SUBFAMILY NOT NAMED (1 of 1)	methyltransferase type 11			PREDICTED: uncharacterized protein LOC105116029 [Populus euphratica].
Pp3c3_6080			-1.21739	1.93484e-05	macromolecule localization:organic substance transport	protein binding	nuclear part:cytosol	K15304 - Ran-binding protein 3 (RANBP3) (1 of 1)				PREDICTED: nuclear pore complex protein NUP50B [Populus euphratica].
Pp3c3_6500			1.31308	0.0260206				PF15474 - Meiotically up-regulated gene family (MU117) (1 of 2)				hypothetical protein SELMODRAFT_412646 [Selaginella moellendorffii].
Pp3c3_6880			1.33311	0.0183642				PTHR31161:SF2 - SEC1/MUNC18-LIKE (SM) FAMILY PROTEIN (1 of 15)				hypothetical protein 0_1347_01, partial [Pinus radiata].
Pp3c3_740	1.1968	0.00990807	1.41327	0.00263232	transmembrane transport		integral component of membrane	K02429 - MFS transporter, FHS family, L-fucose permease (fucP) (1 of 1)	conserved hypothetical protein [Cryptococcus neoformans var. neoformans JEC21]			MFS general substrate transporter [Stereum hirsutum FP-91666 SS1].
Pp3c3_760			1.48443	0.015106
Pp3c3_7860			-1.07132	4.53669e-05	oxidation-reduction process	oxidoreductase activity:copper ion binding	extracellular region	1.10.3.2//1.10.3.3 - Laccase / Urishiol oxidase // L-ascorbate oxidase / Ascorbase (1 of 4)	l-ascorbate oxidase precursor	putative laccase, a member of laccase family of genes (17 members in Arabidopsis).	Laccase-11	PREDICTED: L-ascorbate oxidase-like isoform X1 [Solanum lycopersicum].
Pp3c3_8080	1.05551	0.0317419	1.47954	0.000521914								hypothetical protein THAOC_30646 [Thalassiosira oceanica].
Pp3c3_810	1.52069	9.75199e-06	1.36233	2.48575e-05	metabolic process	organic cyclic compound binding:protein dimerization activity:heterocyclic compound binding		PTHR11514//PTHR11514:SF57 - MYC // SUBFAMILY NOT NAMED (1 of 5)	myc transcription factor			PREDICTED: transcription factor bHLH95 [Eucalyptus grandis].
Pp3c3_8120	1.05551	0.0317419	1.47954	0.000521914								hypothetical protein MNEG_4734 [Monoraphidium neglectum].
Pp3c3_8160	1.05551	0.0317419	1.47954	0.000521914								predicted protein, partial [Chlamydomonas reinhardtii].
Pp3c3_8540			-1.06324	1.5381e-05		protein domain specific binding		K06630 - 14-3-3 protein epsilon (YWHAE) (1 of 11)	14-3-3 protein			PREDICTED: 14-3-3-like protein A [Populus euphratica].
Pp3c3_8570			-1.11568	3.71215e-05				PTHR31509:SF3 - BYPASS1-RELATED PROTEIN-RELATED (1 of 8)				PREDICTED: protein BPS1, chloroplastic [Solanum lycopersicum].
Pp3c3_9610			1.97578	9.75506e-05
Pp3c4_1040			-1.01678	0.0481312				PF12937 - F-box-like (F-box-like) (1 of 52)				hypothetical protein SELMODRAFT_438803 [Selaginella moellendorffii].
Pp3c4_10730	1.00532	0.00685705	1.29382	4.72519e-05				PTHR21461:SF12 - F21O3.9 PROTEIN-RELATED (1 of 10)	F4P9.34, expressed protein [Arabidopsis thaliana]			PREDICTED: uncharacterized protein LOC104599797 [Nelumbo nucifera].
Pp3c4_11450			1.06349	0.0802246				PTHR13677:SF0 - PROTEIN F53H1.3, ISOFORM A (1 of 2)	F2P9.20, expressed protein [Arabidopsis thaliana]		Protein DENND6B	hypothetical protein CISIN_1g006037mg [Citrus sinensis].
Pp3c4_11700			1.19017	0.000132025				K02923 - large subunit ribosomal protein L38e (RP-L38e, RPL38) (1 of 4)	60s ribosomal protein l38			60S ribosomal protein L38A [Medicago truncatula].
Pp3c4_11810			1.06274	0.00306573	L-serine metabolic process:tetrahydrofolate interconversion:glycine metabolic process	pyridoxal phosphate binding:glycine hydroxymethyltransferase activity		PTHR11680:SF7 - SERINE HYDROXYMETHYLTRANSFERASE 6-RELATED (1 of 3)				serine hydroxymethyltransferase, putative [Ricinus communis].
Pp3c4_11854			1.04472	0.065586	protein-chromophore linkage:plastid organization:photosynthesis, light harvesting:cellular component biogenesis	chlorophyll binding	integral component of membrane:photosystem I:photosystem II:chloroplast	K08911 - light-harvesting complex I chlorophyll a/b binding protein 5 (LHCA5) (1 of 1)		Encodes a component of the light harvesting complex of photosystem I.	Chlorophyll a-b binding protein 7, chloroplastic	PREDICTED: chlorophyll a-b binding protein 4, chloroplastic [Populus euphratica].
Pp3c4_12150			1.01803	0.0228982	protein metabolic process		membrane part	K12946 - signal peptidase complex subunit 1 (SPCS1) (1 of 2)	signal peptidase complex subunit 1			unnamed protein product [Coffea canephora].
Pp3c4_1240			1.00371	0.0687627	oxidation-reduction process	peroxidase activity	membrane		phosphoesterase pa-phosphatase related protein			hypothetical protein VOLCADRAFT_127323 [Volvox carteri f. nagariensis].
Pp3c4_13060			1.12292	0.000195044	metabolic process	transferase activity		PTHR11260//PTHR11260:SF178 - GLUTATHIONE S-TRANSFERASE, GST, SUPERFAMILY, GST DOMAIN CONTAINING // SUBFAMILY NOT NAMED (1 of 1)	glutathione s-transferase:Hypothetical GST-like protein yfcG [Escherichia coli]			glutathione S-transferase [Janthinobacterium sp. KBS0711].
Pp3c4_13160			1.37884	0.0316586				PF02519 - Auxin responsive protein (Auxin_inducible) (1 of 18)	saur family protein			hypothetical protein L484_003321 [Morus notabilis].
Pp3c4_1350			1.37097	0.000166667	purine nucleotide biosynthetic process:pyrimidine ribonucleotide biosynthetic process	phosphoribosylaminoimidazolecarboxamide formyltransferase activity:IMP cyclohydrolase activity	chloroplast stroma:stromule	2.1.2.3 - Phosphoribosylaminoimidazolecarboxamide formyltransferase / Aminoimidazolecarboxamide ribonucleotide transformylase (1 of 3)	phosphoribosylaminoimidazolecarboxamide formyltransferase imp cyclohydrolase			PREDICTED: bifunctional purine biosynthesis protein purH-like [Tarenaya hassleriana].
Pp3c4_13570			1.08943	0.0920852				PTHR31096:SF14 - ACT DOMAIN-CONTAINING PROTEIN (1 of 5)	LOC416783, similar to MGC53924 protein [Gallus gallus]			hypothetical protein SELMODRAFT_446628 [Selaginella moellendorffii].
Pp3c4_13920	1.06836	0.000668901	1.49264	6.53708e-07	protein folding:response to high light intensity:response to endoplasmic reticulum stress:response to hydrogen peroxide:response to heat	binding	plasma membrane:nucleus	K04507 - calcyclin binding protein (CACYBP, SIP) (1 of 1)	T1P2.12, SGS domain-containing protein [Arabidopsis thaliana]			BnaC05g23020D [Brassica napus].
Pp3c4_14620			1.12333	0.0735586
Pp3c4_15010			1.14375	4.27516e-05	hydrogen peroxide catabolic process:carotenoid biosynthetic process:regulation of meristem growth:pattern specification process:glycine catabolic process:root morphogenesis:regulation of cell size:chloroplast organization:auxin polar transport:methylation:cysteine biosynthetic process:ovule development	transaminase activity:aminomethyltransferase activity	chloroplast envelope:apoplast:membrane:cytosolic ribosome:chloroplast stroma:chloroplast thylakoid:mitochondrion	K00605 - aminomethyltransferase (gcvT, AMT) (1 of 2)	precursor of carboxylase t-protein glycine decarboxylase complex			PREDICTED: aminomethyltransferase, mitochondrial [Nelumbo nucifera].
Pp3c4_15540	1.04388	0.00864743	1.05822	0.0102664		nucleotide binding		PTHR13112 - UPF3 REGULATOR OF NONSENSE TRANSCRIPTS-LIKE PROTEIN (1 of 3)	regulator of nonsense transcripts			PREDICTED: regulator of nonsense transcripts UPF3-like isoform X2 [Phoenix dactylifera].
Pp3c4_15600			1.4533	0.0175561	oxidation-reduction process	metal ion binding:oxidoreductase activity, acting on paired donors, with incorporation or reduction of molecular oxygen, 2-oxoglutarate as one donor, and incorporation of one atom each of oxygen into both donors		1.14.11.23 - Flavonol synthase / FLS (1 of 9)	MHC9.10, oxidoreductase, 2OG-Fe(II) oxygenase family protein	1-aminocyclopropane-1-carboxylate oxidase-like protein	1-aminocyclopropane-1-carboxylate oxidase homolog 8	PREDICTED: flavonol synthase/flavanone 3-hydroxylase-like [Eucalyptus grandis].
Pp3c4_15620	1.0952	0.000386272	1.093	0.000310512					F22O13.6, expressed protein [Arabidopsis thaliana]			PREDICTED: uncharacterized protein LOC104821194 isoform X1 [Tarenaya hassleriana].
Pp3c4_15690			1.08208	0.0145916
Pp3c4_16570			1.99567	8.39253e-05	lipid metabolic process	hydrolase activity		PTHR31828:SF1 - PHOSPHOLIPASE A1-IIALPHA-RELATED (1 of 1)		Encodes a lipase that hydrolyzes phosphatidylcholine, glycolipids as well as triacylglycerols.	Phospholipase A1-Igamma3, chloroplastic	PREDICTED: phospholipase A1-Igamma1, chloroplastic [Beta vulgaris subsp. vulgaris].
Pp3c4_16880			1.05897	0.00955128		catalytic activity		K07117 - uncharacterized protein (K07117) (1 of 1)	histone lysine methyltransferase set7			hypothetical protein GLOTRDRAFT_81597 [Gloeophyllum trabeum ATCC 11539].
Pp3c4_16910			1.24624	0.0486797				PTHR23423//PTHR23423:SF23 - ORGANIC SOLUTE TRANSPORTER-RELATED // SUBFAMILY NOT NAMED (1 of 4)				PREDICTED: protein LAZ1-like isoform X1 [Brassica napus].
Pp3c4_17346			1.13424	0.0031907
Pp3c4_17500			1.09713	0.0255833	fatty acid biosynthetic process	metal ion binding:ATP binding:biotin carboxylase activity:acetyl-CoA carboxylase activity		K11262 - acetyl-CoA carboxylase / biotin carboxylase (ACAC) (1 of 2)	cytosolic acetyl- carboxylase	Encodes acetyl-CoA carboxylase. Mutant displays uncoordinated cell divisions which are enhanced by cytokinins. Mutant also has aberrant organization of the apical region in the embryo and abnormal root and shoot development and is deficient in freezing tolerance after cold acclimation. Essential for very long chain fatty acid elongation.	Acetyl-CoA carboxylase 1	PREDICTED: acetyl-CoA carboxylase 1-like [Nelumbo nucifera].
Pp3c4_17610			1.00802	0.0389106
Pp3c4_17790	1.52693	0.00220275	3.16379	1.04042e-17								PREDICTED: uncharacterized protein LOC104444987 [Eucalyptus grandis].
Pp3c4_17980			1.19836	6.26749e-05				PF01535//PF13041//PF13812 - PPR repeat (PPR) // PPR repeat family (PPR_2) // Pentatricopeptide repeat domain (PPR_3) (1 of 19)		Pentatricopeptide repeat (PPR) superfamily protein, CONTAINS InterPro DOMAIN/s: Pentatricopeptide repeat (InterPro:IPR002885), BEST Arabidopsis thaliana protein match is: Tetratricopeptide repeat (TPR)-like superfamily protein (TAIR:AT2G18940.1), Has 78068 Blast hits to 16233 proteins in 339 species: Archae - 4, Bacteria - 143, Metazoa - 1692, Fungi - 1544, Plants - 71427, Viruses - 0, Other Euka…	Pentatricopeptide repeat-containing protein At5g02860	Pentatricopeptide repeat-containing protein, mitochondrial [Glycine soja].
Pp3c4_18060	1.1002	0.00170994						PTHR12694 - TRANSCRIPTION INITIATION FACTOR IIA SUBUNIT 1 (1 of 4)				LOC100282138 [Zea mays].
Pp3c4_18080			1.23575	0.02757	oxidation-reduction process:response to salt stress:response to temperature stimulus:hyperosmotic response:water transport:Golgi organization:response to cadmium ion:glycolytic process	copper ion binding:cytochrome-b5 reductase activity, acting on NAD(P)H	plant-type cell wall:mitochondrial intermembrane space:Golgi apparatus	PTHR19370:SF90 - NADH-CYTOCHROME B5 REDUCTASE 2 (1 of 2)	nadh-cytochrome b5			hypothetical protein EUGRSUZ_C011341, partial [Eucalyptus grandis].
Pp3c4_18939			1.14821	0.00178581				PF02298 - Plastocyanin-like domain (Cu_bind_like) (1 of 28)				PREDICTED: basic blue protein-like [Setaria italica].
Pp3c4_18980			1.28847	0.0188132	regulation of developmental process:single-organism developmental process			K11663 - zinc finger HIT domain-containing protein 1 (ZNHIT1, VPS71) (1 of 1)				PREDICTED: SWR1 complex subunit 6 [Erythranthe guttata].
Pp3c4_190			1.15027	0.0228982				PTHR31497:SF0 - AUTOCRINE PROLIFERATION REPRESSOR PROTEIN A (1 of 1)	hypothetical protein [Dictyostelium discoideum]			hypothetical protein LOTGIDRAFT_231895 [Lottia gigantea].
Pp3c4_19000			-3.24881	3.96e-44	translation	structural constituent of ribosome	ribosome	K02977 - small subunit ribosomal protein S27Ae (RP-S27Ae, RPS27A) (1 of 4)	ubiquitin extension protein			polyubiquitin [Coccidioides immitis RS].
Pp3c4_19240			1.02274	0.0306978	signal peptide processing:proteolysis:response to stress	zinc ion binding:serine-type endopeptidase activity	integral component of membrane:chloroplast envelope:chloroplast thylakoid membrane:chloroplast stroma	PTHR24128:SF13 - E3 UBIQUITIN-PROTEIN LIGASE XBAT33 (1 of 3)	ankyrin repeat-containing			PREDICTED: E3 ubiquitin-protein ligase XBAT33 [Vitis vinifera].
Pp3c4_19890	1.08327	0.0024684	1.39542	0.000253845	transmembrane transport:protein phosphorylation:regulation of signal transduction	protein serine/threonine kinase activity:ATP binding	integral component of membrane	PTHR27003:SF117 - CALMODULIN-BINDING RECEPTOR-LIKE CYTOPLASMIC KINASE 2 (1 of 9)	atp binding			PREDICTED: calmodulin-binding receptor-like cytoplasmic kinase 2 [Eucalyptus grandis].
Pp3c4_20080	1.46543	0.000109432	1.42262	1.14096e-05	dephosphorylation:trehalose biosynthetic process	trehalose-phosphatase activity		K01087 - trehalose 6-phosphate phosphatase (otsB) (1 of 6)	MFG13.17, trehalose-6-phosphate phosphatase (TPPA)			Haloacid dehalogenase-like hydrolase superfamily protein isoform 2 [Theobroma cacao].
Pp3c4_20120	-1.68647	0.000237006	-2.1694	2.56216e-05				1.1.3.9 - Galactose oxidase / Beta-galactose oxidase (1 of 36)	glyoxal oxidase			PREDICTED: galactose oxidase-like [Camelina sativa].
Pp3c4_21500			1.24079	0.0389595	oxidation-reduction process:response to endoplasmic reticulum stress:protein folding:regulation of transcription, DNA-templated:protein ubiquitination	ubiquitin protein ligase binding:ATP binding:2-alkenal reductase [NAD(P)] activity	cytosol:cell wall:mitochondrion:vacuolar membrane:Golgi apparatus:nucleus:plasma membrane:apoplast	PTHR19375:SF229 - HEAT SHOCK 70 KDA PROTEIN 5 (1 of 2)	heat shock protein 70	encodes high molecular weight heat shock protein 70 not a HSP90 homolog, mRNA is constitutively expressed but transiently induced after heat shock	97 kDa heat shock protein	heat shock cognate 70 kDa protein 1 [Solanum lycopersicum].
Pp3c4_21680			1.48544	0.00501259	oxidation-reduction process	heme binding:trans-cinnamate 4-monooxygenase activity:iron ion binding		K00487 - trans-cinnamate 4-monooxygenase (CYP73A) (1 of 4)	trans-cinnamate 4-hydroxylase		Cytochrome P450 1A1	trans-cinnamate 4-monooxygenase [Populus tomentosa].
Pp3c4_22080			1.14888	0.0110492	protein phosphorylation	ATP binding:protein serine/threonine kinase activity		PTHR27003:SF36 - LEUCINE-RICH REPEAT PROTEIN KINASE-LIKE PROTEIN (1 of 4)	F4H5.8, leucine-rich repeat transmembrane protein kinase, putative [Arabidopsis thaliana]			PREDICTED: probable LRR receptor-like serine/threonine-protein kinase At1g06840 [Elaeis guineensis].
Pp3c4_23120			1.22903	0.000106662
Pp3c4_23170			1.69289	1.34498e-07	photosystem II stabilization	calcium ion binding	photosystem II oxygen evolving complex:extrinsic component of membrane:cell outer membrane:integral component of membrane:chloroplast	K02716 - photosystem II oxygen-evolving enhancer protein 1 (psbO) (1 of 3)	oxygen-evolving enhancer protein 1	Encodes a protein which is an extrinsic subunit of photosystem II and which has been proposed to play a central role in stabilization of the catalytic manganese cluster. In Arabidopsis thaliana the PsbO proteins are encoded by two genes: psbO1 and psbO2. PsbO2 is the minor isoform in the wild-type. Mutants defective in this gene have been shown to be affected in the dephosphorylation of the D1 pr…	Oxygen-evolving enhancer protein 1, chloroplastic	RecName: Full=Oxygen-evolving enhancer protein 1, chloroplastic, Short=OEE1, AltName: Full=33 kDa subunit of oxygen evolving system of photosystem II, AltName: Full=33 kDa thylakoid membrane protein, AltName: Full=OEC 33 kDa subunit, Flags: Precursor.
Pp3c4_23540			1.01742	0.00292617	indoleacetic acid biosynthetic process:sulfate assimilation:cell redox homeostasis:sulfate reduction:glucosinolate biosynthetic process:cysteine biosynthetic process:response to stress	adenylyl-sulfate reductase activity:metal ion binding:4 iron, 4 sulfur cluster binding:adenylyl-sulfate reductase (glutathione) activity	chloroplast stroma	K05907 - adenylyl-sulfate reductase (glutathione) (APR) (1 of 1)	adenosine 5 phosphosulfate reductase			hypothetical protein ARALYDRAFT_911717 [Arabidopsis lyrata subsp. lyrata].
Pp3c4_23790			1.09935	0.0920182
Pp3c4_23930			1.1493	0.0534286	response to acid chemical:response to hormone:cellular response to organic substance:regulation of transcription, DNA-templated:signal transduction:response to stress:response to oxygen-containing compound	DNA binding:sequence-specific DNA binding transcription factor activity	nucleus	PF00847 - AP2 domain (AP2) (1 of 150)	ap2 erf domain-containing transcription factor			hypothetical protein PRUPE_ppa025748mg [Prunus persica].
Pp3c4_23970			1.54525	0.000199292		chaperone binding		PTHR12329:SF15 - BAG FAMILY MOLECULAR CHAPERONE REGULATOR 4 (1 of 2)	protein binding			PREDICTED: BAG family molecular chaperone regulator 4 isoform X2 [Nelumbo nucifera].
Pp3c4_24420	1.36838	0.00115053	1.8549	3.48944e-07		chaperone binding		PTHR31161:SF2 - SEC1/MUNC18-LIKE (SM) FAMILY PROTEIN (1 of 15)	protein binding protein			hypothetical protein SELMODRAFT_416955 [Selaginella moellendorffii].
Pp3c4_24450	1.01915	0.0709913	2.54532	2.53947e-21
Pp3c4_24470			1.18997	0.0518776	N-terminal protein myristoylation:response to misfolded protein:photorespiration:proteasome core complex assembly:ubiquitin-dependent protein catabolic process:choline biosynthetic process:pollen tube guidance:pollen development:methylation:calcium-mediated signaling:post-embryonic root development:phosphatidylcholine biosynthetic process:embryonic shoot morphogenesis:pollen tube growth	phosphoethanolamine N-methyltransferase activity:glycylpeptide N-tetradecanoyltransferase activity	ribosome:cytosol	K05929 - phosphoethanolamine N-methyltransferase (E2.1.1.103, NMT) (1 of 2)	phosphoethanolamine n-methyltransferase			hypothetical protein CARUB_v10013541mg [Capsella rubella].
Pp3c4_25130			1.36068	0.00422315	regulation of transcription, DNA-templated	sequence-specific DNA binding transcription factor activity:DNA binding	nucleus	PF00847 - AP2 domain (AP2) (1 of 150)	transcriptional factor			hypothetical protein CICLE_v10009827mg [Citrus clementina].
Pp3c4_25460			1.18776	0.00215839
Pp3c4_25760			1.09451	0.0050756				PF11891 - Domain of unknown function (DUF3411) (DUF3411) (1 of 14)	F17O14.11, alphavirus core protein family	Encodes a protein of unknown function. Mutants have pale leaves, lower cell density in the palisade parenchyma and increased sensitivity to ozone and virulent Pseudomonas syringae		PREDICTED: uncharacterized protein LOC105112303 isoform X2 [Populus euphratica].
Pp3c4_25770	1.06747	0.0762963	3.07622	1.32211e-14	flavonoid biosynthetic process	chalcone isomerase activity		PTHR28039:SF4 - CHALCONE--FLAVONONE ISOMERASE 3-RELATED (1 of 2)	chalcone--flavonone isomerase			unknown [Medicago truncatula].
Pp3c4_2660	1.43091	3.62917e-05	1.71805	2.66403e-07	regulation of transcription, DNA-templated	transcription regulatory region DNA binding:sequence-specific DNA binding transcription factor activity	nucleus	PF00847 - AP2 domain (AP2) (1 of 150)	ap2 erf domain-containing transcription factor			hypothetical protein ARALYDRAFT_913157 [Arabidopsis lyrata subsp. lyrata].
Pp3c4_26740			1.13981	0.0309311	lipid glycosylation:sterol biosynthetic process:seed development	beta-sitosterol UDP-glucosyltransferase activity	plasma membrane	K05841 - sterol 3beta-glucosyltransferase [EC:2.4.1.173] Glc b1-3 sterol (E2.4.1.173) (1 of 5)	transferring glycosyl	encodes a 3beta-hydroxy sterol UDP-glucosyltransferase. ugt80a2 mutant plants have reduced steryl glycoside and acyl steryl glycoside levels and reduced seed size. ugt80a2/b1 double mutants have normal levels of celluose and normal cold stress tolerance.	Sterol 3-beta-glucosyltransferase UGT80A2	UDP-Glycosyltransferase superfamily protein isoform 2 [Theobroma cacao].
Pp3c4_2680	1.2697	0.00990807	1.79117	0.00136453	multidimensional cell growth:positive regulation of transcription, DNA-templated	sequence-specific DNA binding		PF00847 - AP2 domain (AP2) (1 of 150)	ap2 erf domain-containing transcription factor			PREDICTED: ethylene-responsive transcription factor ERF023-like [Phoenix dactylifera].
Pp3c4_26880	1.12408	0.0249603	1.84145	6.77408e-07	regulation of transcription, DNA-templated	sequence-specific DNA binding:sequence-specific DNA binding transcription factor activity		PF03106 - WRKY DNA -binding domain (WRKY) (1 of 38)	wrky transcription			PREDICTED: probable WRKY transcription factor 48 [Sesamum indicum].
Pp3c4_27250			1.51247	0.00593133	mitotic cell cycle:RNA processing		cytoplasm:nucleolus:nucleoplasm	K14294 - partner of Y14 and mago (WIBG, PYM) (1 of 1)	within bgcn homolog:pym protein
Pp3c4_27380	1.23841	0.00172738	1.30789	0.000599836				PTHR14190 - SUPPRESSOR OF ACTIN MUTATIONS 2/VACUOLAR PROTEIN SORTING 52 (1 of 1)	vps52 sac2 family protein			PREDICTED: vacuolar protein sorting-associated protein 52 A-like isoform X2 [Nicotiana tomentosiformis].
Pp3c4_28750			1.04649	0.00193927
Pp3c4_28980			-1.14638	0.0022938
Pp3c4_29000			-1.25344	2.6159e-05				3.1.1.25 - 1,4-lactonase / Gamma-lactonase (1 of 4)	lactonohydrolase, putative [Cryptococcus neoformans var. neoformans JEC21]			hypothetical protein PDE_08974 [Penicillium oxalicum 114-2].
Pp3c4_29040			1.31846	8.75752e-06	response to stimulus:single-organism cellular process:inorganic anion transport		integral component of membrane:cell part	KOG1162 - Predicted small molecule transporter (1 of 7)				unnamed protein product [Coffea canephora].
Pp3c4_29460			1.09396	0.00539198	oxidation-reduction process	oxidoreductase activity:FMN binding		K11517 - (S)-2-hydroxy-acid oxidase (HAO) (1 of 5)	peroxisomal glycolate oxidase		L-lactate dehydrogenase	hypothetical protein CISIN_1g015722mg [Citrus sinensis].
Pp3c4_29560			1.02564	0.0431782	translation	structural constituent of ribosome	ribosome	PTHR14503:SF0 - 39S RIBOSOMAL PROTEIN L34, MITOCHONDRIAL (1 of 1)	contains ESTs AU101607(R0445),AU101608(R0445) unknown protein [Oryza sativa (japonica cultivar-group)]:ribosomal protein l34			PREDICTED: uncharacterized protein LOC103870086 [Brassica rapa].
Pp3c4_30220	-1.53152	0.00243273	-1.09829	0.0623752	cellular water homeostasis:response to water deprivation:response to salt stress:response to fructose:response to temperature stimulus:cellular response to iron ion starvation:hyperosmotic response:iron ion transport:calcium ion transport:water transport:Golgi organization:ion transmembrane transport:response to cadmium ion:glycolytic process	glycerol channel activity:water channel activity	mitochondrion:plasmodesma:chloroplast envelope:integral component of plasma membrane:vacuole	PTHR19139:SF90 - AQUAPORIN PIP1-5-RELATED (1 of 3)	plasma membrane intrinsic protein	a member of the plasma membrane intrinsic protein subfamily PIP1. localizes to the plasma membrane and exhibits water transport activity in Xenopus oocyte. expressed ubiquitously and protein level decreases slightly during leaf development.		hypothetical protein AALP_AA7G063900 [Arabis alpina].
Pp3c4_30420	1.31472	0.0109863						PTHR14819 - GTP-BINDING (1 of 1)	LOC428660, similar to very large inducible GTPase-1 [Gallus gallus]			hypothetical protein SPRG_10413 [Saprolegnia parasitica CBS 223.65].
Pp3c4_3120			-1.1521	4.62906e-06	translation	structural constituent of ribosome	small ribosomal subunit	K02973 - small subunit ribosomal protein S23e (RP-S23e, RPS23) (1 of 6)	40s ribosomal protein s23	chloroplast gene encoding ribosomal protein s12. The gene is located in three distinct loci on the chloroplast genome and is transpliced to make one transcript.	30S ribosomal protein S12	hypothetical protein CICLE_v10013057mg [Citrus clementina].
Pp3c4_31590			1.1425	0.000746394	fatty acid biosynthetic process:oxidation-reduction process	oxidoreductase activity:iron ion binding	integral component of membrane	K14423 - 4,4-dimethyl-9beta,19-cyclopropylsterol-4alpha-methyl oxidase (SMO1) (1 of 2)	c-4 sterol methyl oxidase			PREDICTED: methylsterol monooxygenase 1-1-like [Jatropha curcas].
Pp3c4_31920	1.33991	0.00829049	1.1991	0.0283968				K09286 - EREBP-like factor (EREBP) (1 of 16)	ap2 erf domain-containing transcription factor			PREDICTED: ethylene-responsive transcription factor 2-like [Nelumbo nucifera].
Pp3c4_32070			1.17794	0.00503843					membrane skeletal protein [Cryptosporidium hominis]
Pp3c4_370			-1.22694	6.26749e-05	transcription, DNA-templated	zinc ion binding:DNA binding	nucleus	PTHR12628 - POLYCOMB-LIKE TRANSCRIPTION FACTOR (1 of 2)		Homeodomain protein (PRHA). Expression of the gene differs in various vegetative and floral plant tissues and is positively influenced by the phytohormone auxin. It is often associated with regions of developing vascular tissue. The prha promoter is highly responsive to the synthetic auxin, naphthalene acetic acid, in transient assays using tobacco protoplasts. The PRHA protein has the capacity t…	Pathogenesis-related homeodomain protein	Pathogenesis related homeodomain protein A, putative isoform 2 [Theobroma cacao].
Pp3c4_3820			1.41649	0.000420109	regulation of transcription, DNA-templated	sequence-specific DNA binding transcription factor activity:DNA binding:protein dimerization activity	nucleus	PTHR11945:SF154 - F2E2.20-RELATED (1 of 12)	mikc* mads-box transcription factor	Encodes a member of the MIKC (MADS box, Keratin binding domain, and C terminal domain containing )family of transcriptional regulators. AGL66 is expressed in pollen.It forms heterodimers with other MICK family members (AGL104). Involved in late stages of pollen development and pollen tube growth.	Agamous-like MADS-box protein AGL1	MIKC* MADS-box transcription factor [Funaria hygrometrica].
Pp3c4_5090			1.07624	7.59653e-07				PTHR15907:SF43 - PROTEIN PLANT CADMIUM RESISTANCE 2-RELATED (1 of 4)	pgps expressed			RecName: Full=Cell number regulator 9, AltName: Full=ZmCNR09.
Pp3c4_5270			1.01578	0.0137221		DNA binding	nucleus	KOG0520 - Uncharacterized conserved protein, contains IPT/TIG domain (1 of 1)	calmodulin-binding transcription activator			hypothetical protein POPTR_0005s07660g [Populus trichocarpa].
Pp3c4_5680			1.42114	0.00022086	protein-chromophore linkage:photosynthesis, light harvesting	chlorophyll binding:metal ion binding	integral component of membrane:photosystem I:photosystem II:chloroplast part	K08915 - light-harvesting complex II chlorophyll a/b binding protein 4 (LHCB4) (1 of 4)	chlorophyll a b binding	Encodes a component of the light harvesting complex of photosystem I.	Chlorophyll a-b binding protein 215, chloroplastic	chlorophyll a/b binding protein CP29 [Vigna radiata].
Pp3c4_5690			1.43188	0.000202121	protein-chromophore linkage:photosynthesis, light harvesting	chlorophyll binding:metal ion binding	integral component of membrane:photosystem I:photosystem II:chloroplast part	K08915 - light-harvesting complex II chlorophyll a/b binding protein 4 (LHCB4) (1 of 4)	chlorophyll a b binding			PREDICTED: chlorophyll a-b binding protein CP29.1, chloroplastic-like [Glycine max].
Pp3c4_6340	1.03034	0.0144852	1.58519	5.26734e-06				PTHR31439:SF2 - GB (1 of 13)	MHJ24.19, expressed protein [Arabidopsis thaliana]			PREDICTED: uncharacterized protein LOC103873840 [Brassica rapa].
Pp3c4_6350			1.02583	0.000344738	cellular macromolecule biosynthetic process:gene expression:nucleobase-containing compound biosynthetic process		ribonucleoprotein complex	PTHR21569:SF1 - 28S RIBOSOMAL PROTEIN S9, MITOCHONDRIAL (1 of 1)	30s ribosomal protein s9			hypothetical protein LR48_Vigan08g195000 [Vigna angularis].
Pp3c4_6640	1.24749	0.0144852	1.26176	0.0192161	metabolic process	transferase activity, transferring hexosyl groups:xyloglucan 6-xylosyltransferase activity	integral component of membrane	K08238 - xyloglucan 6-xylosyltransferase [EC:2.4.2.39] Xyl a1-6 Glc (XXT) (1 of 19)	Xyloglucan 6-xylosyltransferase, putative			PREDICTED: putative glycosyltransferase 5 [Malus domestica].
Pp3c4_6770			1.2024	0.000379455				PTHR31319:SF1 - CCT MOTIF FAMILY PROTEIN (1 of 4)	MYC6.9, hypothetical protein [Arabidopsis thaliana]			hypothetical protein EUGRSUZ_H00131 [Eucalyptus grandis].
Pp3c4_7390			1.25777	0.000545808	protein phosphorylation	calcium ion binding:ATP binding:protein serine/threonine kinase activity		PTHR24349//PTHR24349:SF135 - SERINE/THREONINE-PROTEIN KINASE // SUBFAMILY NOT NAMED (1 of 5)	calcium-dependent protein kinase	member of Calcium Dependent Protein Kinase	Calcium-dependent protein kinase 33	calcium-dependent protein kinase [Marchantia polymorpha].
Pp3c4_7480	1.00411	0.00685705						PTHR14187//PTHR14187:SF5 - ALPHA KINASE/ELONGATION FACTOR 2 KINASE // SUBFAMILY NOT NAMED (1 of 12)	Hspa12b_predicted, heat shock protein 12B (predicted) [Rattus norvegicus]		Heat shock 70 kDa protein 12B	PREDICTED: heat shock 70 kDa protein 12A-like [Poecilia formosa].
Pp3c4_7890	1.00526	0.0289195						PTHR22880 - FALZ-RELATED BROMODOMAIN-CONTAINING PROTEINS (1 of 13)	single bromodomain-containing protein
Pp3c4_8970			1.27904	2.75221e-05				K03030 - 26S proteasome regulatory subunit N11 (PSMD14, RPN11, POH1) (1 of 2)	26s proteasome non-atpase regulatory subunit 14			hypothetical protein SELMODRAFT_83505 [Selaginella moellendorffii].
Pp3c4_950	1.09244	0.0507264	1.78704	0.00249593	dephosphorylation	phosphatidylinositol phosphate phosphatase activity		3.1.3.66 - Phosphatidylinositol-3,4-bisphosphate 4-phosphatase / Phosphoinositide 4-phosphatase (1 of 4)	suppressor of	putative transmembrane protein G5p (AtG5) mRNA, complete	Phosphoinositide phosphatase SAC8	hypothetical protein B456_003G002700 [Gossypium raimondii].
Pp3c5_10160			1.02062	0.0551073				PF00612 - IQ calmodulin-binding motif (IQ) (1 of 39)				hypothetical protein SELMODRAFT_426780 [Selaginella moellendorffii].
Pp3c5_10560			1.12064	0.00651854	proteolysis	serine-type endopeptidase activity		PTHR31439:SF2 - GB (1 of 13)	T3G21.16, expressed protein [Arabidopsis thaliana]
Pp3c5_1120			1.12908	0.0117579
Pp3c5_1180			-1.01221	0.0520264	single-organism cellular process	nucleotide binding	protein complex:microtubule cytoskeleton:cytoskeletal part	PTHR24115:SF417 - PHRAGMOPLAST ORIENTING KINESIN-1 (1 of 17)				hypothetical protein B456_005G239700 [Gossypium raimondii].
Pp3c5_12400			1.06048	0.0157299		nucleotide binding		K10870 - RAD51-like protein 2 (RAD51L2, RAD51C) (1 of 1)				PREDICTED: DNA repair protein RAD51 isoform X1 [Zea mays].
Pp3c5_12510			1.22957	0.0654911				PTHR21726:SF30 - PHOSPHATIDYLINOSITOL N-ACETYGLUCOSAMINLYTRANSFERASE SUBUNIT P-LIKE PROTEIN (1 of 19)	proteophosphoglycan ppg1 [Leishmania major]			PREDICTED: uncharacterized protein LOC103962300 [Pyrus x bretschneideri].
Pp3c5_12750			1.39026	5.01373e-07	cell wall modification:metabolic process	pectinesterase activity:aspartyl esterase activity	cell wall	PTHR31321:SF8 - PECTINESTERASE 8-RELATED (1 of 15)	pectinesterase ppe8b			PREDICTED: probable pectinesterase 53 [Nelumbo nucifera].
Pp3c5_12770			1.39154	5.08881e-07	cell wall modification:metabolic process	pectinesterase activity:aspartyl esterase activity	cell wall	PTHR31321:SF8 - PECTINESTERASE 8-RELATED (1 of 15)				PREDICTED: probable pectinesterase 53 [Jatropha curcas].
Pp3c5_12820			1.38767	4.81699e-07	cell wall modification:metabolic process	pectinesterase activity:aspartyl esterase activity	cell wall	PTHR31321:SF8 - PECTINESTERASE 8-RELATED (1 of 15)	pectinesterase ppe8b			PREDICTED: probable pectinesterase 53 [Nelumbo nucifera].
Pp3c5_13270			1.11759	0.0460761
Pp3c5_13280			-1.49627	0.000504043				KOG3591 - Alpha crystallins (1 of 3)	contains EST AU093701(C63333) [Oryza sativa (japonica cultivar-group)]			hypothetical protein M569_10105, partial [Genlisea aurea].
Pp3c5_13820			1.03079	0.0158964	metabolic process	hydrolase activity		3.1.1.1 - Carboxylesterase / Procaine esterase (1 of 26)	unknown [Picea sitchensis]			PREDICTED: carboxylesterase 1-like isoform X2 [Musa acuminata subsp. malaccensis].
Pp3c5_14630			-1.48353	0.00383476	tricarboxylic acid cycle:carbon fixation	2-alkenal reductase [NAD(P)] activity:phosphoenolpyruvate carboxylase activity		K01595 - phosphoenolpyruvate carboxylase (ppc) (1 of 6)	phosphoenolpyruvate carboxylase		Phosphoenolpyruvate carboxylase	phosphoenolpyruvate carboxylase [Manihot esculenta subsp. flabellifolia].
Pp3c5_15770			-1.06743	0.000970025				PF06911 - Senescence-associated protein (Senescence) (1 of 10)	T19K4.3, senescence/dehydration-associated protein-related [Arabidopsis thaliana]			hypothetical protein CISIN_1g035810mg [Citrus sinensis].
Pp3c5_16830			2.17193	8.39955e-12	protein phosphorylation:proteasomal protein catabolic process:protein folding:rRNA processing:cytoskeleton organization:cell wall modification:gluconeogenesis:plant-type cell wall organization	protein serine/threonine kinase activity:ATP binding:unfolded protein binding	cytosol:cell wall:anchored component of plasma membrane	K09494 - T-complex protein 1 subunit beta (CCT2) (1 of 2)	chaperonin containing subunit 2			T-complex 1 subunit beta [Gossypium arboreum].
Pp3c5_1740			1.28775	0.043581
Pp3c5_19430			-1.04004	0.00458697	L-methionine biosynthetic process from methylthioadenosine:regulation of translational initiation:regulation of catalytic activity	translation initiation factor activity:guanyl-nucleotide exchange factor activity:S-methyl-5-thioribose-1-phosphate isomerase activity:GTP binding	eukaryotic translation initiation factor 2B complex:chloroplast	K03239 - translation initiation factor eIF-2B subunit alpha (EIF2B1) (1 of 3)	translation initiation factor eif-2b alpha subunit	NagB/RpiA/CoA transferase-like superfamily protein, FUNCTIONS IN: GTP binding, translation initiation factor activity, INVOLVED IN: translational initiation, cellular metabolic process, LOCATED IN: eukaryotic translation initiation factor 2B complex, EXPRESSED IN: 24 plant structures, EXPRESSED DURING: 15 growth stages, CONTAINS InterPro DOMAIN/s: Initiation factor 2B related (InterPro:IPR000649)…	Translation initiation factor eIF-2B subunit alpha	PREDICTED: translation initiation factor eIF-2B subunit alpha-like [Fragaria vesca subsp. vesca].
Pp3c5_19440			1.34688	0.00660818	mitotic cell cycle:DNA duplex unwinding:xylan biosynthetic process:DNA recombination:regulation of transcription, DNA-templated:RNA processing:glucuronoxylan metabolic process:DNA replication:DNA repair	ATP-dependent 3'-5' DNA helicase activity:metal ion binding:DNA binding:ATP binding:four-way junction helicase activity	mediator complex	K10899 - ATP-dependent DNA helicase Q1 [EC:3.6.4.12] (RECQL) (1 of 1)	dna helicase			PREDICTED: mediator of RNA polymerase II transcription subunit 34 [Solanum lycopersicum].
Pp3c5_19480			1.03732	0.00150514	negative regulation of biological process:cellular response to lipid:defense response to other organism:hormone-mediated signaling pathway:regulation of programmed cell death:response to auxin:response to jasmonic acid:protein phosphorylation:cellular response to alcohol:response to abiotic stimulus:regulation of signal transduction:regulation of defense response:cellular response to stress:salic…	protein serine/threonine kinase activity:ATP binding		PTHR23257//PTHR23257:SF366 - SERINE-THREONINE PROTEIN KINASE // SUBFAMILY NOT NAMED (1 of 15)	flag-tagged protein kinase domain of mitogen-activated protein kinase kinase kinase		Serine/threonine-protein kinase TNNI3K	PREDICTED: probable tyrosine-protein kinase DDB_G0283397 [Fragaria vesca subsp. vesca].
Pp3c5_19770			-1.25749	7.51383e-06	biosynthetic process:sucrose metabolic process:response to stress	sucrose synthase activity		2.4.1.13 - Sucrose synthase / Uridine diphosphoglucose-fructose glucosyltransferase (1 of 4)	sucrose synthase			sucrose synthase SusA1 [Gossypium turneri].
Pp3c5_19860			1.15436	0.0486337		protein dimerization activity			lax			basic helix-loop-helix transcription factor [Salvia miltiorrhiza].
Pp3c5_2110			1.69638	0.0064636				PF09366 - Protein of unknown function (DUF1997) (DUF1997) (1 of 7)		Protein of unknown function (DUF1997), CONTAINS InterPro DOMAIN/s: Protein of unknown function DUF1997 (InterPro:IPR018971), BEST Arabidopsis thaliana protein match is: Protein of unknown function (DUF1997) (TAIR:AT5G04440.1), Has 30201 Blast hits to 17322 proteins in 780 species: Archae - 12, Bacteria - 1396, Metazoa - 17338, Fungi - 3422, Plants - 5037, Viruses - 0, Other Eukaryotes - 2996 (sou…		PREDICTED: uncharacterized protein LOC102630564 isoform X3 [Citrus sinensis].
Pp3c5_21410			-1.20597	0.000156911	small GTPase mediated signal transduction:protein transport	GTP binding		K07901 - Ras-related protein Rab-8A (RAB8A, MEL) (1 of 5)	ras-related protein ara-3			Os05g0461300 [Oryza sativa Japonica Group].
Pp3c5_21920			-1.71922	2.75689e-06	gravitropism:cytoskeleton organization:response to misfolded protein:gluconeogenesis:fatty acid beta-oxidation:karyogamy:toxin catabolic process:proteasome core complex assembly:embryo sac egg cell differentiation:proteasome-mediated ubiquitin-dependent protein catabolic process:pollen development	DNA binding:ATPase activity:chromatin binding:calmodulin binding:ATP binding	cytosol:proteasome regulatory particle, base subcomplex:nucleus	K03065 - 26S proteasome regulatory subunit T5 (PSMC3, RPT5) (1 of 2)	at1g09100 f7g19_2			PREDICTED: 26S protease regulatory subunit 6A homolog [Musa acuminata subsp. malaccensis].
Pp3c5_2280			1.55108	7.07598e-05
Pp3c5_23010			-1.22531	0.000157897	protein metabolic process	ATP binding		PTHR11638:SF90 - CHAPERONE PROTEIN CLPC2, CHLOROPLASTIC (1 of 4)	atpase aaa-2 domain protein	Encodes ClpB1, which belongs to the Casein lytic proteinase/heat shock protein 100 (Clp/Hsp100) family. Involved in refolding of proteins which form aggregates under heat stress. Also known as AtHsp101. AtHsp101 is a cytosolic heat shock protein required for acclimation to high temperature.	Chaperone protein ClpB	PREDICTED: ATP-dependent Clp protease ATP-binding subunit clpA homolog CD4B, chloroplastic [Elaeis guineensis].
Pp3c5_23920			-1.25483	0.000467997				K14403 - cleavage and polyadenylation specificity factor subunit 3 (CPSF3, YSH1) (1 of 2)	cleavage and polyadenylation specificity 73 kda subunit	cleavage and polyadenylation specificity factor 73-I (CPSF73-I), CONTAINS InterPro DOMAIN/s: Beta-Casp domain (InterPro:IPR022712), RNA-metabolising metallo-beta-lactamase (InterPro:IPR011108), Beta-lactamase-like (InterPro:IPR001279), Pre-mRNA 3'-end-processing endonuclease polyadenylation factor C-term (InterPro:IPR021718), BEST Arabidopsis thaliana protein match is: cleavage and polyadenylatio…	Cleavage and polyadenylation specificity factor subunit 3-I	PREDICTED: cleavage and polyadenylation specificity factor subunit 3-I [Eucalyptus grandis].
Pp3c5_24260			-1.09379	0.000438552				PTHR31161:SF2 - SEC1/MUNC18-LIKE (SM) FAMILY PROTEIN (1 of 15)	SSMHC, myosin heavy chain [Gallus gallus]			PREDICTED: myosin heavy chain, striated muscle-like isoform X6 [Biomphalaria glabrata].
Pp3c5_24650			1.43733	0.0145548								PREDICTED: uncharacterized protein C57A10.07 [Fragaria vesca subsp. vesca].
Pp3c5_25610			-1.04394	0.000507752	protein glycosylation:intracellular protein transport:gravitropism	Ran GTPase binding	nucleus	K18460 - exportin-7 (XPO7, EXP7) (1 of 2)	:exportin 7			PREDICTED: exportin-7 isoform X1 [Amborella trichopoda].
Pp3c5_25810			-1.60152	8.80456e-05			thylakoid:chloroplast part					PREDICTED: uncharacterized protein At4g13200, chloroplastic isoform X1 [Nelumbo nucifera].
Pp3c5_26300			1.601	0.000287538	transmembrane transport:defense response:response to other organism		integral component of membrane	KOG1330 - Sugar transporter/spinster transmembrane protein (1 of 11)	carbohydrate transporter sugar porter transporter:at5g10190-like protein			PREDICTED: protein spinster-like [Malus domestica].
Pp3c5_27000			-1.20689	8.38438e-05	translation	structural constituent of ribosome	ribosome	K02925 - large subunit ribosomal protein L3e (RP-L3e, RPL3) (1 of 4)	ribosomal protein l3			hypothetical protein SELMODRAFT_267945 [Selaginella moellendorffii].
Pp3c5_27150			-1.38022	0.0217285		DNA binding		PTHR24326:SF257 - HOMEOBOX-LEUCINE ZIPPER PROTEIN ATHB-52 (1 of 1)	af402605_1homeodomain leucine zipper protein hdz2
Pp3c5_28020			-1.04024	0.0711149	phosphatidylglycerol biosynthetic process:unsaturated fatty acid biosynthetic process:positive regulation of catalytic activity:starch biosynthetic process:xanthophyll biosynthetic process:maltose metabolic process:chlorophyll biosynthetic process:isopentenyl diphosphate biosynthetic process, methylerythritol 4-phosphate pathway:oxidation-reduction process	carotene beta-ring hydroxylase activity:aromatase activity:heme binding:electron carrier activity:oxygen binding:iron ion binding	chloroplast membrane	K15747 - beta-ring hydroxylase (LUT5, CYP97A3) (1 of 1)	at1g31800 68069_m00159		Thromboxane-A synthase	cytochrome P450, putative [Ricinus communis].
Pp3c5_28160			1.26117	0.0476742
Pp3c5_28450			1.0367	0.000937378	red, far-red light phototransduction:positive regulation of G2/M transition of mitotic cell cycle:photomorphogenesis:cullin deneddylation		cytosol:proteasome complex:COP9 signalosome	K12178 - COP9 signalosome complex subunit 4 (COPS4, CSN4) (1 of 1)	cop9 complex			hypothetical protein CICLE_v10001386mg [Citrus clementina].
Pp3c5_3340			1.68548	3.11909e-12				PTHR19241:SF307 - ABC TRANSPORTER G FAMILY MEMBER 34-RELATED (1 of 15)	atp-binding cassette	pleiotropic drug resistance 13 (PDR13), FUNCTIONS IN: nucleoside-triphosphatase activity, ATPase activity, nucleotide binding, ATP binding, INVOLVED IN: drug transmembrane transport, LOCATED IN: membrane, EXPRESSED IN: root, CONTAINS InterPro DOMAIN/s: ATPase, AAA+ type, core (InterPro:IPR003593), ABC transporter-like (InterPro:IPR003439), Plant PDR ABC transporter associated (InterPro:IPR013581)…	ABC transporter G family member 31	hypothetical protein Csa_3G446120 [Cucumis sativus].
Pp3c5_3660			-1.18272	1.63217e-05	response to wounding:response to fungus:jasmonic acid mediated signaling pathway:response to water deprivation:regulation of plant-type hypersensitive response:response to karrikin:protein targeting to membrane:arginine catabolic process:response to auxin:putrescine biosynthetic process:hyperosmotic salinity response:jasmonic acid biosynthetic process:response to cold:abscisic acid-activated sign…	arginine decarboxylase activity	nucleus	K01583 - arginine decarboxylase (E4.1.1.19) (1 of 2)	arginine decarboxylase	encodes a arginine decarboxylase (ADC), a rate-limiting enzyme that catalyzes the first step of polyamine (PA) biosynthesis via ADC pathway in Arabidopsis thaliana. Arabidopsis genome has two ADC paralogs, ADC1 and ADC2. Double mutant analysis showed that ADC genes are essential for the production of PA, and are required for normal seed development. Promoter region of ADC1 contains 742-bp AT-rich…	Arginine decarboxylase 1	PREDICTED: arginine decarboxylase 1-like isoform X1 [Camelina sativa].
Pp3c5_4660			-1.20288	0.0727759	response to stimulus:regulation of transcription, DNA-templated	DNA binding:sequence-specific DNA binding transcription factor activity	nucleus	PF00847 - AP2 domain (AP2) (1 of 150)	ap2 erf domain-containing transcription factor			AP2/ERF domain transcription factor [Medicago truncatula].
Pp3c5_5250	1.03554	0.0332633	1.2161	0.0136826				PTHR33177:SF8 - GB (1 of 4)	protein binding			hypothetical protein ZOSMA_146G00130 [Zostera marina].
Pp3c5_690			1.10234	6.95749e-05				PTHR34940:SF1 - PHOTOSYSTEM II 5 KDA PROTEIN, CHLOROPLASTIC (1 of 2)	Photosystem II 5 kDa protein, chloroplast precursor (PSII-T) (Light-regulated unknown 11 kDa protein) [Gossypium hirsutum]
Pp3c5_7620			-1.28955	1.2065e-05	protein dephosphorylation:fatty acid metabolic process	metal ion binding:ligase activity:protein serine/threonine phosphatase activity:nucleotide binding	chloroplast:plasma membrane	PTHR24096:SF219 - LONG CHAIN ACYL-COA SYNTHETASE 8 (1 of 4)	long chain acyl-CoA synthetase			hypothetical protein OsI_35270 [Oryza sativa Indica Group].
Pp3c5_8950			1.11331	0.0118475	proteolysis	metal ion binding:metalloendopeptidase activity	cytoplasm	K01408 - insulysin (IDE, ide) (1 of 4)	zinc protease			hypothetical protein EUTSA_v10016187mg [Eutrema salsugineum].
Pp3c6_10250			1.08689	0.000152629
Pp3c6_10330			1.09769	0.000103088	response to oxidative stress:protein repair:oxidation-reduction process	peptide-methionine (R)-S-oxide reductase activity:metal ion binding	chloroplast stroma	PTHR10173:SF38 - PEPTIDE METHIONINE SULFOXIDE REDUCTASE B1, CHLOROPLASTIC (1 of 1)	methionine-r-sulfoxide reductase			peptide methionine sulfoxide reductase msrB [Zea mays].
Pp3c6_10550			1.19369	0.00726835	fatty acid biosynthetic process:oxidation-reduction process	oxidoreductase activity:iron ion binding	membrane	PTHR12863 - FATTY ACID HYDROXYLASE (1 of 6)	inositolphosphorylceramide-b c-26 hydroxylase			PREDICTED: fatty acid 2-hydroxylase 1-like [Phoenix dactylifera].
Pp3c6_10750			1.15241	0.00336448	negative regulation of defense response:photosynthesis, light reaction:detection of biotic stimulus:jasmonic acid mediated signaling pathway:salicylic acid biosynthetic process:systemic acquired resistance, salicylic acid mediated signaling pathway:regulation of plant-type hypersensitive response:regulation of hydrogen peroxide metabolic process:response to chitin:protein targeting to membrane:re…	inorganic diphosphatase activity:magnesium ion binding	chloroplast envelope:chloroplast stroma:thylakoid	K01507 - inorganic pyrophosphatase (ppa) (1 of 5)	inorganic pyrophosphatase			PREDICTED: soluble inorganic pyrophosphatase 1, chloroplastic-like [Tarenaya hassleriana].
Pp3c6_1130			-1.01405	0.00264328				PF11160 - Protein of unknown function (DUF2945) (DUF2945) (1 of 1)
Pp3c6_1140	-1.14709	0.00115053			translation:methylglyoxal catabolic process to D-lactate:isopentenyl diphosphate biosynthetic process, methylerythritol 4-phosphate pathway	structural constituent of ribosome	plastid ribosome:chloroplast envelope:chloroplast stroma:membrane	K02902 - large subunit ribosomal protein L28 (RP-L28, MRPL28, rpmB) (1 of 2)	ribosomal protein l28			50S ribosomal protein L28 [Moorea producens].
Pp3c6_11470			1.08311	0.00534429	transmembrane transport:maltose metabolic process:starch biosynthetic process:glucosinolate biosynthetic process	ATPase activity, coupled to transmembrane movement of substances:metal ion binding:ATP binding	integral component of membrane:chloroplast	PTHR11384:SF3 - INNER MEMBRANE ABC TRANSPORTER ATP-BINDING PROTEIN YDDA-RELATED (1 of 2)	atp-binding cassette superfamily			ABC transporter D family member 2 [Morus notabilis].
Pp3c6_12140	1.12	0.0507264	1.34615	0.0298187	cell wall biogenesis:fucosylation	galactoside 2-alpha-L-fucosyltransferase activity	membrane
Pp3c6_12160	1.00572	0.0425706	1.21098	0.0274851	regulation of biological process:primary metabolic process:cell growth:cell wall organization or biogenesis:macromolecule metabolic process:response to blue light:cellular component organization			PTHR32370:SF6 - ROOT PHOTOTROPISM PROTEIN 3 (1 of 16)	root phototropism	A member of the NPY family genes (NPY1/AT4G31820, NPY2/AT2G14820, NPY3/AT5G67440, NPY4/AT2G23050, NPY5/AT4G37590). Encodes a protein with similarity to NHP3. Contains BTB/POZ domain. Promoter region has canonical auxin response element binding site and Wus binding site. Co-localizes to the late endosome with PID. Regulates cotyledon development through control of PIN1 polarity in concert with PID…	BTB/POZ domain-containing protein NPY1	hypothetical protein RCOM_0884570 [Ricinus communis].
Pp3c6_12660	1.08527	0.000369967			carbohydrate metabolic process	hydrolase activity, hydrolyzing O-glycosyl compounds		K01193 - beta-fructofuranosidase (E3.2.1.26, sacA) (1 of 6)	soluble acid invertase			hypothetical protein MIMGU_mgv1a004782mg [Erythranthe guttata].
Pp3c6_12700			1.04836	0.0409677	isopentenyl diphosphate biosynthetic process, mevalonate pathway	diphosphomevalonate decarboxylase activity:ATP binding	cytosol	4.1.1.33 - Diphosphomevalonate decarboxylase / Mevalonate pyrophosphate decarboxylase (1 of 2)	mevalonate diphosphate decarboxylase			hypothetical protein SOVF_022480 [Spinacia oleracea].
Pp3c6_12810			1.18349	0.0719377				PF14368 - Probable lipid transfer (LTP_2) (1 of 63)	F11L15.3, protease inhibitor/seed storage/lipid transfer protein (LTP) family protein [Arabidopsis thaliana]
Pp3c6_1370	-1.07397	0.00205226	-1.42554	0.000376709				PTHR33868:SF2 - EXPRESSED PROTEIN (1 of 3)	F13A10.8, expressed protein [Arabidopsis thaliana]			PREDICTED: uncharacterized protein LOC104114930 [Nicotiana tomentosiformis].
Pp3c6_13990			1.45698	0.0206878				PF00646 - F-box domain (F-box) (1 of 126)	cyclin-like f-box			PREDICTED: F-box protein At2g32560-like [Nelumbo nucifera].
Pp3c6_14050			-1.23187	0.0215876								putative auxin induced cell wall protein [Pinus pinaster].
Pp3c6_14240			1.07995	0.00276664	translational initiation	translation initiation factor activity	plasma membrane	K15026 - translation initiation factor 2A (EIF2A) (1 of 1)	T18K17.15, eukaryotic translation initiation factor-related			eukaryotic translation initiation factor eIF2A family protein [Erodium trifolium].
Pp3c6_1460	-1.01634	0.0362115	-1.41708	5.0498e-08
Pp3c6_14750	1.17778	0.000509396	1.27704	0.00018613	nucleotide-sugar transport:cellulose microfibril organization:cell growth:transmembrane transport:metabolic process	hydrolase activity, hydrolyzing O-glycosyl compounds:polysaccharide binding:zinc ion binding	Golgi apparatus:anchored component of membrane:integral component of membrane	PTHR31052:SF3 - COBRA-LIKE PROTEIN 7-RELATED (1 of 10)	FCAALL.104, phytochelatin synthetase-related [Arabidopsis thaliana]			PREDICTED: COBRA-like protein 7 [Vitis vinifera].
Pp3c6_15790			1.36608	0.00551728	protein phosphorylation	ATP binding:protein serine/threonine kinase activity	membrane	PF00069//PF08263 - Protein kinase domain (Pkinase) // Leucine rich repeat N-terminal domain (LRRNT_2) (1 of 20)	brassinosteroid insensitive 1-associated receptor kinase 1	Leucine-rich repeat protein kinase family protein, FUNCTIONS IN: protein serine/threonine kinase activity, protein kinase activity, ATP binding, INVOLVED IN: protein amino acid phosphorylation, LOCATED IN: endomembrane system, EXPRESSED IN: 21 plant structures, EXPRESSED DURING: 13 growth stages, CONTAINS InterPro DOMAIN/s: Protein kinase, ATP binding site (InterPro:IPR017441), Protein kinase, ca…	LRR receptor-like serine/threonine-protein kinase FEI 1	Kinase superfamily protein isoform 2 [Theobroma cacao].
Pp3c6_15880			1.03498	0.0561645
Pp3c6_15930			1.47506	0.000567268				PF00560//PF13855 - Leucine Rich Repeat (LRR_1) // Leucine rich repeat (LRR_8) (1 of 6)	at3g15410 mjk13_7		Leucine-rich repeat-containing protein 20	PREDICTED: plant intracellular Ras-group-related LRR protein 6 isoform X3 [Jatropha curcas].
Pp3c6_1600	-1.12875	5.45184e-06	-1.21586	4.84035e-07				PF12204 - Domain of unknown function (DUF3598) (DUF3598) (1 of 3)				hypothetical protein SELMODRAFT_410951 [Selaginella moellendorffii].
Pp3c6_16010			1.17662	0.00017695	protein phosphorylation:regulation of signal transduction	protein serine/threonine kinase activity:ATP binding		K04730 - interleukin-1 receptor-associated kinase 1 (IRAK1) (1 of 25)	serine-threonine protein kinase, plant-type, putative	Leucine-rich repeat transmembrane protein kinase, FUNCTIONS IN: protein serine/threonine kinase activity, protein kinase activity, ATP binding, INVOLVED IN: protein amino acid phosphorylation, EXPRESSED IN: 18 plant structures, EXPRESSED DURING: 7 growth stages, CONTAINS InterPro DOMAIN/s: Serine/threonine-protein kinase domain (InterPro:IPR002290), Leucine-rich repeat (InterPro:IPR001611), Serin…	Probable LRR receptor-like serine/threonine-protein kinase At1g53420	PREDICTED: G-type lectin S-receptor-like serine/threonine-protein kinase At1g34300-like [Solanum tuberosum].
Pp3c6_16360			1.32228	0.000849466	protein phosphorylation:regulation of signal transduction	ATP binding:protein serine/threonine kinase activity		PTHR27001:SF100 - PROTEIN KINASE FAMILY PROTEIN (1 of 3)	serine threonine protein kinase pbs1	Protein kinase superfamily protein, FUNCTIONS IN: protein serine/threonine kinase activity, protein kinase activity, kinase activity, ATP binding, INVOLVED IN: protein amino acid phosphorylation, LOCATED IN: plasma membrane, CONTAINS InterPro DOMAIN/s: Protein kinase, ATP binding site (InterPro:IPR017441), Protein kinase, catalytic domain (InterPro:IPR000719), Serine/threonine-protein kinase-like…	Serine/threonine-protein kinase CDL1	unnamed protein product [Coffea canephora].
Pp3c6_16630			1.08757	0.000185776	response to stimulus:single-organism metabolic process:cellular macromolecule metabolic process:nucleic acid metabolic process:chromosome segregation:meiosis I		plastid	PTHR11615:SF103 - CYTOSOLIC FE-S CLUSTER ASSEMBLY FACTOR NARFL (1 of 1)	nuclear prelamin a recognition factor-like		Cytosolic Fe-S cluster assembly factor nar1	Ferredoxin hydrogenases [Theobroma cacao].
Pp3c6_17230			1.24949	3.02272e-05	formation of translation preinitiation complex	translation initiation factor activity	eukaryotic 43S preinitiation complex:eukaryotic translation initiation factor 3 complex:eukaryotic 48S preinitiation complex	K03247 - translation initiation factor 3 subunit H (EIF3H) (1 of 2)	T16B5.2, eukaryotic translation initiation factor 3 subunit 3 / eIF-3 gamma / eIF3h (TIF3H1) [KO:K03247]			hypothetical protein PRUPE_ppa008325mg [Prunus persica].
Pp3c6_1730	1.05653	0.0719421	1.38844	0.0266514
Pp3c6_1780	-1.08363	0.00070417			embryonic pattern specification:response to freezing:cotyledon development:cell division:photomorphogenesis:regulation of cell cycle process:lipid storage:IMP salvage:sugar mediated signaling pathway:protein ubiquitination:seed germination:vegetative to reproductive phase transition of meristem:regulation of cell differentiation:response to abscisic acid:regulation of flower development:sister ch…	protein histidine kinase binding:AMP deaminase activity:metal ion binding:ATP binding	integral component of mitochondrial outer membrane:cytosol:endoplasmic reticulum:nucleus	3.5.4.6 - AMP deaminase / Myoadenylate deaminase (1 of 3)	F16M14.21, AMP deaminase, putative / myoadenylate deaminase, putative [EC:3.5.4.6] [KO:K01490] [Arabidopsis thaliana]			PREDICTED: AMP deaminase-like [Brassica oleracea var. oleracea].
Pp3c6_18190			1.72144	0.000422494	protein phosphorylation:regulation of signal transduction	ATP binding:protein serine/threonine kinase activity		PTHR27001:SF88 - PROTEIN KINASE SUPERFAMILY PROTEIN (1 of 4)	serine-threonine protein kinase, plant-type, putative	Protein kinase superfamily protein, FUNCTIONS IN: protein tyrosine kinase activity, protein kinase activity, kinase activity, ATP binding, INVOLVED IN: protein amino acid phosphorylation, LOCATED IN: plasma membrane, EXPRESSED IN: 23 plant structures, EXPRESSED DURING: 13 growth stages, CONTAINS InterPro DOMAIN/s: Protein kinase, ATP binding site (InterPro:IPR017441), Protein kinase, catalytic do…	PTI1-like tyrosine-protein kinase At3g15890	hypothetical protein PRUPE_ppa007548mg [Prunus persica].
Pp3c6_18260			1.07928	0.000500096		metal ion binding:DNA binding	mitochondrion	PTHR12681//PTHR12681:SF4 - ZINC FINGER-CONTAINING PROTEIN P48ZNF // SUBFAMILY NOT NAMED (1 of 2)	F11A3.17, zinc finger (CCCH-type) family protein			unknown [Picea sitchensis].
Pp3c6_19200			1.03962	0.0840906	protein phosphorylation:single-organism cellular process	protein serine/threonine kinase activity:ATP binding		PTHR27001:SF10 - RECEPTOR-LIKE SERINE/THREONINE-PROTEIN KINASE ALE2 (1 of 8)	brassinosteroid insensitive 1-associated receptor kinase 1 expressed	Leucine-rich repeat protein kinase family protein, FUNCTIONS IN: protein serine/threonine kinase activity, kinase activity, ATP binding, INVOLVED IN: transmembrane receptor protein tyrosine kinase signaling pathway, protein amino acid phosphorylation, LOCATED IN: endomembrane system, EXPRESSED IN: 6 plant structures, EXPRESSED DURING: F mature embryo stage, petal differentiation and expansion sta…	Probable LRR receptor-like serine/threonine-protein kinase At5g45780	Proline-rich receptor-like protein kinase PERK4 [Morus notabilis].
Pp3c6_19930	1.04993	0.000237006	1.45898	1.75222e-09	tRNA aminoacylation for protein translation	ATP binding:tyrosine-tRNA ligase activity	plastid	K01866 - tyrosyl-tRNA synthetase (YARS, tyrS) (1 of 2)	tyrosyl-trna synthetase			PREDICTED: tyrosine--tRNA ligase, cytoplasmic-like isoform X1 [Citrus sinensis].
Pp3c6_2050			1.04462	0.0913297	metabolic process	ATPase activity:ATP binding		PTHR19241//PTHR19241:SF244 - ATP-BINDING CASSETTE TRANSPORTER // SUBFAMILY NOT NAMED (1 of 3)	white-brown-complex abc transporter family		ABC transporter B family member 6	PREDICTED: ABC transporter G family member 28-like [Elaeis guineensis].
Pp3c6_20680			1.10508	0.00249853	anatomical structure morphogenesis:root development:cellular response to stimulus:response to hormone:proteasomal protein catabolic process:single-organism catabolic process:post-embryonic development:biosynthetic process:ubiquitin-dependent protein catabolic process:organelle organization:response to osmotic stress:single-organism transport:regulation of biological process:monocarboxylic acid me…		proteasome complex	K03029 - 26S proteasome regulatory subunit N10 (PSMD4, RPN10) (1 of 1)	26s proteasome non-atpase regulatory			PREDICTED: 26S proteasome non-ATPase regulatory subunit 4 homolog [Vitis vinifera].
Pp3c6_20800			1.45815	0.000244185	lipid catabolic process	hydrolase activity		PTHR32241:SF3 - PATATIN-LIKE PROTEIN 6-RELATED (1 of 4)	T16B24.14, patatin family protein	PATATIN-like protein 6 (PLP6), FUNCTIONS IN: nutrient reservoir activity, INVOLVED IN: metabolic process, lipid metabolic process, EXPRESSED IN: 22 plant structures, EXPRESSED DURING: 13 growth stages, CONTAINS InterPro DOMAIN/s: Acyl transferase/acyl hydrolase/lysophospholipase (InterPro:IPR016035), Patatin (InterPro:IPR002641), BEST Arabidopsis thaliana protein match is: patatin-like protein 6 …	Patatin-like protein 6	PREDICTED: patatin-like protein 6 [Solanum lycopersicum].
Pp3c6_20960	1.19696	0.0116672	2.08902	1.15303e-08					F8B4.40, expressed protein [Arabidopsis thaliana]:F5O24.80, expressed protein [Arabidopsis thaliana]
Pp3c6_21060			1.40876	1.39645e-05				PTHR31563:SF1 - ION CHANNEL POLLUX-RELATED (1 of 3)	K9P8.10, hypothetical protein [Arabidopsis thaliana]			hypothetical protein GUITHDRAFT_79640 [Guillardia theta CCMP2712].
Pp3c6_21650			1.213	0.0544
Pp3c6_22210	-1.05386	0.0809057			protein methylation	protein-L-isoaspartate (D-aspartate) O-methyltransferase activity		2.1.1.77 - Protein-L-isoaspartate(D-aspartate) O-methyltransferase / Protein L-isoaspartyl methyltransferase (1 of 8)	pimt2 (protein-l-isoaspartate methyltransferase 2) protein-l-isoaspartate (d-aspartate) o-methyltransferase			PREDICTED: protein-L-isoaspartate O-methyltransferase-like [Nelumbo nucifera].
Pp3c6_22670			1.11978	0.0371582				KOG2919 - Guanine nucleotide-binding protein (1 of 1)	guanine nucleotide-binding protein		POC1 centriolar protein homolog A	PREDICTED: telomerase Cajal body protein 1 isoform X2 [Cucumis melo].
Pp3c6_23861			1.03612	0.0645056
Pp3c6_240	-1.00493	0.00055924			carbohydrate metabolic process	aminoacyl-tRNA ligase activity:hydrolase activity, hydrolyzing O-glycosyl compounds:ATP binding	cytoplasmic membrane-bounded vesicle	3.2.1.58 - Glucan 1,3-beta-glucosidase / Exo-1,3-beta-glucosidase (1 of 7)	glycosyl hydrolase family 3 n terminal domain containing expressed	Glycosyl hydrolase family protein, FUNCTIONS IN: hydrolase activity, hydrolyzing O-glycosyl compounds, INVOLVED IN: carbohydrate metabolic process, LOCATED IN: cell wall, EXPRESSED IN: 14 plant structures, EXPRESSED DURING: LP.04 four leaves visible, 4 anthesis, LP.10 ten leaves visible, C globular stage, petal differentiation and expansion stage, CONTAINS InterPro DOMAIN/s: Glycoside hydrolase, …	Probable beta-D-xylosidase 5	beta-D-glucan exohydrolase, isoenzyme ExoII [Hordeum vulgare subsp. vulgare].
Pp3c6_24099			1.03612	0.0645056
Pp3c6_24250			1.8727	0.00142663				PF01062 - Bestrophin, RFP-TM, chloride channel (Bestrophin) (1 of 12)	F4I18.15, expressed protein [Arabidopsis thaliana]	Bestrophin-like protein, CONTAINS InterPro DOMAIN/s: Bestrophin-like (InterPro:IPR021134), BEST Arabidopsis thaliana protein match is: Bestrophin-like protein (TAIR:AT3G61320.1), Has 1419 Blast hits to 1415 proteins in 515 species: Archae - 0, Bacteria - 1105, Metazoa - 0, Fungi - 123, Plants - 115, Viruses - 0, Other Eukaryotes - 76 (source: NCBI BLink).	UPF0187 protein At2g45870, chloroplastic	PREDICTED: uncharacterized protein LOC103401948 [Malus domestica].
Pp3c6_24710			1.02565	0.000620954	tricarboxylic acid cycle:mitochondrial electron transport, succinate to ubiquinone	cobalt ion binding:ATP binding:flavin adenine dinucleotide binding:succinate dehydrogenase (ubiquinone) activity	cell wall:mitochondrial respiratory chain complex II	K00234 - succinate dehydrogenase (ubiquinone) flavoprotein subunit (SDHA, SDH1) (1 of 2)	Succinate dehydrogenase [ubiquinone] flavoprotein subunit, mitochondrial (FP) (Flavoprotein subunit of complex II)		Fumarate reductase flavoprotein subunit	PREDICTED: succinate dehydrogenase [ubiquinone] flavoprotein subunit 1, mitochondrial-like [Solanum tuberosum].
Pp3c6_24940			1.28829	0.00121013				PTHR33102:SF13 - DVL17 (1 of 2)	F8L15.130, expressed protein			PREDICTED: uncharacterized protein LOC105055474 isoform X1 [Elaeis guineensis].
Pp3c6_25270			-1.34183	1.08198e-09	oxidation-reduction process	flavin adenine dinucleotide binding:UDP-N-acetylmuramate dehydrogenase activity:D-arabinono-1,4-lactone oxidase activity	membrane	1.1.3.8 - L-gulonolactone oxidase / L-gulono-gamma-lactone oxidase (1 of 5)	fad fmn-containing dehydrogenase	D-arabinono-1,4-lactone oxidase family protein, FUNCTIONS IN: D-arabinono-1,4-lactone oxidase activity, oxidoreductase activity, FAD binding, catalytic activity, INVOLVED IN: oxidation reduction, LOCATED IN: endomembrane system, membrane, EXPRESSED IN: 9 plant structures, EXPRESSED DURING: 4 anthesis, C globular stage, petal differentiation and expansion stage, D bilateral stage, CONTAINS InterPr…		FAD/FMN-containing dehydrogenase [Chlamydomonas reinhardtii].
Pp3c6_2530			1.14436	0.0152606
Pp3c6_25980	1.00324	0.0144852	1.30119	0.001776				PF04884 - Vitamin B6 photo-protection and homoeostasis (DUF647) (1 of 7)	emb1879 (embryo defective 1879)			PREDICTED: protein root UVB sensitive 6 [Vitis vinifera].
Pp3c6_26980	1.0426	0.0749182			methylation:nucleobase-containing compound metabolic process	nucleic acid binding:methyltransferase activity	cytosol	PTHR13107 - KARYOGAMY PROTEIN KAR4-RELATED (1 of 2)	karyogamy protein			PREDICTED: methyltransferase-like protein 1 [Vitis vinifera].
Pp3c6_27010			-1.04655	0.0328626	cellular process:flower development			PTHR10378:SF9 - CHIP, ISOFORM B (1 of 3)	F28H19.10, SEUSS transcriptional co-regulator [Arabidopsis thaliana]			PREDICTED: transcriptional corepressor SEUSS [Gossypium raimondii].
Pp3c6_2730			1.19677	8.2477e-05	regulation of transcription, DNA-templated	sequence-specific DNA binding transcription factor activity:sequence-specific DNA binding	nucleus	KOG0483 - Transcription factor HEX, contains HOX and HALZ domains (1 of 15)				Homeobox protein, putative isoform 1 [Theobroma cacao].
Pp3c6_28740			1.1753	0.00267697
Pp3c6_28760	1.10938	0.0534641	1.44516	0.0105667	cellular carbohydrate catabolic process:glycogen metabolic process	4-alpha-glucanotransferase activity	plastid	2.4.1.25 - 4-alpha-glucanotransferase / Oligo-1,4-1,4-glucantransferase (1 of 4)	glycoside hydrolase family 77 protein	Encodes a maltotriose-metabolizing enzyme with chloroplastic ?-1,4-glucanotransferase activity. Mutant has altered starch degradation.	4-alpha-glucanotransferase, chloroplastic/amyloplastic	hypothetical protein PRUPE_ppa003327mg [Prunus persica].
Pp3c6_28870			1.14515	0.00127468				K17822 - DCN1-like protein 1/2 (DCUN1D1_2) (1 of 4)				PREDICTED: uncharacterized protein LOC103700374 [Phoenix dactylifera].
Pp3c6_29520	1.30127	6.08763e-07	1.59776	2.7114e-08	folic acid-containing compound biosynthetic process:oxidation-reduction process	methylenetetrahydrofolate dehydrogenase (NADP+) activity		PTHR10025 - TETRAHYDROFOLATE DEHYDROGENASE/CYCLOHYDROLASE FAMILY MEMBER (1 of 7)	tetrahydrofolate dehydrogenase cyclohydrolase	Amino acid dehydrogenase family protein, FUNCTIONS IN: binding, catalytic activity, INVOLVED IN: folic acid and derivative biosynthetic process, metabolic process, LOCATED IN: chloroplast, CONTAINS InterPro DOMAIN/s: Tetrahydrofolate dehydrogenase/cyclohydrolase, NAD(P)-binding domain (InterPro:IPR020631), Tetrahydrofolate dehydrogenase/cyclohydrolase (InterPro:IPR000672), NAD(P)-binding domain (…	Bifunctional protein FolD 4, chloroplastic	PREDICTED: bifunctional protein FolD 1, mitochondrial isoform X1 [Nelumbo nucifera].
Pp3c6_29530			-1.12737	0.0246621	dephosphorylation	phosphoprotein phosphatase activity:iron ion binding:manganese ion binding	outer membrane	PF00149//PF13418 - Calcineurin-like phosphoesterase (Metallophos) // Galactose oxidase, central domain (Kelch_4) (1 of 1)	kelch repeat-containing serine threonine phosphoesterase family expressed	BRI1 suppressor 1 (BSU1)-like 3 (BSL3), FUNCTIONS IN: hydrolase activity, manganese ion binding, protein serine/threonine phosphatase activity, phosphoprotein phosphatase activity, iron ion binding, INVOLVED IN: biological_process unknown, LOCATED IN: cytosol, plasma membrane, EXPRESSED IN: guard cell, cultured cell, CONTAINS InterPro DOMAIN/s: Serine/threonine protein phosphatase, BSU1 (InterPro…	Serine/threonine-protein phosphatase BSL3	PREDICTED: serine/threonine-protein phosphatase BSL3 [Fragaria vesca subsp. vesca].
Pp3c6_3370			1.01767	0.0136736	threonine catabolic process:tryptophan biosynthetic process	anthranilate synthase activity	anthranilate synthase complex:chloroplast	2.1.1.148//4.1.3.27 - Thymidylate synthase (FAD) / Flavin dependent thymidylate synthase (1 of 3)	anthranilate synthase component			Anthranilate synthase 2 isoform 1 [Theobroma cacao].
Pp3c6_3560			-1.07076	0.000396727	sialylation:protein glycosylation	sialyltransferase activity
Pp3c6_3910			1.05489	0.00263232				PF13041 - PPR repeat family (PPR_2) (1 of 99)		Pentatricopeptide repeat (PPR) superfamily protein, CONTAINS InterPro DOMAIN/s: Pentatricopeptide repeat (InterPro:IPR002885), BEST Arabidopsis thaliana protein match is: Tetratricopeptide repeat (TPR)-like superfamily protein (TAIR:AT1G63150.1), Has 124657 Blast hits to 15540 proteins in 305 species: Archae - 10, Bacteria - 122, Metazoa - 2303, Fungi - 2464, Plants - 114740, Viruses - 0, Other E…	Pentatricopeptide repeat-containing protein At3g16010	PREDICTED: pentatricopeptide repeat-containing protein At1g74750-like [Brassica napus].
Pp3c6_4000			2.07944	1.83292e-05	oxidation-reduction process		integral component of membrane	PTHR23130:SF80 - AUXIN-INDUCED IN ROOT CULTURES PROTEIN 12 (1 of 2)	dopamine beta-monooxygenase			PREDICTED: auxin-induced in root cultures protein 12-like [Oryza brachyantha].
Pp3c6_4420			1.1474	0.0873672
Pp3c6_4630	1.19778	4.7803e-05	1.38126	0.000123676				KOG4533 - Uncharacterized conserved protein (1 of 2)		unknown protein, CONTAINS InterPro DOMAIN/s: Protein of unknown function DUF218 (InterPro:IPR003848), Has 160 Blast hits to 160 proteins in 86 species: Archae - 0, Bacteria - 0, Metazoa - 0, Fungi - 102, Plants - 44, Viruses - 0, Other Eukaryotes - 14 (source: NCBI BLink).	Uncharacterized protein C57A10.07	PREDICTED: uncharacterized protein C57A10.07-like isoform X2 [Citrus sinensis].
Pp3c6_4940			2.04811	3.995e-05	trehalose metabolic process	alpha,alpha-trehalase activity		PF01204 - Trehalase (Trehalase) (1 of 7)	glycoside hydrolase family 37			hypothetical protein [Nesiotobacter exalbescens].
Pp3c6_5430	1.31976	1.72604e-05	1.2074	0.000266076				PTHR23338:SF16 - U6 SNRNA-ASSOCIATED SM-LIKE PROTEIN LSM4 (1 of 1)	MZA15.15, glycine-rich protein [Arabidopsis thaliana]
Pp3c6_6320			1.25067	0.0269529
Pp3c6_6560			2.50958	6.03791e-08				PTHR21495:SF39 - DIRIGENT PROTEIN 16-RELATED (1 of 8)	F19G10.14, disease resistance-responsive family protein [Arabidopsis thaliana]			hypothetical protein TRIUR3_05228 [Triticum urartu].
Pp3c6_6800			1.10041	0.000134096								Mitochondrial import receptor subunit TOM6 family protein [Populus trichocarpa].
Pp3c6_7400			1.12389	0.00116655	microtubule-based process:protein polymerization:metabolic process	structural constituent of cytoskeleton:GTP binding:GTPase activity	cytoplasm:microtubule	K07375 - tubulin beta (TUBB) (1 of 10)	tubulin beta			beta-tubulin [Quercus suber].
Pp3c6_7720			1.26619	0.00143845				PTHR32133:SF83 - F-BOX ASSOCIATED UBIQUITINATION EFFECTOR FAMILY PROTEIN-RELATED (1 of 18)
Pp3c6_8460			-1.83789	5.37804e-08				PF12138 - Spherulation-specific family 4 (Spherulin4) (1 of 2)	Spherulin-4 precursor [Physarum polycephalum]		Spherulin-4	conserved exported hypothetical protein [Ralstonia syzygii R24].
Pp3c6_8990			-1.13478	0.000420109				PF06911 - Senescence-associated protein (Senescence) (1 of 10)	T13L16.14, senescence/dehydration-associated protein-related (ERD7) [Arabidopsis thaliana]			PREDICTED: uncharacterized protein LOC102699666 [Oryza brachyantha].
Pp3c6_9210			1.09673	0.00165083	mRNA processing	RNA binding:nucleotide binding	nucleus	K12837 - splicing factor U2AF 65 kDa subunit (U2AF2) (1 of 7)	u2 snrnp auxiliary large subunit		Splicing factor U2af large subunit A	PREDICTED: splicing factor U2af large subunit B isoform X7 [Populus euphratica].
Pp3c6_950	-1.06828	0.00941841	-1.4214	8.48455e-05	metabolic process	transferase activity, transferring glycosyl groups		PF10250 - GDP-fucose protein O-fucosyltransferase (O-FucT) (1 of 32)	at5g64600 mub3_12			PREDICTED: uncharacterized protein At1g04910 [Vitis vinifera].
Pp3c6_9630			1.39901	0.0278861					hypothetical protein [Dictyostelium discoideum]			hypothetical protein L484_007965 [Morus notabilis].
Pp3c6_9830			1.21171	0.00785506	ethylene-activated signaling pathway:regulation of transcription, DNA-templated	DNA binding:sequence-specific DNA binding transcription factor activity	nucleus	PF00847 - AP2 domain (AP2) (1 of 150)	dna binding protein			Integrase-type DNA-binding superfamily protein isoform 1 [Theobroma cacao].
Pp3c7_1110			1.93975	1.4079e-05
Pp3c7_11260			1.01417	0.00487334	peptidyl-tyrosine phosphorylation:regulation of signal transduction	protein tyrosine kinase activity:ATP binding:protein serine/threonine kinase activity		PTHR27001:SF115 - PTI1-LIKE TYROSINE-PROTEIN KINASE 1-RELATED (1 of 1)	serine threonine-protein kinase			PREDICTED: PTI1-like tyrosine-protein kinase 3 isoform X2 [Erythranthe guttata].
Pp3c7_1150			1.93975	1.4079e-05
Pp3c7_12870			-1.21463	0.000250767	metabolic process:plant-type cell wall organization	catalytic activity	extracellular region:membrane	PTHR31867:SF30 - EXPANSIN-A5 (1 of 29)	alpha-expansin 8			hypothetical protein SELMODRAFT_90935 [Selaginella moellendorffii].
Pp3c7_14360			1.4064	0.00446906	carbohydrate metabolic process	carbohydrate binding:hydrolase activity, hydrolyzing O-glycosyl compounds		3.2.1.177//3.2.1.20 - Alpha-D-xyloside xylohydrolase / Alpha-xylosidase // Alpha-glucosidase / Maltase-glucoamylase (1 of 11)	F24J5.20, alpha-xylosidase (XYL1)	heteroglycan glucosidase 1 (HGL1), FUNCTIONS IN: hydrolase activity, hydrolyzing O-glycosyl compounds, INVOLVED IN: carbohydrate metabolic process, LOCATED IN: chloroplast, EXPRESSED IN: 22 plant structures, EXPRESSED DURING: 13 growth stages, CONTAINS InterPro DOMAIN/s: Glycoside hydrolase, family 31 (InterPro:IPR000322), Glycoside hydrolase, catalytic core (InterPro:IPR017853), BEST Arabidopsis…	Uncharacterized family 31 glucosidase C1039.11c	Alpha-xylosidase -like protein [Gossypium arboreum].
Pp3c7_14660			1.36098	0.0277182
Pp3c7_15720			1.28916	0.00751268
Pp3c7_1630			-1.18475	0.000287637	carbohydrate metabolic process	carbohydrate binding:beta-galactosidase activity	beta-galactosidase complex	K01190 - beta-galactosidase (lacZ) (1 of 1)	beta-galactosidase	glycoside hydrolase family 2 protein, FUNCTIONS IN: carbohydrate binding, cation binding, beta-galactosidase activity, hydrolase activity, hydrolyzing O-glycosyl compounds, catalytic activity, INVOLVED IN: carbohydrate metabolic process, EXPRESSED IN: male gametophyte, guard cell, CONTAINS InterPro DOMAIN/s: Glycoside hydrolase family 2, immunoglobulin-like beta-sandwich (InterPro:IPR006102), Gly…	Beta-galactosidase	PREDICTED: LOW QUALITY PROTEIN: beta-galactosidase [Erythranthe guttata].
Pp3c7_19140			1.13045	0.000310512	cell wall modification:metabolic process	pectinesterase activity:aspartyl esterase activity:transferase activity, transferring acyl groups:calcium ion binding	cell wall	PF01553//PF13833 - Acyltransferase (Acyltransferase) // EF-hand domain pair (EF-hand_8) (1 of 2)	acyltransferase like 1			PREDICTED: lysophospholipid acyltransferase LPEAT2-like isoform X1 [Brassica napus].
Pp3c7_19830			1.425	0.00633707	defense response:response to biotic stimulus			PF00407 - Pathogenesis-related protein Bet v I family (Bet_v_1) (1 of 7)	pr10 protein	Encodes a member of the PYR (pyrabactin resistance )/PYL(PYR1-like)/RCAR (regulatory components of ABA receptor) family proteins with 14 members. PYR/PYL/RCAR family proteins function as abscisic acid sensors. Mediate ABA-dependent regulation of protein phosphatase 2Cs ABI1 and ABI2.	Abscisic acid receptor PYL4	putative intracellular pathogenesis-related protein [Picea glauca].
Pp3c7_19850			1.35174	0.0170087	defense response:response to biotic stimulus			PF00407 - Pathogenesis-related protein Bet v I family (Bet_v_1) (1 of 7)	pr10 protein			hypothetical protein SELMODRAFT_102916 [Selaginella moellendorffii].
Pp3c7_20200			1.0508	0.0631035	response to hormone:regulation of transcription, DNA-templated:signal transduction:defense response			PTHR31190:SF30 - ETHYLENE-RESPONSIVE TRANSCRIPTION FACTOR 15-RELATED (1 of 9)	erf2 transcription factor			PREDICTED: ethylene-responsive transcription factor 2-like [Camelina sativa].
Pp3c7_20720	1.46773	0.00199717						PF02743//PF13519 - Cache domain (Cache_1) // von Willebrand factor type A domain (VWA_2) (1 of 1)	dihydropyridine-sensitive l-type calcium channel			hypothetical protein SELMODRAFT_423098 [Selaginella moellendorffii].
Pp3c7_21260			2.22721	2.88574e-05
Pp3c7_2220			1.57436	0.000151215	metabolic process	carbon-oxygen lyase activity, acting on polysaccharides		PTHR21666 - PEPTIDASE-RELATED (1 of 9)	peptidase m23b			hypothetical protein SELMODRAFT_402560 [Selaginella moellendorffii].
Pp3c7_22250	-1.40554	0.00680212	-1.14495	0.0903082	protein phosphorylation	protein kinase activity:ATP binding		PTHR27001:SF83 - LRR RECEPTOR-LIKE SERINE/THREONINE-PROTEIN KINASE MRH1-RELATED (1 of 7)	receptor protein			PREDICTED: probable LRR receptor-like serine/threonine-protein kinase At1g63430 [Cicer arietinum].
Pp3c7_22280			1.33941	0.0369917	cell wall modification:starch biosynthetic process:glycogen biosynthetic process	aspartyl esterase activity:pectinesterase activity:glucose-1-phosphate adenylyltransferase activity	cell wall:chloroplast	2.7.7.27 - Glucose-1-phosphate adenylyltransferase / ADP-glucose synthase (1 of 12)	T22C5.13, glucose-1-phosphate adenylyltransferase large subunit 2 (APL2) / ADP-glucose pyrophosphorylase [EC:2.7.7.27] [KO:K00975]		Glucose-1-phosphate adenylyltransferase large subunit 2	PREDICTED: glucose-1-phosphate adenylyltransferase large subunit 1 [Cucumis sativus].
Pp3c7_22440			1.5834	0.000622573	protein phosphorylation	calcium ion binding:ATP binding:protein serine/threonine kinase activity		PTHR24349:SF167 - CALCIUM-DEPENDENT PROTEIN KINASE 10-RELATED (1 of 4)	calcium-dependent protein			PREDICTED: calcium-dependent protein kinase 10-like [Sesamum indicum].
Pp3c7_22740			1.69104	0.00167866	coumarin biosynthetic process:response to endoplasmic reticulum stress:response to wounding:systemic acquired resistance:aromatic amino acid family biosynthetic process	3-deoxy-7-phosphoheptulonate synthase activity	chloroplast:membrane	2.5.1.54 - 3-deoxy-7-phosphoheptulonate synthase / Phospho-2-oxo-3-deoxyheptonate aldolase (1 of 7)				PREDICTED: phospho-2-dehydro-3-deoxyheptonate aldolase 1, chloroplastic-like [Elaeis guineensis].
Pp3c7_23390			-1.26872	0.000323805				PF07014 - Hs1pro-1 protein C-terminus (Hs1pro-1_C) (1 of 6)	contains ESTs AU056303(S20457),AU056302(S20457) [Oryza sativa (japonica cultivar-group)]	ortholog of sugar beet HS1 PRO-1 2 (HSPRO2), CONTAINS InterPro DOMAIN/s: Hs1pro-1, C-terminal (InterPro:IPR009743), Hs1pro-1, N-terminal (InterPro:IPR009869), BEST Arabidopsis thaliana protein match is: Hs1pro-1 protein (TAIR:AT3G55840.1), Has 71 Blast hits to 71 proteins in 18 species: Archae - 0, Bacteria - 0, Metazoa - 0, Fungi - 0, Plants - 60, Viruses - 0, Other Eukaryotes - 11 (source: NCBI…	Nematode resistance protein-like HSPRO2	PREDICTED: nematode resistance protein-like HSPRO2 [Beta vulgaris subsp. vulgaris].
Pp3c7_23420			1.02357	0.0146031				PTHR20932:SF8 - PEPTIDOGLYCAN-BINDING LYSM DOMAIN-CONTAINING PROTEIN (1 of 3)	lysm domain containing protein			PREDICTED: uncharacterized protein LOC105782419 isoform X2 [Gossypium raimondii].
Pp3c7_23600			-1.10225	0.00299616	protein phosphorylation	protein kinase activity:ATP binding		PF07714//PF08263//PF13855 - Protein tyrosine kinase (Pkinase_Tyr) // Leucine rich repeat N-terminal domain (LRRNT_2) // Leucine rich repeat (LRR_8) (1 of 9)	protein kinase	Encodes a CLAVATA1-related receptor kinase-like protein required for both shoot and flower meristem function. Very similar to BAM1,with more than 85% a.a. identity. It has a broad expression pattern and is involved in vascular strand development in the leaf, control of leaf shape, size and symmetry, male gametophyte development and ovule specification and function. Anthers of double mutants (bam1…	Leucine-rich repeat receptor-like serine/threonine-protein kinase BAM2	PREDICTED: probably inactive leucine-rich repeat receptor-like protein kinase At5g48380 [Musa acuminata subsp. malaccensis].
Pp3c7_24769			2.18836	8.34894e-11
Pp3c7_250			1.27207	0.00240929				PTHR31439:SF2 - GB (1 of 13)				hypothetical protein CICLE_v10031321mg [Citrus clementina].
Pp3c7_25930			1.21446	0.00972656
Pp3c7_26570			1.23317	0.0326237	unsaturated fatty acid biosynthetic process:photosystem II assembly:chlorophyll biosynthetic process:isopentenyl diphosphate biosynthetic process, methylerythritol 4-phosphate pathway:regulation of lipid metabolic process:chloroplast organization:response to light stimulus:cysteine biosynthetic process:oxidation-reduction process:regulation of tetrapyrrole metabolic process:rRNA processing:thylak…	transition metal ion binding:protein binding:DNA binding:magnesium-protoporphyrin IX monomethyl ester (oxidative) cyclase activity	chloroplast inner membrane:chloroplast thylakoid membrane	1.14.13.81 - Magnesium-protoporphyrin IX monomethyl ester (oxidative) cyclase / Mg-protoporphyrin IX monomethyl ester oxidative cyclase (1 of 3)	magnesium-protoporphyrin ix monomethyl ester			PREDICTED: magnesium-protoporphyrin IX monomethyl ester [oxidative] cyclase, chloroplastic-like isoform X1 [Populus euphratica].
Pp3c7_26620			-1.28605	1.62962e-07								PREDICTED: uncharacterized protein LOC105644968 [Jatropha curcas].
Pp3c7_2800			1.04302	0.0522869	phospholipid translocation:metabolic process:cation transport	ATP binding:magnesium ion binding:phospholipid-translocating ATPase activity	integral component of membrane	PTHR24092:SF41 - PHOSPHOLIPID-TRANSPORTING ATPASE 10-RELATED (1 of 2)	aminophospholipid atpase		Phospholipid-transporting ATPase IC	hypothetical protein CICLE_v10030544mg [Citrus clementina].
Pp3c7_2970			-1.11639	0.00062312	CDP-diacylglycerol biosynthetic process:phosphatidylglycerol biosynthetic process:isopentenyl diphosphate biosynthetic process, methylerythritol 4-phosphate pathway:chlorophyll biosynthetic process:carotenoid biosynthetic process:unsaturated fatty acid biosynthetic process	glycerol-3-phosphate O-acyltransferase activity	chloroplast stroma	K00630 - glycerol-3-phosphate O-acyltransferase (ATS1) (1 of 1)	glycerol-3-phosphate acyltransferase			PREDICTED: glycerol-3-phosphate acyltransferase, chloroplastic isoform X3 [Elaeis guineensis].
Pp3c7_3260			-1.07422	0.00320716	metabolic process	nucleotidyltransferase activity		PTHR23092:SF19 - NUCLEOTIDYLTRANSFERASE (1 of 3)				PREDICTED: uncharacterized protein LOC101304393 [Fragaria vesca subsp. vesca].
Pp3c7_3560			1.08822	0.0657384				PTHR32133:SF124 - F-BOX ONLY PROTEIN 13 (1 of 45)	F14F8.90, F-box protein family [Arabidopsis thaliana]
Pp3c7_4540			1.66679	0.0031907
Pp3c7_4610			-1.32135	2.62602e-06	regulation of transcription from RNA polymerase II promoter	RNA polymerase II transcription cofactor activity	mediator complex	PTHR10791:SF60 - MEDIATOR OF RNA POLYMERASE II TRANSCRIPTION SUBUNIT 13 (1 of 2)	thyroid hormone receptor-associated			hypothetical protein POPTR_0003s21030g [Populus trichocarpa].
Pp3c7_5710			-1.1716	0.0312061	mitochondrial electron transport, cytochrome c to oxygen:sterol biosynthetic process:heme a biosynthetic process:aerobic respiration:pentacyclic triterpenoid biosynthetic process	cytochrome-c oxidase activity:oxidoreductase activity, acting on the CH-CH group of donors	mitochondrial respiratory chain complex IV:integral component of membrane	K02259 - cytochrome c oxidase assembly protein subunit 15 (COX15) (1 of 1)	cytochrome c oxidase assembly protein			PREDICTED: cytochrome c oxidase assembly protein COX15 [Sesamum indicum].
Pp3c7_7110			-1.02905	0.0207496
Pp3c7_7390			-1.30556	2.87518e-05		nucleic acid binding		PTHR24198//PTHR24198:SF67 - ANKYRIN REPEAT AND PROTEIN KINASE DOMAIN-CONTAINING PROTEIN // SUBFAMILY NOT NAMED (1 of 3)	ankyrin repeat-containing			PREDICTED: uncharacterized protein LOC101774712 [Setaria italica].
Pp3c7_7950			-1.20026	0.0031907		protein dimerization activity		PTHR23042:SF25 - TRANSCRIPTION FACTOR NAI1 (1 of 9)	dna binding			Basic helix-loop-helix DNA-binding superfamily protein, putative [Theobroma cacao].
Pp3c8_10210			-1.16531	0.000126257	removal of superoxide radicals:oxidation-reduction process	flavin adenine dinucleotide binding:thioredoxin-disulfide reductase activity	cytoplasm	PTHR22912//PTHR22912:SF183 - DISULFIDE OXIDOREDUCTASE // SUBFAMILY NOT NAMED (1 of 2)	thioredoxin reductase 2			hypothetical protein SELMODRAFT_231788 [Selaginella moellendorffii].
Pp3c8_1150			1.10159	6.26749e-05				PTHR31533:SF2 - GPI-ANCHORED PROTEIN LORELEI-RELATED (1 of 5)	MDA7.23, expressed protein [Arabidopsis thaliana]			PREDICTED: GPI-anchored protein LORELEI [Malus domestica].
Pp3c8_11800			-1.15909	2.7141e-05								hypothetical protein SELMODRAFT_406466 [Selaginella moellendorffii].
Pp3c8_13160			-1.19063	0.0604436		palmitoyl hydrolase activity	cytoplasmic membrane-bounded vesicle	3.1.2.22 - Palmitoyl-protein hydrolase / Palmitoyl-protein thioesterase (1 of 2)	palmitoyl-protein thioesterase 1 precursor			hypothetical protein B456_004G165600 [Gossypium raimondii].
Pp3c8_14050			1.04408	0.0314852	protein phosphorylation	protein kinase activity:ATP binding		PTHR10566:SF44 - ATH SUBFAMILY PROTEIN ATH8 (1 of 2)	abc-1 domain protein	member of ATH subfamily	Uncharacterized protein sll0005	PREDICTED: uncharacterized aarF domain-containing protein kinase At1g79600, chloroplastic [Setaria italica].
Pp3c8_14980			-1.08316	0.0140153				K03255 - protein TIF31 (TIF31, CLU1) (1 of 3)	eukaryotic translation initiation factor 3		Clustered mitochondria protein homolog	PREDICTED: clustered mitochondria protein homolog [Brassica rapa].
Pp3c8_15010			-1.03474	2.70563e-07	sugar mediated signaling pathway:embryo development ending in seed dormancy:mRNA export from nucleus:photorespiration:post-translational protein modification:response to freezing:production of siRNA involved in RNA interference:protein ubiquitination:seed germination:proteasome core complex assembly:regulation of translational initiation:production of miRNAs involved in gene silencing by miRNA:se…	translation initiation factor activity	eukaryotic 43S preinitiation complex:cytosol:plasma membrane:COP9 signalosome:eukaryotic 48S preinitiation complex:eukaryotic translation initiation factor 3 complex	K03250 - translation initiation factor 3 subunit E (EIF3E, INT6) (1 of 3)	F28O9.140, eukaryotic translation initiation factor 3E / eIF3e (TIF3E1) [KO:K03250]			PREDICTED: eukaryotic translation initiation factor 3 subunit E {ECO:0000255|HAMAP-Rule:MF_03004} [Musa acuminata subsp. malaccensis].
Pp3c8_16000			1.16214	0.0214659				PTHR10293 - GLUTAREDOXIN-RELATED PROTEIN (1 of 9)				hypothetical protein [Fischerella sp. MV11].
Pp3c8_16570			1.40716	0.0241727	lipid metabolic process	hydrolase activity		PTHR21493:SF122 - PROTEIN F42G9.6, ISOFORM B (1 of 3)				hypothetical protein PPL_11506 [Polysphondylium pallidum PN500].
Pp3c8_16970			-1.28845	4.46018e-07	threonine biosynthetic process	pyridoxal phosphate binding:threonine synthase activity	chloroplast	K01733 - threonine synthase (thrC) (1 of 4)	threonine synthase			PREDICTED: threonine synthase, chloroplastic-like [Pyrus x bretschneideri].
Pp3c8_17160			-1.54175	1.17459e-13				PTHR11005//PTHR11005:SF2 - LYSOSOMAL ACID LIPASE-RELATED // SUBFAMILY NOT NAMED (1 of 2)	T15D22.11, expressed protein	Uncharacterised conserved protein UCP031088, alpha/beta hydrolase, LOCATED IN: chloroplast, EXPRESSED IN: 23 plant structures, EXPRESSED DURING: 14 growth stages, CONTAINS InterPro DOMAIN/s: Uncharacterised conserved protein UCP031088, alpha/beta hydrolase, At1g15070 (InterPro:IPR016969), Alpha/beta hydrolase fold-1 (InterPro:IPR000073), BEST Arabidopsis thaliana protein match is: Uncharacterised…		PREDICTED: uncharacterized protein LOC105966115 isoform X1 [Erythranthe guttata].
Pp3c8_17390			-1.12253	0.00387271	protein peptidyl-prolyl isomerization:protein targeting to vacuole:protein folding	peptide binding:peptidyl-prolyl cis-trans isomerase activity:protein binding	cytosol:multivesicular body:Golgi stack:membrane:endoplasmic reticulum	K01802 - peptidylprolyl isomerase (E5.2.1.8) (1 of 7)	cyclophilin b-d			hypothetical protein CISIN_1g028574mg [Citrus sinensis].
Pp3c8_18150			1.16275	0.0790441
Pp3c8_18170			-1.09988	0.00455454	lipid metabolic process	hydrolase activity	extracellular region	PTHR11005:SF17 - AB-HYDROLASE ASSOCIATED LIPASE REGION CONTAINING PROTEIN (1 of 4)	ab-hydrolase associated lipase region containing protein			hypothetical protein PRUPE_ppa002205mg [Prunus persica].
Pp3c8_18970			1.12619	0.0332347								hypothetical protein SELMODRAFT_442734 [Selaginella moellendorffii].
Pp3c8_19010			-1.15239	0.00367547	regulation of transcription, DNA-templated		nucleus	PF02671//PF08295 - Paired amphipathic helix repeat (PAH) // Sin3 family co-repressor (Sin3_corepress) (1 of 1)		Enhances AtERF7-mediated transcriptional repression. RNAi lines show ABA hypersensitivity. Interacts with ERF7 and HDA19.	Paired amphipathic helix protein Sin3-like 3	hypothetical protein SORBIDRAFT_03g008490 [Sorghum bicolor].
Pp3c8_19540	-1.28716	0.00243273	-1.46232	0.00118144	cell wall organization:cellular glucan metabolic process	xyloglucan:xyloglucosyl transferase activity:hydrolase activity, hydrolyzing O-glycosyl compounds	cell wall:apoplast	2.4.1.207 - Xyloglucan:xyloglucosyl transferase / Xyloglucan endotransglycosylase (1 of 35)	brassinosteroid-regulated protein bru1			Brassinosteroid-regulated protein BRU1 precursor, putative [Ricinus communis].
Pp3c8_19590			-1.1226	0.0613541	cellular carbohydrate metabolic process:malate metabolic process:tricarboxylic acid cycle	L-malate dehydrogenase activity	mitochondrial matrix	KOG1494 - NAD-dependent malate dehydrogenase (1 of 1)	mitochondrial nad-dependent malate dehydrogenase			Lactate/malate dehydrogenase family protein [Theobroma cacao].
Pp3c8_20660			-1.08753	0.019922				PF04720 - PDDEXK-like family of unknown function (PDDEXK_6) (1 of 21)	F17A14.2, expressed protein [Arabidopsis thaliana]			unknown [Picea sitchensis].
Pp3c8_21080			1.34993	0.000660107	response to acid chemical:response to hormone:response to oxygen-containing compound:signal transduction:response to stress				MFC19.8, expressed protein [Arabidopsis thaliana]			hypothetical protein TRIUR3_20539 [Triticum urartu].
Pp3c8_21600			-1.53887	1.203e-07	glycolytic process:glucose metabolic process:oxidation-reduction process	NAD binding:NADP binding:glyceraldehyde-3-phosphate dehydrogenase (NAD+) (phosphorylating) activity	cytoplasm	K00134 - glyceraldehyde 3-phosphate dehydrogenase (GAPDH, gapA) (1 of 10)	glyceraldehyde-3-phosphate dehydrogenase			PREDICTED: glyceraldehyde-3-phosphate dehydrogenase, cytosolic [Jatropha curcas].
Pp3c8_22560	-1.07034	0.0755224			carbohydrate metabolic process:chitin catabolic process:cell wall macromolecule catabolic process	chitinase activity:chitin binding		K01183 - chitinase (E3.2.1.14) (1 of 9)	chitinase		Endochitinase A	chitinase [Zea mays subsp. parviglumis].
Pp3c8_23110			1.18478	0.03065
Pp3c8_23300			1.6502	0.00571879
Pp3c8_24280			-1.26379	0.000185325	nucleotide-excision repair:base-excision repair:DNA catabolic process, endonucleolytic	damaged DNA binding:zinc ion binding:DNA-(apurinic or apyrimidinic site) lyase activity:DNA N-glycosylase activity		3.2.2.23 - DNA-formamidopyrimidine glycosylase / Formamidopyrimidine-DNA glycosylase (1 of 3)	formamidopyrimidine-dna glycosylase	Encodes one of the splice variants of Arabidopsis thaliana MutM homolog. Encodes a formamidopyrimidine-DNA glycosylase that has abasic lyase activity and is able to nick double- stranded oligonucleotides containing 8-oxo-7,8-dihydroguanine (8-oxoG) in vitro.	Formamidopyrimidine-DNA glycosylase	PREDICTED: formamidopyrimidine-DNA glycosylase isoform X2 [Vitis vinifera].
Pp3c8_24610			1.28325	0.0172851
Pp3c8_2950			-1.61315	0.000718079	methylation	zinc ion binding:methyltransferase activity		PTHR13600:SF12 - LEUCINE CARBOXYL METHYLTRANSFERASE (1 of 3)	family protein			leucine carboxyl methyltransferase [Medicago truncatula].
Pp3c8_300			-1.0571	0.0148226		chromatin binding:DNA binding
Pp3c8_3270			-1.53967	2.97534e-06				PTHR16007//PTHR16007:SF13 - EPIDIDYMAL MEMBRANE PROTEIN E9-RELATED // SUBFAMILY NOT NAMED (1 of 4)	MAC12.15, expressed protein [Arabidopsis thaliana]			PREDICTED: uncharacterized protein LOC104822428 [Tarenaya hassleriana].
Pp3c8_4400			1.12922	0.00212097	regulation of transcription, DNA-templated	sequence-specific DNA binding transcription factor activity:sequence-specific DNA binding		K18835 - WRKY transcription factor 2 (WRKY2) (1 of 1)	wrky transcription			PREDICTED: probable WRKY transcription factor 2 [Malus domestica].
Pp3c8_4960			1.28403	0.0471336	brassinosteroid biosynthetic process:acetyl-CoA biosynthetic process:protein desumoylation:vegetative to reproductive phase transition of meristem:cellular carbohydrate metabolic process:hydrogen peroxide biosynthetic process:sterol biosynthetic process	lyase activity:metal ion binding:ATP citrate synthase activity:succinate-CoA ligase (ADP-forming) activity:ATP binding:cofactor binding	cytosol:citrate lyase complex:plasma membrane	2.3.3.8 - ATP citrate synthase / Citric cleavage enzyme (1 of 4)	atp citrate lyase		Citrate synthase	PREDICTED: ATP-citrate synthase beta chain protein 2 [Tarenaya hassleriana].
Pp3c8_5770			-1.20302	0.000386822	translation	structural constituent of ribosome	ribosome	K02900 - large subunit ribosomal protein L27Ae (RP-L27Ae, RPL27A) (1 of 6)	60s ribosomal protein			hypothetical protein POPTR_0010s05590g [Populus trichocarpa].
Pp3c8_7940			-1.52851	5.01344e-11	metabolic process	lysozyme activity		PTHR37406:SF1 - T4-TYPE LYSOZYME 1-RELATED (1 of 2)
Pp3c8_810			-1.11124	0.0681545	sterol biosynthetic process:oxidation-reduction process	magnesium chelatase activity:violaxanthin de-epoxidase activity	chloroplast	PF07137 - VDE lipocalin domain (VDE) (1 of 2)	violaxanthin de-epoxidase			violaxanthin de-epoxidase-related protein [Arabidopsis thaliana].
Pp3c8_8380			1.39684	0.00214724		electron carrier activity		PTHR33021:SF55 - BLUE COPPER PROTEIN (1 of 5)	blue copper protein			PREDICTED: stellacyanin-like [Glycine max].
Pp3c9_10810			-1.20841	4.61106e-05	vesicle-mediated transport:autophagy		endoplasmic reticulum membrane:integral component of membrane	PTHR19317:SF1 - PRA1 FAMILY PROTEIN 2 (1 of 1)	F27G19.2, prenylated rab acceptor (PRA1) protein-related [Arabidopsis thaliana]	prenylated RAB acceptor 1.H (PRA1.H), CONTAINS InterPro DOMAIN/s: Prenylated rab acceptor PRA1 (InterPro:IPR004895), Has 30201 Blast hits to 17322 proteins in 780 species: Archae - 12, Bacteria - 1396, Metazoa - 17338, Fungi - 3422, Plants - 5037, Viruses - 0, Other Eukaryotes - 2996 (source: NCBI BLink).	PRA1 family protein H	hypothetical protein SELMODRAFT_186360 [Selaginella moellendorffii].
Pp3c9_11330			-1.21937	0.0190293				PTHR33077:SF13 - PROTEIN TIFY 10A-RELATED (1 of 10)	FCAALL.297, expressed protein [Arabidopsis thaliana]			uncharacterized protein LOC100787821 [Glycine max].
Pp3c9_11970			1.08499	0.000110601	single-organism process:RNA splicing	transferase activity, transferring acyl groups	viral nucleocapsid:ribonucleoprotein complex	K12662 - U4/U6 small nuclear ribonucleoprotein PRP4 (PRPF4, PRP4) (1 of 1)	prp4 pre-mrna processing factor 4 homolog		WD repeat-containing protein 5 homolog	PREDICTED: LOW QUALITY PROTEIN: U4/U6 small nuclear ribonucleoprotein PRP4-like protein [Jatropha curcas].
Pp3c9_13450			-1.08008	0.000165562		calcium ion binding		PTHR10183//PTHR10183:SF299 - CALPAIN // SUBFAMILY NOT NAMED (1 of 3)	ef-hand calcium binding		Peflin	PREDICTED: probable calcium-binding protein CML48 [Beta vulgaris subsp. vulgaris].
Pp3c9_13630			-1.01855	0.0161989		chromatin binding:DNA binding		PTHR21654:SF0 - LD26007P (1 of 2)				hypothetical protein SELMODRAFT_66294, partial [Selaginella moellendorffii].
Pp3c9_15130			1.16381	8.7378e-05	oxidation-reduction process:NAD biosynthetic process:regulation of transcription, DNA-templated	L-aspartate:fumarate oxidoreductase activity:L-aspartate oxidase activity	chloroplast:nucleus	K00278 - L-aspartate oxidase (nadB) (1 of 1)	l-aspartate oxidase	At5g14760 encodes for L-aspartate oxidase involved in the early steps of NAD biosynthesis. In contrary to the EC 1.4.3.16 (l-aspartate oxidase - deaminating) the enzyme catalyzes the reaction L-aspartate + O2 = iminoaspartate (alpha-iminosuccinate) + H2O2	L-aspartate oxidase, chloroplastic	hypothetical protein AMTR_s00058p00187110 [Amborella trichopoda].
Pp3c9_16610			1.03463	0.00924443	protein phosphorylation:microtubule nucleation	protein serine/threonine kinase activity:protein serine/threonine/tyrosine kinase activity:ATP binding		PTHR23257:SF521 - PROTEIN KINASE ATN1 (1 of 2)	protein kinase	Phosphorylates serine, threonine, and tyrosine	Casein kinase I isoform gamma-3	PREDICTED: serine/threonine-protein kinase HT1-like [Nelumbo nucifera].
Pp3c9_18330			1.25501	0.0188605	regulation of transcription, DNA-templated	double-stranded DNA binding	mitochondrion	PTHR13068:SF9 - MITOCHONDRIAL TRANSCRIPTION TERMINATION FACTOR FAMILY PROTEIN (1 of 3)	FCAALL.261, mitochondrial transcription termination factor-related / mTERF-related [Arabidopsis thaliana]	Mitochondrial transcription termination factor family protein, CONTAINS InterPro DOMAIN/s: Mitochodrial transcription termination factor-related (InterPro:IPR003690), BEST Arabidopsis thaliana protein match is: Mitochondrial transcription termination factor family protein (TAIR:AT2G21710.1), Has 1482 Blast hits to 884 proteins in 83 species: Archae - 0, Bacteria - 0, Metazoa - 114, Fungi - 0, Pla…	Transcription termination factor 1, mitochondrial	Mitochondrial transcription termination factor family protein isoform 1 [Theobroma cacao].
Pp3c9_19170			1.01549	0.00188619				PTHR31065:SF2 - PLATZ TRANSCRIPTION FACTOR DOMAIN-CONTAINING PROTEIN (1 of 10)	F6N18.8, zinc-binding family protein [Arabidopsis thaliana]			PREDICTED: uncharacterized protein LOC103336599 [Prunus mume].
Pp3c9_19700			-1.42026	0.000403958					F4P12.330, expressed protein [Arabidopsis thaliana]			PREDICTED: uncharacterized protein LOC105641005 [Jatropha curcas].
Pp3c9_19800	-1.00409	0.0459745	-1.22325	0.00585157	translation:transcription, DNA-templated	structural constituent of ribosome	ribosome:chloroplast part	K02904 - large subunit ribosomal protein L29 (RP-L29, rpmC) (1 of 1)	50s ribosomal protein l29			hypothetical protein SORBIDRAFT_04g027550 [Sorghum bicolor].
Pp3c9_20150			-1.1195	0.0215431	transmembrane transport		membrane	K16052 - MscS family membrane protein (ynaI, mscMJ, MSL) (1 of 7)				PREDICTED: mechanosensitive ion channel protein 1, mitochondrial-like [Citrus sinensis].
Pp3c9_20390			-1.28141	0.00329825	cellular developmental process:anatomical structure development:multicellular organismal process:cellular component organization	hydrolase activity		PTHR33928:SF2 - POLYGALACTURONASE QRT3 (1 of 2)	F18F4.150, expressed protein			PREDICTED: polygalacturonase QRT3 isoform X1 [Vitis vinifera].
Pp3c9_20950			-2.05522	2.58123e-18		transferase activity		PTHR31741:SF3 - O-FUCOSYLTRANSFERASE-LIKE PROTEIN (1 of 1)	auxin-independent growth promoter	O-fucosyltransferase family protein, CONTAINS InterPro DOMAIN/s: GDP-fucose protein O-fucosyltransferase (InterPro:IPR019378), BEST Arabidopsis thaliana protein match is: O-fucosyltransferase family protein (TAIR:AT3G02250.1), Has 822 Blast hits to 815 proteins in 30 species: Archae - 0, Bacteria - 0, Metazoa - 0, Fungi - 0, Plants - 822, Viruses - 0, Other Eukaryotes - 0 (source: NCBI BLink).	Uncharacterized protein At1g04910	PREDICTED: uncharacterized protein At1g04910 [Cucumis sativus].
Pp3c9_20960			-1.05354	0.0220936				PTHR32133:SF111 - F-BOX ONLY PROTEIN 6 (1 of 35)	F14F8.90, F-box protein family [Arabidopsis thaliana]			PREDICTED: F-box/kelch-repeat protein At5g15710 [Brassica rapa].
Pp3c9_21140			-1.11361	7.98023e-05		zinc ion binding		PTHR23012//PTHR23012:SF82 - MEMBRANE ASSOCIATED RING FINGER // SUBFAMILY NOT NAMED (1 of 3)	protein binding protein			PREDICTED: uncharacterized protein LOC105043237 isoform X1 [Elaeis guineensis].
Pp3c9_21250			-1.03235	0.00121013	regulation of transcription, DNA-templated			PTHR22847:SF424 - TOPLESS-RELATED PROTEIN 2-RELATED (1 of 2)	tpl protein binding protein homodimerization transcription repressor	TOPLESS-related 1 (TPR1), INVOLVED IN: primary shoot apical meristem specification, LOCATED IN: cytosol, EXPRESSED IN: cultured cell, CONTAINS InterPro DOMAIN/s: WD40 repeat 2 (InterPro:IPR019782), WD40 repeat, conserved site (InterPro:IPR019775), WD40 repeat (InterPro:IPR001680), CTLH, C-terminal LisH motif (InterPro:IPR006595), WD40 repeat-like-containing domain (InterPro:IPR011046), WD40-repea…	Topless-related protein 1	PREDICTED: topless-related protein 1-like isoform X4 [Nelumbo nucifera].
Pp3c9_21460			-1.02015	0.0213413		DNA binding		PTHR24078:SF231 - CHAPERONE PROTEIN DNAJ (1 of 8)	chaperone protein
Pp3c9_22230			1.88247	2.36642e-12	regulation of transcription, DNA-templated:pollen tube growth:transmitting tissue development:plant-type cell wall modification	nucleic acid binding:metal ion binding:sequence-specific DNA binding transcription factor activity	nucleus	PTHR10593//PTHR10593:SF27 - SERINE/THREONINE-PROTEIN KINASE RIO // SUBFAMILY NOT NAMED (1 of 5)	transparent testa 1			PREDICTED: zinc finger protein WIP2 [Vitis vinifera].
Pp3c9_23030			-1.07256	0.0188605
Pp3c9_24289			-1.33381	0.00396178				2.4.1.14 - Sucrose-phosphate synthase / UDP-glucose-fructose-phosphate glucosyltransferase (1 of 3)				PREDICTED: probable sucrose-phosphate synthase 2 [Nelumbo nucifera].
Pp3c9_24460			-1.04169	0.00170742	translation	structural constituent of ribosome	ribosome		F13K9.9, expressed protein [Arabidopsis thaliana]			PREDICTED: uncharacterized protein LOC18430929 [Amborella trichopoda].
Pp3c9_25200			-1.27792	0.0022183	organic substance biosynthetic process:sucrose metabolic process:cellular biosynthetic process:single-organism biosynthetic process	sucrose-phosphate synthase activity		K00696 - sucrose-phosphate synthase (E2.4.1.14) (1 of 2)	sucrose-phosphate synthase	Encodes a sucrose synthase (SUS2). The activity of the enzyme could not be assayed as proved to be insoluble (PMID 17257168). However, analyses of an sus2 mutant revealed a deficiency in sucrose synthase activity 12 and 15 days after flowering. There are some reports that SUS2 transcript levels are increased in leaves specifically by O(2) deficiency whereas other reports indicate that SUS2 is exp…	Sucrose synthase 5	PREDICTED: probable sucrose-phosphate synthase 2 [Erythranthe guttata].
Pp3c9_25570			2.12765	0.00018613	regulation of transcription, DNA-templated	sequence-specific DNA binding transcription factor activity:DNA binding	nucleus	PTHR32467:SF5 - AP2-LIKE ETHYLENE-RESPONSIVE TRANSCRIPTION FACTOR AIL1 (1 of 3)	ap2 domain-containing transcription factor			PREDICTED: AP2-like ethylene-responsive transcription factor ANT [Phoenix dactylifera].
Pp3c9_2900			1.24591	0.00339003				PF03765//PF13716 - CRAL/TRIO, N-terminal domain (CRAL_TRIO_N) // Divergent CRAL/TRIO domain (CRAL_TRIO_2) (1 of 6)	T1N6.1, SEC14 cytosolic factor, putative / phosphoglyceride transfer protein, putative [Arabidopsis thaliana]			unknown [Picea sitchensis].
Pp3c9_2920	1.05772	0.067347	2.27141	6.20084e-08	lipid metabolic process	lipase activity		PTHR22835 - ZINC FINGER FYVE DOMAIN CONTAINING PROTEIN (1 of 72)	zinc finger			PREDICTED: GDSL esterase/lipase At1g71250-like isoform X1 [Brassica oleracea var. oleracea].
Pp3c9_4760			1.17814	0.00827286				K05026 - chloride intracellular channel protein 6 (CLIC6) (1 of 1)				hypothetical protein TBLA_0A10760 [Tetrapisispora blattae CBS 6284].
Pp3c9_4960			1.9801	1.17459e-13		RNA binding	exosome (RNase complex)	K03681 - exosome complex component RRP40 (RRP40, EXOSC3) (1 of 1)	F10N7.3, exonuclease-related [Arabidopsis thaliana]			hypothetical protein LR48_Vigan06g121200 [Vigna angularis].
Pp3c9_5460			-1.20413	0.0269529	glycolytic process:oxidation-reduction process	pyruvate dehydrogenase (acetyl-transferring) activity	chloroplast envelope:chloroplast stroma	PTHR11516:SF25 - PYRUVATE DEHYDROGENASE E1 COMPONENT SUBUNIT ALPHA-3, CHLOROPLASTIC (1 of 3)	e1 component			PREDICTED: pyruvate dehydrogenase E1 component subunit alpha-3, chloroplastic-like [Eucalyptus grandis].
Pp3c9_5550			-1.2101	0.0255833	glycolytic process:oxidation-reduction process	pyruvate dehydrogenase (acetyl-transferring) activity	chloroplast envelope:chloroplast stroma	PTHR11516:SF25 - PYRUVATE DEHYDROGENASE E1 COMPONENT SUBUNIT ALPHA-3, CHLOROPLASTIC (1 of 3)		pyruvate dehydrogenase E1 alpha subunit	Pyruvate dehydrogenase E1 component subunit alpha-3, chloroplastic	PREDICTED: pyruvate dehydrogenase E1 component subunit alpha-3, chloroplastic-like [Nicotiana tomentosiformis].
Pp3c9_5910			-1.19223	0.00168029				PTHR23241:SF11 - LATE EMBRYOGENESIS ABUNDANT PROTEIN (ATECP63)-RELATED (1 of 9)		late embryogenesis abundant domain-containing protein / LEA domain-containing protein, FUNCTIONS IN: molecular_function unknown, INVOLVED IN: embryo development ending in seed dormancy, LOCATED IN: endomembrane system, EXPRESSED IN: petal, leaf whorl, sperm cell, male gametophyte, flower, EXPRESSED DURING: L mature pollen stage, M germinated pollen stage, 4 anthesis, petal differentiation and exp…	Embryonic protein DC-8	MULTISPECIES: hypothetical protein [Haemophilus].
Pp3c9_7130			1.10473	0.0632969				PF07279 - Protein of unknown function (DUF1442) (DUF1442) (1 of 4)	F4L23.13, expressed protein [Arabidopsis thaliana]	Protein of unknown function (DUF1442), CONTAINS InterPro DOMAIN/s: Protein of unknown function DUF1442 (InterPro:IPR009902), BEST Arabidopsis thaliana protein match is: Protein of unknown function (DUF1442) (TAIR:AT2G45360.1), Has 105 Blast hits to 105 proteins in 11 species: Archae - 0, Bacteria - 0, Metazoa - 0, Fungi - 0, Plants - 105, Viruses - 0, Other Eukaryotes - 0 (source: NCBI BLink).		PREDICTED: uncharacterized protein LOC18442374 [Amborella trichopoda].
Pp3c9_7310			-1.44741	0.005594
Pp3c9_8040			-1.2201	0.00126408	single-organism cellular process		intracellular organelle		proteophosphoglycan ppg1 [Leishmania major]			Cyclin family isoform 2 [Theobroma cacao].
Pp3c9_810			1.12987	0.0247129	methylation-dependent chromatin silencing:chromatin silencing by small RNA:phragmoplast assembly:regulation of DNA replication:histone H3-K9 methylation:regulation of G2/M transition of mitotic cell cycle:cell proliferation:spindle assembly:phragmoplast microtubule organization:DNA methylation:DNA endoreduplication:microgametogenesis:DNA replication initiation:microtubule-based movement:nuclear d…	microtubule binding:ATP binding:plus-end-directed microtubule motor activity	phragmoplast:microtubule:kinesin complex	K10400 - kinesin family member 15 (KIF15) (1 of 7)		Encodes the kinesin-like protein PAK has an Armadillo motif tail and is involved in guard cell development in Arabidopsis (from Genbank record AF159052).However, no defect in stomatal complexes has been observed in loss of function mutations. It accumulates at the preprophase band (PPB) in a cell-cycle and microtubule-dependent manner and is most highly expressed in cells where the placement of t…	Kinesin-like protein KIF3B	hypothetical protein SELMODRAFT_414001 [Selaginella moellendorffii].
Pp3c9_8300			1.40978	0.00336873			nucleus	K18810 - cyclin D1/2/4, plant (CYCD1_2_4) (1 of 2)	cyclin delta-2		Cyclin-D6-1	PREDICTED: cyclin-D4-1-like [Musa acuminata subsp. malaccensis].
Pp3c9_9081			1.17413	0.0340323
Pp3c9_9380			-1.04766	0.000574538
Pp3s127_20			-2.14059	1.17887e-11	glycogen biosynthetic process:starch biosynthetic process	glucose-1-phosphate adenylyltransferase activity	chloroplast	2.7.7.27 - Glucose-1-phosphate adenylyltransferase / ADP-glucose synthase (1 of 12)	T24G5.120, glucose-1-phosphate adenylyltransferase, large subunit 1, chloroplast (ADP-glucose pyrophosphorylase) (ADG2) (APL1) [EC:2.7.7.27] [KO:K00975]			hypothetical protein SELMODRAFT_138695, partial [Selaginella moellendorffii].
Pp3s203_40	-1.42936	0.00119537	-1.46436	0.00157787				PF00560 - Leucine Rich Repeat (LRR_1) (1 of 89)	AGR253Wp, syntenic homolog of Saccharomyces cerevisiae YPR141C (KAR3)	Leucine-rich repeat (LRR) family protein, INVOLVED IN: signal transduction, LOCATED IN: endomembrane system, EXPRESSED IN: 7 plant structures, EXPRESSED DURING: 4 anthesis, petal differentiation and expansion stage, CONTAINS InterPro DOMAIN/s: Leucine-rich repeat (InterPro:IPR001611), BEST Arabidopsis thaliana protein match is: Leucine-rich repeat (LRR) family protein (TAIR:AT5G61240.1), Has 8548…	Ras suppressor protein 1
Pp3s350_10	-1.54548	0.00232625
Pp3s355_20			-1.00219	1.55769e-05
Pp3s51_120			-1.61063	0.00726835				PF14368 - Probable lipid transfer (LTP_2) (1 of 63)	lipid binding protein			PREDICTED: non-specific lipid-transfer protein 3-like [Oryza brachyantha].
Pp3s51_150			-1.63204	0.0064255				PF14368 - Probable lipid transfer (LTP_2) (1 of 63)	lipid binding protein:T8P21.22, protease inhibitor/seed storage/lipid transfer protein (LTP) family protein [Arabidopsis thaliana]			predicted protein [Hordeum vulgare subsp. vulgare].
Pp3s51_180			-1.71499	0.00349876				PF14368 - Probable lipid transfer (LTP_2) (1 of 63)	lipid binding protein			hypothetical protein SORBIDRAFT_03g039880 [Sorghum bicolor].
Pp3s51_220			-1.61063	0.00726835				PF14368 - Probable lipid transfer (LTP_2) (1 of 63)	lipid binding protein			Os04g0415800 [Oryza sativa Japonica Group].
Pp3s51_240			-1.63959	0.0061441				PF14368 - Probable lipid transfer (LTP_2) (1 of 63)	lipid binding protein			PREDICTED: protein YLS3 [Cucumis sativus].
Pp3s51_270			-1.90416	0.000553984				PF14368 - Probable lipid transfer (LTP_2) (1 of 63)	lipid binding protein:T8P21.22, protease inhibitor/seed storage/lipid transfer protein (LTP) family protein [Arabidopsis thaliana]			PREDICTED: non-specific lipid-transfer protein Cw18-like [Oryza brachyantha].
Pp3s51_280			-1.61063	0.00726835				PF14368 - Probable lipid transfer (LTP_2) (1 of 63)	lipid binding protein:T8P21.22, protease inhibitor/seed storage/lipid transfer protein (LTP) family protein [Arabidopsis thaliana]			PREDICTED: non-specific lipid-transfer protein 4 [Fragaria vesca subsp. vesca].
Pp3s51_30			-1.65002	0.00558408				PF14368 - Probable lipid transfer (LTP_2) (1 of 63)	lipid binding protein::T8P21.22, protease inhibitor/seed storage/lipid transfer protein (LTP) family protein [Arabidopsis thaliana]			PREDICTED: non-specific lipid-transfer protein 3-like [Brachypodium distachyon].
Pp3s67_59			-1.00835	0.0412058
Pp3s79_20			1.22421	0.00651905
Pp3s79_50			1.22421	0.00651905
Pp3s79_80			1.22421	0.00651905

## Sheet: 2. DEGs ploidy (2nd M, S)
	Differentially expressed genes (DEGs) in diploid versus haploid protoplast (at 0h, 4h after transfection or 24h after transfection) computed from the second microarray (M) or SuperSAGE (S) data. V1.2_Phypa gene IDs from the microarray were mapped to gene IDs of the current V3.3 gene annotation. If multiple IDs mapped to the same V3.3 gene ID, the mean of the log2 fold change values is given. Only…
	log2 fold change in diploid versus haploid protoplasts (0h)				log2 fold change in diploid versus haploid protoplasts 4h after transfection				log2 fold change in diploid versus haploid protoplasts 24h after transfection				log 2 fold change in diploid versus haploid protonema cells			Gene Ontology (GO) annotation			gene annotation
gene ID V3.3	Diploid A vs. WT (S)	Diploid A vs. Haploid A (M)	Diploid A vs. Haploid A (S)	Diploid A, Diploid B vs. WT, Haploid A (M)	Diploid A vs. WT (S)	Diploid A vs. Haploid A (M)	Diploid A vs. Haploid A (S)	Diploid A, Diploid B vs. WT, Haploid A (M)	Diploid A vs. WT (S)	Diploid A vs. Haploid A (M)	Diploid A vs. Haploid A (S)	Diploid A, Diploid B vs. WT, Haploid A (M)	Diploid A vs. Haploid A (M)	Diploid A vs. Haploid A (S)	Diploid A, Diploid B vs. WT, Haploid A (M)	Biological Process (BP)	Molecular Function (MF)	Cellular Component (CC)	Phytozome	cosmoss V1.6 annotation	TAIR description	UniProt reviewed description	NCBI Nr description
Pp3c1_100									1.07251		1.06886					transport	transporter activity	integral component of membrane	PTHR19139//PTHR19139:SF147 - AQUAPORIN TRANSPORTER // SUBFAMILY NOT NAMED (1 of 1)	glycerol uptake facilitator protein			aquaporin [Nocardiopsis alkaliphila].
Pp3c1_1000							-1.12502									positive regulation of transcription, DNA-templated:regulation of protein dephosphorylation:photosystem II assembly:chloroplast relocation:leaf morphogenesis:regulation of translation:cell differentiation:transcription from plastid promoter:rRNA processing:thylakoid membrane organization		chloroplast:plastid chromosome		PREDICTED: hypothetical protein [Vitis vinifera]			na
Pp3c1_10000					-1.01525						1.20225					coenzyme A metabolic process:oxidation-reduction process:isoprenoid biosynthetic process	hydroxymethylglutaryl-CoA reductase (NADPH) activity:NADP binding	integral component of membrane:mitochondrial membrane:endoplasmic reticulum membrane:plastid membrane	K00021 - hydroxymethylglutaryl-CoA reductase (NADPH) (HMGCR) (1 of 3)	3-hydroxy-3-methylglutaryl coenzyme a reductase			PREDICTED: 3-hydroxy-3-methylglutaryl-coenzyme A reductase 3-like [Populus euphratica].
Pp3c1_10010	-1.64115															peptidyl-histidine phosphorylation:chloroplast organization:mitochondrion organization:glutamyl-tRNA aminoacylation:ovule development:negative regulation of ethylene-activated signaling pathway	protein binding:phosphorelay sensor kinase activity:metal ion binding:protein serine/threonine kinase activity:histidine phosphotransfer kinase activity:ethylene binding:tRNA binding:glutamate-tRNA ligase activity:phosphorelay response regulator activity:ATP binding	endoplasmic reticulum membrane:chloroplast stroma:integral component of membrane:mitochondrion	PTHR11451:SF41 - GLUTAMATE--TRNA LIGASE, MITOCHONDRIAL-RELATED (1 of 1)	glutamyl-trna synthetase		Glutamate--tRNA ligase 2	PREDICTED: glutamate--tRNA ligase, chloroplastic/mitochondrial-like [Camelina sativa].
Pp3c1_10080							-1.04561		1.09983							positive regulation of transcription, DNA-templated:regulation of protein dephosphorylation:photosystem II assembly:chloroplast relocation:S-adenosyl-L-methionine transmembrane transport:transcription from plastid promoter:rRNA processing:mitochondrial transport:thylakoid membrane organization	S-adenosyl-L-methionine transmembrane transporter activity	mitochondrial inner membrane:integral component of membrane:chloroplast membrane	PTHR24089:SF369 - S-ADENOSYLMETHIONINE CARRIER 2, CHLOROPLASTIC-RELATED (1 of 2)	mitochondrial carrier			hypothetical protein SELMODRAFT_100740, partial [Selaginella moellendorffii].
Pp3c1_10220											1.12835							cytoplasmic membrane-bounded vesicle	3.7.1.8 - 2,6-dioxo-6-phenylhexa-3-enoate hydrolase / HOHPDA hydrolase (1 of 4)	alpha beta fold family protein			PREDICTED: uncharacterized protein LOC103996933 [Musa acuminata subsp. malaccensis].
Pp3c1_10500											1.08146					Golgi vesicle transport:cellulose biosynthetic process							hypothetical protein [Oryza sativa Japonica Group].
Pp3c1_10540							-1.03898												PTHR11702:SF28 - PROTEIN, PUTATIVE-RELATED (1 of 1)	nucleolar gtp-binding	pigment defective 318 (PDE318), FUNCTIONS IN: ferrous iron transmembrane transporter activity, GTP binding, INVOLVED IN: ferrous iron transport, LOCATED IN: integral to membrane, EXPRESSED IN: 21 plant structures, EXPRESSED DURING: 13 growth stages, CONTAINS InterPro DOMAIN/s: GTP1/OBG (InterPro:IPR006073), Nucleolar GTP-binding 1 (InterPro:IPR010674), Ferrous iron transport protein B, N-terminal…	Nucleolar GTP-binding protein 1	PREDICTED: nucleolar GTP-binding protein 1 [Erythranthe guttata].
Pp3c1_10570							-1.62577		1.15498							jasmonic acid metabolic process:response to jasmonic acid		nucleus	PF02713 - Domain of unknown function DUF220 (DUF220) (1 of 4)				hypothetical protein PRUPE_ppa008383mg [Prunus persica].
Pp3c1_10620	1.78692						1.11121									transmembrane transport		membrane	KOG4629 - Predicted mechanosensitive ion channel (1 of 5)	msl6 (mechanosensitive channel of small conductance-like 6)			PREDICTED: mechanosensitive ion channel protein 6-like [Setaria italica].
Pp3c1_10630							1.07253				2.50826								PF04720 - PDDEXK-like family of unknown function (PDDEXK_6) (1 of 21)	F13I13.5, expressed protein [Arabidopsis thaliana]	Protein of unknown function (DUF506) , CONTAINS InterPro DOMAIN/s: Protein of unknown function DUF506, plant (InterPro:IPR006502), BEST Arabidopsis thaliana protein match is: Protein of unknown function (DUF506) (TAIR:AT3G22970.1), Has 35333 Blast hits to 34131 proteins in 2444 species: Archae - 798, Bacteria - 22429, Metazoa - 974, Fungi - 991, Plants - 531, Viruses - 0, Other Eukaryotes - 9610 …		PREDICTED: uncharacterized protein LOC101495246 isoform X2 [Cicer arietinum].
Pp3c1_10700											1.41139					metabolic process	GTPase activity:GTP binding		PTHR10751:SF2 - GUANYLATE-BINDING PROTEIN (1 of 4)	MCL19.12, expressed protein			PREDICTED: interferon-induced guanylate-binding protein 1-like [Eucalyptus grandis].
Pp3c1_10860					1.17793		1.29421		2.05204							protein phosphorylation:anatomical structure development:regulation of signal transduction:single-organism developmental process	protein serine/threonine kinase activity:ATP binding		2.7.11.25 - Mitogen-activated protein kinase kinase kinase / MLTK (1 of 32)	atp binding			PREDICTED: mitogen-activated protein kinase kinase kinase YODA [Vitis vinifera].
Pp3c1_10880											1.02283					metabolic process	amino acid binding		PTHR31096:SF22 - ACR6 (1 of 4)	amino acid binding	Encodes a ACT domain-containing protein. The ACT domain, named after bacterial aspartate kinase, chorismate mutase and TyrA (prephenate dehydrogenase), is a regulatory domain that serves as an amino acid-binding site in feedback-regulated amino acid metabolic enzymes.	ACT domain-containing protein ACR1	hypothetical protein SELMODRAFT_124581 [Selaginella moellendorffii].
Pp3c1_11030											-1.79087					lipid transport	lipid binding		2.7.11.18 - [Myosin light-chain] kinase / Smooth-muscle-myosin-light-chain kinase (1 of 3)	Non-specific lipid-transfer protein		Early nodulin-75	PREDICTED: non-specific lipid-transfer protein-like protein At5g64080-like [Solanum tuberosum].
Pp3c1_11070											1.15462					mRNA splicing, via spliceosome		spliceosomal complex:cytosol	K12873 - bud site selection protein 31 (BUD31, G10) (1 of 2)	g10-like protein			PREDICTED: protein BUD31 homolog 1-like [Brassica rapa].
Pp3c1_11190							-1.11773												PF00651//PF12796 - BTB/POZ domain (BTB) // Ankyrin repeats (3 copies) (Ank_2) (1 of 4)	td and poz domain containing 2			hypothetical protein SELMODRAFT_441307 [Selaginella moellendorffii].
Pp3c1_11420					-1.26798											translational elongation	translation elongation factor activity		PF00627 - UBA/TS-N domain (UBA) (1 of 25)
Pp3c1_1160	-1.92482				-1.73876		-1.00314												PTHR33449:SF1 - NUCLEOID-ASSOCIATED PROTEIN YBAB (1 of 3)	at4g30620 f17i23_40	Uncharacterised BCR, YbaB family COG0718, INVOLVED IN: biological_process unknown, LOCATED IN: chloroplast, chloroplast envelope, EXPRESSED IN: 21 plant structures, EXPRESSED DURING: 13 growth stages, CONTAINS InterPro DOMAIN/s: Uncharacterised protein family UPF0133 (InterPro:IPR004401), BEST Arabidopsis thaliana protein match is: Uncharacterised BCR, YbaB family COG0718 (TAIR:AT2G24020.2), Has …	Nucleoid-associated protein alr5067	hypothetical protein B456_001G0327002, partial [Gossypium raimondii].
Pp3c1_11690											1.02004					oxidation-reduction process	heme binding:oxidoreductase activity, acting on paired donors, with incorporation or reduction of molecular oxygen:monooxygenase activity:iron ion binding		K09832 - cytochrome P450, family 710, subfamily A (CYP710A) (1 of 2)	cytochrome p450-like protein			sterol 22-desaturase [Solanum lycopersicum].
Pp3c1_12040							1.34797
Pp3c1_12140					-1.33118				-1.11223							fatty acid metabolic process	ligase activity	peroxisome	6.2.1.1 - Acetate--CoA ligase / Acyl-activating enzyme (1 of 8)	catalytic ligase			PREDICTED: probable acyl-activating enzyme 17, peroxisomal isoform X1 [Nicotiana sylvestris].
Pp3c1_12170							1.48547												PTHR12802//PTHR12802:SF51 - SWI/SNF COMPLEX-RELATED // SUBFAMILY NOT NAMED (1 of 4)				unknown [Picea sitchensis].
Pp3c1_12340											1.07472								PTHR31399:SF0 - DNA-DIRECTED PRIMASE/POLYMERASE PROTEIN (1 of 1)			DNA-directed primase/polymerase protein	hypothetical protein MIMGU_mgv1a003719mg [Erythranthe guttata].
Pp3c1_1240	-1.32877				-1.23966											translation:cellular component organization or biogenesis:organ development:biological regulation	structural constituent of ribosome	ribosome:chloroplast	K02881 - large subunit ribosomal protein L18 (RP-L18, MRPL18, rplR) (1 of 4)	ribosomal protein l18	Ribosomal L18p/L5e family protein, FUNCTIONS IN: structural constituent of ribosome, INVOLVED IN: translation, ribosome biogenesis, LOCATED IN: ribosome, chloroplast, chloroplast envelope, EXPRESSED IN: 22 plant structures, EXPRESSED DURING: 13 growth stages, CONTAINS InterPro DOMAIN/s: Ribosomal protein L18/L5 (InterPro:IPR005484), Ribosomal protein L18, bacterial (InterPro:IPR004389), BEST Arab…	50S ribosomal protein L18, chloroplastic	hypothetical protein PRUPE_ppa012509mg [Prunus persica].
Pp3c1_12470											1.11644								PTHR21461:SF12 - F21O3.9 PROTEIN-RELATED (1 of 10)	F4P9.34, expressed protein [Arabidopsis thaliana]			conserved hypothetical protein [Ricinus communis].
Pp3c1_12610	-1.43348						-1.33831									riboflavin biosynthetic process	3,4-dihydroxy-2-butanone-4-phosphate synthase activity		4.1.99.12 - 3,4-dihydroxy-2-butanone-4-phosphate synthase / L-3,4-dihydroxybutan-2-one-4-phosphate synthase (1 of 3)	-dihydroxy-2-butanone 4-phosphate synthase		Riboflavin biosynthesis protein RibBA	3,4-dihydroxy-2-butanone 4-phosphate synthase [Thermoplasmatales archaeon SCGC AB-539-N05].
Pp3c1_12730							-1.58013
Pp3c1_12860	-1.01532						-2.28806									translation	structural constituent of ribosome	ribosome:plastid part:chloroplast	K02961 - small subunit ribosomal protein S17 (RP-S17, MRPS17, rpsQ) (1 of 2)	ribosomal protein s17			PREDICTED: 30S ribosomal protein S17, chloroplastic-like, partial [Camelina sativa].
Pp3c1_1290							-1.02259									methionine biosynthetic process:proteolysis:RNA splicing, via endonucleolytic cleavage and ligation	carboxypeptidase activity:serine-type peptidase activity	chloroplast:vacuole	3.4.16.2 - Lysosomal Pro-Xaa carboxypeptidase / Prolyl carboxypeptidase (1 of 1)		Serine carboxypeptidase S28 family protein, FUNCTIONS IN: serine-type peptidase activity, INVOLVED IN: proteolysis, LOCATED IN: chloroplast, vacuole, EXPRESSED IN: 23 plant structures, EXPRESSED DURING: 13 growth stages, CONTAINS InterPro DOMAIN/s: Peptidase S28 (InterPro:IPR008758), BEST Arabidopsis thaliana protein match is: alpha/beta-Hydrolases superfamily protein (TAIR:AT2G24280.1), Has 3020…	Lysosomal Pro-X carboxypeptidase	na
Pp3c1_12950									1.09983							intracellular protein transport		integral component of membrane:endoplasmic reticulum	PTHR12701:SF18 - 4D656-RELATED (1 of 1)				PREDICTED: B-cell receptor-associated protein 31 [Cicer arietinum].
Pp3c1_12990	-1.6834															vesicle-mediated transport:intracellular protein transport:metabolic process	transferase activity:structural molecule activity	COPI vesicle coat	K05236 - coatomer protein complex, subunit alpha (xenin) (COPA) (1 of 3)	coatomer alpha	Coatomer, beta' subunit, FUNCTIONS IN: structural molecule activity, INVOLVED IN: intracellular protein transport, vesicle-mediated transport, LOCATED IN: membrane coat, COPI vesicle coat, EXPRESSED IN: 24 plant structures, EXPRESSED DURING: 13 growth stages, CONTAINS InterPro DOMAIN/s: WD40 repeat 2 (InterPro:IPR019782), Coatomer, WD associated region (InterPro:IPR006692), Cytochrome cd1-nitrite…	Coatomer subunit beta'-1	hypothetical protein CISIN_1g000933mg [Citrus sinensis].
Pp3c1_13010	-1.45726				-1.01839				-1.04955							regulation of cyclin-dependent protein serine/threonine kinase activity:regulation of transcription, DNA-templated	protein kinase binding	nucleus	PTHR10026//PTHR10026:SF75 - CYCLIN // SUBFAMILY NOT NAMED (1 of 7)	K18C1.7, cyclin family			PREDICTED: cyclin-T1-4 [Gossypium raimondii].
Pp3c1_13050											1.47228					negative regulation of protein phosphorylation:regulation of translational initiation	protein binding		PTHR16301:SF2 - PROTEIN IMPACT HOMOLOG (1 of 1)	imprinted and ancient			PREDICTED: protein IMPACT isoform X2 [Chrysemys picta bellii].
Pp3c1_13060					-1.88692				-1.60803							carbohydrate metabolic process	carbohydrate binding:hydrolase activity, hydrolyzing O-glycosyl compounds		3.2.1.177//3.2.1.20 - Alpha-D-xyloside xylohydrolase / Alpha-xylosidase // Alpha-glucosidase / Maltase-glucoamylase (1 of 11)	F24J5.20, alpha-xylosidase (XYL1) [Arabidopsis thaliana]:F24J5.20, alpha-xylosidase (XYL1)	radial swelling mutant shown to be specifically impaired in cellulose production. Encodes the alpha-subunit of a glucosidase II enzyme.	Probable alpha/beta-glucosidase agdC	putative alpha-xylosidase [Pinus pinaster].
Pp3c1_13080							1.22244
Pp3c1_13170											-2.3845					stomatal complex morphogenesis:regulation of protein dephosphorylation:photosystem II assembly:photosynthetic electron transport in photosystem I:glycolytic process:glucose metabolic process:reductive pentose-phosphate cycle:plastid organization:rRNA processing	NAD binding:NADP binding:glyceraldehyde-3-phosphate dehydrogenase (NADP+) (phosphorylating) activity	chloroplast envelope:apoplast:membrane:cytosol:chloroplast stroma	1.2.1.12//1.2.1.13 - Glyceraldehyde-3-phosphate dehydrogenase (phosphorylating) / Triosephosphate dehydrogenase // Glyceraldehyde-3-phosphate dehydrogenase (NADP(+)) (phosphorylating) / Triosephosphate dehydrogenase (NADP+) (1 of 3)	glyceraldehyde-3-phosphate dehydrogenase	glyceraldehyde 3-phosphate dehydrogenase A subunit 2 (GAPA-2), FUNCTIONS IN: NAD or NADH binding, glyceraldehyde-3-phosphate dehydrogenase activity, INVOLVED IN: oxidation reduction, glycolysis, glucose metabolic process, LOCATED IN: apoplast, chloroplast stroma, chloroplast, membrane, chloroplast envelope, EXPRESSED IN: 24 plant structures, EXPRESSED DURING: 14 growth stages, CONTAINS InterPro D…	Glyceraldehyde-3-phosphate dehydrogenase A, chloroplastic	hypothetical protein SELMODRAFT_270825 [Selaginella moellendorffii].
Pp3c1_1320											1.02974								K02153 - V-type H+-transporting ATPase subunit e (ATPeV0E, ATP6H) (1 of 2)				plasma membrane H+-ATPase subunit H [Triticum aestivum].
Pp3c1_1330							-1.2588									ribosome biogenesis	rRNA binding	ribosome:chloroplast	K02864 - large subunit ribosomal protein L10 (RP-L10, MRPL10, rplJ) (1 of 1)	50s ribosomal protein l10			PREDICTED: 50S ribosomal protein L10, chloroplastic-like [Nelumbo nucifera].
Pp3c1_13420									1.18556										PTHR33388:SF1 - F1K23.3 (1 of 3)	Dmel_CG17816, CG17816 gene product from transcript CG17816-RD [Drosophila melanogaster]
Pp3c1_13570									-1.33282							signal transduction			PTHR24423//PTHR24423:SF421 - TWO-COMPONENT SENSOR HISTIDINE KINASE // SUBFAMILY NOT NAMED (1 of 4)	T23K3.2, histidine kinase (AHK4) (WOL)
Pp3c1_13600			1.00544													protein phosphorylation	ATP binding:protein serine/threonine kinase activity		PTHR24356:SF183 - AGC (CAMP-DEPENDENT, CGMP-DEPENDENT AND PROTEIN KINASE C) KINASE FAMILY PROTEIN (1 of 1)	protein kinase		Putative ribosomal protein S6 kinase alpha-2	PREDICTED: serine/threonine-protein kinase 38 [Amborella trichopoda].
Pp3c1_13830											1.10802								PTHR10612:SF7 - APOLIPOPROTEIN D (1 of 2)	outer membrane lipoprotein blc			Bacterial lipocalin (macronuclear) [Oxytricha trifallax].
Pp3c1_13870											1.87083					dephosphorylation:single-organism process	manganese ion binding:acid phosphatase activity	extracellular space	PTHR10161 - TARTRATE-RESISTANT ACID PHOSPHATASE TYPE 5 (1 of 3)	tartrate-resistant acid phosphatase type 5	Encodes a purple acid phosphatase (PAP) belonging to the low molecular weight plant PAP group.	Purple acid phosphatase 8	uncharacterized protein LOC100817359 precursor [Glycine max].
Pp3c1_1390	-1.28906				-1.07854											protein phosphorylation	calcium ion binding:ATP binding:protein serine/threonine kinase activity		PTHR22765:SF56 - VACUOLAR-SORTING RECEPTOR 5-RELATED (1 of 8)	zinc finger			na
Pp3c1_13910	1.22006																	extracellular space	K13963 - serpin B (SERPINB) (1 of 4)	Serpin family protein			PREDICTED: serpin-ZX [Gossypium raimondii].
Pp3c1_13930							-1.80232				-1.6386					oxidation-reduction process	oxidoreductase activity:copper ion binding		PTHR11709//PTHR11709:SF118 - MULTI-COPPER OXIDASE // SUBFAMILY NOT NAMED (1 of 2)	laccase (diphenol oxidase)-like protein	putative laccase, a member of laccase family of genes (17 members in Arabidopsis).	Laccase-3	PREDICTED: laccase-3-like [Beta vulgaris subsp. vulgaris].
Pp3c1_13990							2.61475				1.60779					alpha-tubulin acetylation	tubulin N-acetyltransferase activity		2.3.1.108 - Alpha-tubulin N-acetyltransferase / Tubulin N-acetyltransferase (1 of 2)				alpha-tubulin n-acetyltransferase [Stylonychia lemnae].
Pp3c1_14030											1.8067												hypothetical protein BN1013_02187 [Chlamydia sp. 'Rubis'].
Pp3c1_14250	-1.19801				-1.48934						1.04033						manganese ion binding:nutrient reservoir activity	extracellular region	PF07883 - Cupin domain (Cupin_2) (1 of 38)	F14J9.22, germin-like protein (GLP4) (GLP5)			germin-like protein subfamily 3 member 2-like precursor [Glycine max].
Pp3c1_14380					-1.07007				-1.35115		1.05175								PTHR33294:SF6 - AWPM-19-LIKE FAMILY PROTEIN-RELATED (1 of 12)	plasma membrane associated protein			PREDICTED: uncharacterized protein LOC105963273 [Erythranthe guttata].
Pp3c1_14630							-1.59514												PTHR13683:SF224 - ASPARTYL PROTEASE FAMILY PROTEIN-RELATED (1 of 4)	T5M16.7, nucellin protein, putative [Arabidopsis thaliana]
Pp3c1_14810							2.02979
Pp3c1_14870	-1.00686				-1.09489														PTHR33199:SF3 - MACPF DOMAIN-CONTAINING PROTEIN CAD1 (1 of 2)	F15D2.24, expressed protein			PREDICTED: MACPF domain-containing protein At1g14780-like [Populus euphratica].
Pp3c1_14910							-1.1731		1.12255							transport:NADH dehydrogenase complex (plastoquinone) assembly:oxidation-reduction process	oxidoreductase activity, acting on NAD(P)H, quinone or similar compound as acceptor:quinone binding	NAD(P)H dehydrogenase complex (plastoquinone):chloroplast thylakoid membrane	PF10664 - Cyanobacterial and plastid NDH-1 subunit M (NdhM) (1 of 1)	nadh dehydrogenase i subunit m			PREDICTED: NAD(P)H-quinone oxidoreductase subunit M, chloroplastic [Eucalyptus grandis].
Pp3c1_15060	-1.55702															cellular macromolecule biosynthetic process:cellular protein modification process:single-organism biosynthetic process:protein kinase C-activating G-protein coupled receptor signaling pathway:phosphorylation:xylan metabolic process:single-organism carbohydrate metabolic process:cell wall biogenesis	diacylglycerol kinase activity:NAD+ kinase activity		PTHR12358:SF33 - ACYLGLYCEROL KINASE, MITOCHONDRIAL (1 of 2)	sphingosine kinase			PREDICTED: sphingoid long-chain bases kinase 1 [Nicotiana tomentosiformis].
Pp3c1_15090											1.47228					riboflavin biosynthetic process	GTP cyclohydrolase II activity:ion binding:nucleotide binding:3,4-dihydroxy-2-butanone-4-phosphate synthase activity	plastid	3.5.4.25//4.1.99.12 - 3,4-dihydroxy-2-butanone-4-phosphate synthase / L-3,4-dihydroxybutan-2-one-4-phosphate synthase (1 of 2)	gtp cyclohydrolase	encodes GTP cyclohydrolase II that can functionally complement E. coli mutant deficient in this gene. It also has 3,4-dihydroxy-2-butanone-4-phosphate synthase activity which makes it a bifunctional enzyme involved in the formation of the pyrimidine and of the carbohydrate from GTP and ribulose-5-phosphate, respectively	Probable bifunctional riboflavin biosynthesis protein RIBA 1, chloroplastic	PREDICTED: probable bifunctional riboflavin biosynthesis protein RIBA 1, chloroplastic [Setaria italica].
Pp3c1_15110											1.06347									hypothetical protein, conserved [Leishmania major]
Pp3c1_15160											1.09824								PTHR10825:SF3 - POLYCOMB GROUP PROTEIN PSC (1 of 6)	F5G3.13, DNAJ heat shock N-terminal domain-containing protein [Arabidopsis thaliana]			PREDICTED: uncharacterized protein LOC104090080 [Nicotiana tomentosiformis].
Pp3c1_15300							1.34797												3.6.1.7 - Acylphosphatase / Acylphosphate phosphohydrolase (1 of 3)	acylphosphatase			Acylphosphatase [Gossypium arboreum].
Pp3c1_15380											1.28586							intracellular part:plasma membrane	PTHR34804:SF1 - CAMP-REGULATED PHOSPHOPROTEIN 19-RELATED PROTEIN (1 of 2)	at5g64130 mhj24_11	cAMP-regulated phosphoprotein 19-related protein, FUNCTIONS IN: molecular_function unknown, INVOLVED IN: biological_process unknown, LOCATED IN: plasma membrane, EXPRESSED IN: 24 plant structures, EXPRESSED DURING: 15 growth stages, CONTAINS InterPro DOMAIN/s: cAMP-regulated phosphoprotein/endosulphine conserved region (InterPro:IPR006760), BEST Arabidopsis thaliana protein match is: cAMP-regulat…		hypothetical protein PHAVU_003G045000g [Phaseolus vulgaris].
Pp3c1_15390									1.17175							electron transport chain:D-xylose metabolic process:N-terminal protein myristoylation	cytochrome-b5 reductase activity, acting on NAD(P)H	integral component of membrane:mitochondrial outer membrane:plant-type cell wall:endoplasmic reticulum:plasma membrane	PTHR19370//PTHR19370:SF97 - NADH-CYTOCHROME B5 REDUCTASE // SUBFAMILY NOT NAMED (1 of 2)	nadh:cytochrome b5 reductase	Encodes NADH:cytochrome (Cyt) b5 reductase that displayed strict specificity to NADH for the reduction of a recombinant Cyt b5 (AtB5-A), whereas no Cyt b5 reduction was observed when NADPH was used as the electron donor.	NADH--cytochrome b5 reductase 1	hypothetical protein SORBIDRAFT_03g037870 [Sorghum bicolor].
Pp3c1_15680	-1.48832																		PF03514 - GRAS domain family (GRAS) (1 of 43)	T27F4.10, gibberellin regulatory protein (RGL1) [Arabidopsis thaliana]			PREDICTED: DELLA protein GAI-like [Musa acuminata subsp. malaccensis].
Pp3c1_15740	1.26117																nucleic acid binding:nucleotide binding		K12833 - pre-mRNA branch site protein p14 (SF3B14) (1 of 1)	14 kda subunit splicing factor 3b			PREDICTED: splicing factor 3B subunit 6-like protein [Phoenix dactylifera].
Pp3c1_15780											1.69472					metabolic process	protein-cysteine S-palmitoyltransferase activity:zinc ion binding	integral component of membrane	PTHR22883:SF33 - PALMITOYLTRANSFERASE ZDHHC12-RELATED (1 of 4)	F26O13.30, zinc finger (DHHC type) family protein			PREDICTED: protein S-acyltransferase 10 isoform X3 [Gossypium raimondii].
Pp3c1_15830	1.52258															translation	structural constituent of ribosome	large ribosomal subunit	K02872 - large subunit ribosomal protein L13Ae (RP-L13Ae, RPL13A) (1 of 5)	60s ribosomal protein			PREDICTED: 60S ribosomal protein L13a-4 [Amborella trichopoda].
Pp3c1_16170	-1.03019																	mitochondrion	K02896 - large subunit ribosomal protein L24e (RP-L24e, RPL24) (1 of 7)	60s ribosomal protein l24			PREDICTED: 60S ribosomal protein L24-like isoform X1 [Phoenix dactylifera].
[truncated: 6,736 more rows]

## Sheet: 3. DEGs time (2nd M, S)
	Differentially expressed genes (DEGs) in protoplast (at 4h after transfection or 24 after transfection) or protonema cells versus freshly isolated protoplast cells (0h) computed from the second microarray (M) or SuperSAGE (S) data. V1.2_Phypa gene IDs from the microarray were mapped to gene IDs of the current V3.3 gene annotation. If multiple IDs mapped to the same V3.3 gene ID the mean of the lo…
[truncated: 10,450 more rows]

[truncated: 2 more sheets: 4. DEGs DNA repair, 5. DEGs time (1st M)]
