# Supplementary material for: Autopolyploidization affects transcript patterns and gene targeting frequencies in Physcomitrella
Source: Plant Cell Rep. 2021 Oct 12;41(1):153–73. doi: 10.1007/s00299-021-02794-2 (PMC8803787; doi:10.1007/s00299-021-02794-2)
Supplement: Supplementary file 3 — Supplementary file3 (XLSX 674 KB) [file 299_2021_2794_MOESM3_ESM.xlsx]

## Sheet: BP, DEGs time (1st M)
		Enriched Biological Process Gene Ontology terms in DEGs computed from protoplasts (at 4h, 6h, 24h or 72h) after transfection or protonema cells versus freshly isolated (0h) protoplasts. DEGs were determined from data of the first microarray (M) experiment. Enriched GO terms were computed with the R package clusterProfiler using a p value cut-off of 0.005 and a q value cut-off of 0.2. Redundant GO…
enriched Biological Process terms (simplified)		WT, protoplast, 4h versus 0h (M)							WT, protoplast, 6h versus 0h (M)							WT, protoplast, 24h versus 0h (M)							WT, protoplast, 72h versus 0h (M)
ID	Description	gene ratio	bg ratio	p value	p adjusted	q value	gene ID	count	gene ratio	bg ratio	p value	p adjusted	q value	gene ID	count	gene ratio	bg ratio	p value	p adjusted	q value	gene ID	count	gene ratio	bg ratio	p value	p adjusted	q value	gene ID	count
GO:0006082	organic acid metabolic process								7/19	542/7785	0.000183664	0.00290334	0.00119744	Phypa_122530/Phypa_124435/Phypa_181734/Phypa_189731/Phypa_208275/Phypa_226280/Phypa_50856	7
GO:0006096	glycolytic process	6/90	91/7785	0.000612048	0.00341335	0.0021558	Phypa_124435/Phypa_150010/Phypa_167442/Phypa_185258/Phypa_208275/Phypa_226280	6
GO:0006097	glyoxylate cycle								2/19	6/7785	8.41637e-05	0.00290334	0.00119744	Phypa_122530/Phypa_189731	2
GO:0006546	glycine catabolic process															5/429	7/7785	9.51188e-06	0.00032594	0.000248978	Phypa_130828/Phypa_131811/Phypa_150444/Phypa_193943/Phypa_67193	5
GO:0006559	L-phenylalanine catabolic process	5/90	10/7785	4.44574e-08	3.22316e-06	2.03568e-06	Phypa_156018/Phypa_176961/Phypa_177179/Phypa_178793/Phypa_181734	5															6/202	10/7785	5.45957e-08	6.80626e-06	6.47486e-06	Phypa_123116/Phypa_156018/Phypa_176961/Phypa_177179/Phypa_178793/Phypa_181734	6
GO:0006778	porphyrin-containing compound metabolic process															11/429	39/7785	5.15299e-06	0.000240785	0.00018393	Phypa_115492/Phypa_116325/Phypa_124727/Phypa_135086/Phypa_147215/Phypa_152627/Phypa_15921/Phypa_173375/Phypa_178131/Phypa_181992/Phypa_197854	11
GO:0006779	porphyrin-containing compound biosynthetic process															11/429	35/7785	1.56785e-06	9.14247e-05	6.9837e-05	Phypa_115492/Phypa_116325/Phypa_124727/Phypa_135086/Phypa_147215/Phypa_152627/Phypa_15921/Phypa_173375/Phypa_178131/Phypa_181992/Phypa_197854	11
GO:0006839	mitochondrial transport	5/90	22/7785	4.16363e-06	0.000134161	8.47336e-05	Phypa_139057/Phypa_170107/Phypa_177309/Phypa_222369/Phypa_33011	5
GO:0008299	isoprenoid biosynthetic process															9/429	37/7785	0.000134476	0.00314185	0.00239998	Phypa_137710/Phypa_139090/Phypa_139842/Phypa_144079/Phypa_175220/Phypa_201614/Phypa_201901/Phypa_214514/Phypa_55802	9
GO:0009074	aromatic amino acid family catabolic process	5/90	10/7785	4.44574e-08	3.22316e-06	2.03568e-06	Phypa_156018/Phypa_176961/Phypa_177179/Phypa_178793/Phypa_181734	5															6/202	10/7785	5.45957e-08	6.80626e-06	6.47486e-06	Phypa_123116/Phypa_156018/Phypa_176961/Phypa_177179/Phypa_178793/Phypa_181734	6
GO:0009150	purine ribonucleotide metabolic process	11/90	230/7785	6.27179e-05	0.000826736	0.000522149	Phypa_121194/Phypa_124435/Phypa_139540/Phypa_146168/Phypa_146184/Phypa_150010/Phypa_167442/Phypa_185258/Phypa_206369/Phypa_208275/Phypa_226280	11
GO:0009259	ribonucleotide metabolic process	11/90	230/7785	6.27179e-05	0.000826736	0.000522149	Phypa_121194/Phypa_124435/Phypa_139540/Phypa_146168/Phypa_146184/Phypa_150010/Phypa_167442/Phypa_185258/Phypa_206369/Phypa_208275/Phypa_226280	11
GO:0015979	photosynthesis															22/429	100/7785	1.5961e-08	8.20395e-06	6.26679e-06	Phypa_102544/Phypa_110989/Phypa_114373/Phypa_124625/Phypa_124727/Phypa_133197/Phypa_146248/Phypa_151133/Phypa_152573/Phypa_152627/Phypa_155209/Phypa_155384/Phypa_162315/Phypa_177617/Phypa_178694/Phypa_184742/Phypa_220481/Phypa_46695/Phypa_52279/Phypa_55357/Phypa_61027/Phypa_8237	22
GO:0016052	carbohydrate catabolic process								4/19	104/7785	9.98409e-05	0.00290334	0.00119744	Phypa_124435/Phypa_208275/Phypa_226280/Phypa_97038	4
GO:0017144	drug metabolic process	17/90	320/7785	1.08863e-07	5.26171e-06	3.32318e-06	Phypa_121194/Phypa_122530/Phypa_124435/Phypa_139767/Phypa_150010/Phypa_156018/Phypa_167442/Phypa_176961/Phypa_177179/Phypa_178793/Phypa_181734/Phypa_185258/Phypa_195007/Phypa_206369/Phypa_208275/Phypa_226280/Phypa_73351	17	7/19	320/7785	6.10562e-06	0.00104406	0.000430607	Phypa_122530/Phypa_124435/Phypa_139767/Phypa_181734/Phypa_208275/Phypa_226280/Phypa_73351	7
GO:0019439	aromatic compound catabolic process	11/90	107/7785	3.30789e-08	3.22316e-06	2.03568e-06	Phypa_124435/Phypa_150010/Phypa_156018/Phypa_167442/Phypa_176961/Phypa_177179/Phypa_178793/Phypa_181734/Phypa_185258/Phypa_208275/Phypa_226280	11	4/19	107/7785	0.000111535	0.00290334	0.00119744	Phypa_124435/Phypa_181734/Phypa_208275/Phypa_226280	4
GO:0019693	ribose phosphate metabolic process	11/90	247/7785	0.00011904	0.00138087	0.000872125	Phypa_121194/Phypa_124435/Phypa_139540/Phypa_146168/Phypa_146184/Phypa_150010/Phypa_167442/Phypa_185258/Phypa_206369/Phypa_208275/Phypa_226280	11
GO:0019752	carboxylic acid metabolic process								7/19	534/7785	0.000167299	0.00290334	0.00119744	Phypa_122530/Phypa_124435/Phypa_181734/Phypa_189731/Phypa_208275/Phypa_226280/Phypa_50856	7
GO:0032787	monocarboxylic acid metabolic process								5/19	194/7785	7.98488e-05	0.00290334	0.00119744	Phypa_122530/Phypa_124435/Phypa_189731/Phypa_208275/Phypa_226280	5
GO:0042135	neurotransmitter catabolic process															5/429	7/7785	9.51188e-06	0.00032594	0.000248978	Phypa_130828/Phypa_131811/Phypa_150444/Phypa_193943/Phypa_67193	5
GO:0042737	drug catabolic process																						7/202	28/7785	5.31822e-06	0.000248627	0.000236521	Phypa_123116/Phypa_156018/Phypa_176961/Phypa_177179/Phypa_178793/Phypa_181734/Phypa_219988	7
GO:0042866	pyruvate biosynthetic process	6/90	91/7785	0.000612048	0.00341335	0.0021558	Phypa_124435/Phypa_150010/Phypa_167442/Phypa_185258/Phypa_208275/Phypa_226280	6
GO:0043436	oxoacid metabolic process								7/19	538/7785	0.000175325	0.00290334	0.00119744	Phypa_122530/Phypa_124435/Phypa_181734/Phypa_189731/Phypa_208275/Phypa_226280/Phypa_50856	7	57/429	538/7785	9.14645e-07	7.83546e-05	5.98531e-05	Phypa_111184/Phypa_115152/Phypa_115448/Phypa_116788/Phypa_119347/Phypa_120367/Phypa_120582/Phypa_122014/Phypa_122530/Phypa_124018/Phypa_124435/Phypa_124602/Phypa_127762/Phypa_127975/Phypa_129600/Phypa_130367/Phypa_130828/Phypa_131217/Phypa_131811/Phypa_136995/Phypa_140062/Phypa_141291/Phypa_141539/Phypa_144369/Phypa_147651/Phypa_148824/Phypa_150444/Phypa_150920/Phypa_151163/Phypa_15475/Phypa_1556…	57
GO:0044281	small molecule metabolic process															84/429	890/7785	2.95001e-07	3.79076e-05	2.89567e-05	Phypa_107354/Phypa_111184/Phypa_115152/Phypa_115448/Phypa_116788/Phypa_117389/Phypa_117954/Phypa_119347/Phypa_120367/Phypa_120582/Phypa_121194/Phypa_122014/Phypa_122530/Phypa_124018/Phypa_124435/Phypa_124602/Phypa_127762/Phypa_127848/Phypa_127975/Phypa_129600/Phypa_130367/Phypa_130828/Phypa_131217/Phypa_131347/Phypa_131811/Phypa_132196/Phypa_136995/Phypa_137470/Phypa_139540/Phypa_140062/Phypa_141…	84
GO:0044282	small molecule catabolic process	5/90	35/7785	4.55931e-05	0.000695895	0.000439512	Phypa_156018/Phypa_176961/Phypa_177179/Phypa_178793/Phypa_181734	5															7/202	35/7785	2.58855e-05	0.000880106	0.000837253	Phypa_123116/Phypa_146384/Phypa_156018/Phypa_176961/Phypa_177179/Phypa_178793/Phypa_181734	7
GO:0046434	organophosphate catabolic process	6/90	97/7785	0.000858546	0.00401578	0.00253628	Phypa_124435/Phypa_150010/Phypa_167442/Phypa_185258/Phypa_208275/Phypa_226280	6
GO:0046487	glyoxylate metabolic process								2/19	6/7785	8.41637e-05	0.00290334	0.00119744	Phypa_122530/Phypa_189731	2
GO:0072521	purine-containing compound metabolic process	11/90	245/7785	0.000110725	0.00133793	0.000845006	Phypa_121194/Phypa_124435/Phypa_139540/Phypa_146168/Phypa_146184/Phypa_150010/Phypa_167442/Phypa_185258/Phypa_206369/Phypa_208275/Phypa_226280	11
GO:1901135	carbohydrate derivative metabolic process	13/90	392/7785	0.0005242	0.00341335	0.0021558	Phypa_121194/Phypa_124435/Phypa_139540/Phypa_146168/Phypa_146184/Phypa_150010/Phypa_167442/Phypa_185258/Phypa_188502/Phypa_206369/Phypa_208275/Phypa_226280/Phypa_56808	13
GO:1901361	organic cyclic compound catabolic process	11/90	113/7785	5.8662e-08	3.4024e-06	2.14888e-06	Phypa_124435/Phypa_150010/Phypa_156018/Phypa_167442/Phypa_176961/Phypa_177179/Phypa_178793/Phypa_181734/Phypa_185258/Phypa_208275/Phypa_226280	11	4/19	113/7785	0.00013787	0.00290334	0.00119744	Phypa_124435/Phypa_181734/Phypa_208275/Phypa_226280	4
GO:1902222	erythrose 4-phosphate/phosphoenolpyruvate family amino acid catabolic process	5/90	10/7785	4.44574e-08	3.22316e-06	2.03568e-06	Phypa_156018/Phypa_176961/Phypa_177179/Phypa_178793/Phypa_181734	5															6/202	10/7785	5.45957e-08	6.80626e-06	6.47486e-06	Phypa_123116/Phypa_156018/Phypa_176961/Phypa_177179/Phypa_178793/Phypa_181734	6

## Sheet: MF, DEGs time (1st M)
		Enriched Molecular Function Gene Ontology terms in differentially expressed genes (DEGs) computed from protoplasts (at 4h, 6h, 24h or 72h) after transfection or protonema cells versus freshly isolated (0h) protoplasts. DEGs were determined from data of the first microarray (M) experiment. Enriched GO terms were computed with the R package clusterProfiler using a p value cut-off of 0.005 and a q v…
enriched Molecular Function terms (simplified)		WT, protoplast, 4h versus 0h (M)							WT, protoplast, 6h versus 0h (M)							WT, protoplast, 24h versus 0h (M)							WT, protoplast, 72h versus 0h (M)
ID	Description	gene ratio	bg ratio	p value	p adjusted	q value	gene ID	count	gene ratio	bg ratio	p value	p adjusted	q value	gene ID	count	gene ratio	bg ratio	p value	p adjusted	q value	gene ID	count	gene ratio	bg ratio	p value	p adjusted	q value	gene ID	count
GO:0004047	aminomethyltransferase activity															5/501	5/10012	3.07839e-07	0.000221644	0.000215811	Phypa_130828/Phypa_131811/Phypa_150444/Phypa_193943/Phypa_67193	5
GO:0016211	ammonia ligase activity	5/116	22/10012	4.30767e-06	0.000321998	0.000293602	Phypa_156018/Phypa_176961/Phypa_177179/Phypa_178793/Phypa_181734	5															6/218	22/10012	5.54478e-06	0.000425839	0.000394555	Phypa_123116/Phypa_156018/Phypa_176961/Phypa_177179/Phypa_178793/Phypa_181734	6
GO:0016841	ammonia-lyase activity	5/116	11/10012	8.36838e-08	2.50215e-05	2.28148e-05	Phypa_156018/Phypa_176961/Phypa_177179/Phypa_178793/Phypa_181734	5															6/218	11/10012	4.19755e-08	1.61186e-05	1.49344e-05	Phypa_123116/Phypa_156018/Phypa_176961/Phypa_177179/Phypa_178793/Phypa_181734	6
GO:0016880	acid-ammonia (or amide) ligase activity	5/116	22/10012	4.30767e-06	0.000321998	0.000293602	Phypa_156018/Phypa_176961/Phypa_177179/Phypa_178793/Phypa_181734	5															6/218	22/10012	5.54478e-06	0.000425839	0.000394555	Phypa_123116/Phypa_156018/Phypa_176961/Phypa_177179/Phypa_178793/Phypa_181734	6

## Sheet: BP, DEGs time (2nd M, S)
		Enriched Biological Process Gene Ontology terms in differentially expressed genes (DEGs) computed from protoplasts (at 4h or 24h) after transfection or protonema cells versus freshly isolated (0h) protoplasts. DEGs were determined from data of the second microarray (M) experiment or SuperSAGE (S). Enriched GO terms were computed with the R package clusterProfiler using a p value cut-off of 0.005 …
enriched Biological Process terms (simplified)		Haploid A, protoplast, 4h versus 0h (S)							WT, protoplast, 4h versus 0h (S)							Diploid A, protoplast, 4h versus 0h (S)							Haploid A, protoplast, 4h versus 0h (M)							Diploid A, protoplast, 4h versus 0h (M)							Haploid A, protoplast, 24h versus 0h (S)							WT, protoplast, 24h versus 0h (S)
ID	Description	gene ratio	bg ratio	p value	p adjusted	q value	gene ID	count	gene ratio	bg ratio	p value	p adjusted	q value	gene ID	count	gene ratio	bg ratio	p value	p adjusted	q value	gene ID	count	gene ratio	bg ratio	p value	p adjusted	q value	gene ID	count	gene ratio	bg ratio	p value	p adjusted	q value	gene ID	count	gene ratio	bg ratio	p value	p adjusted	q value	gene ID	count	gene ratio	bg ratio	p value	p adjusted	q value	gene ID
GO:0000469	cleavage involved in rRNA processing																													3/170	6/11590	6.00325e-05	0.00223081	0.00200192	Pp3c23_13260/Pp3c25_4340/Pp3c25_4350	3
GO:0000478	endonucleolytic cleavage involved in rRNA processing																													3/170	6/11590	6.00325e-05	0.00223081	0.00200192	Pp3c23_13260/Pp3c25_4340/Pp3c25_4350	3
GO:0001101	response to acid chemical	66/1508	325/12452	1.36865e-05	0.00077443	0.000706337	Pp3c1_12850/Pp3c1_2170/Pp3c11_12080/Pp3c13_13170/Pp3c13_20930/Pp3c21_14450/Pp3c22_14940/Pp3c22_8470/Pp3c23_6060/Pp3c27_6610/Pp3c3_37540/Pp3c5_19480/Pp3c6_11090/Pp3c7_12850/Pp3c7_20170/Pp3c8_18500/Pp3c9_2110/Pp3c18_3270/Pp3c18_7120/Pp3c22_14530/Pp3c23_11680/Pp3c23_1340/Pp3c23_1370/Pp3c23_1379/Pp3c23_1399/Pp3c23_1420/Pp3c23_1430/Pp3c23_1470/Pp3c23_1480/Pp3c8_13220/Pp3c1_10570/Pp3c1_16780/Pp3c1_4245…	66	36/708	325/12452	9.40935e-05	0.0014508	0.00119341	Pp3c1_2170/Pp3c11_12080/Pp3c13_20930/Pp3c19_14070/Pp3c21_14450/Pp3c22_14940/Pp3c23_6060/Pp3c3_14930/Pp3c3_37540/Pp3c7_12850/Pp3c7_1390/Pp3c7_20170/Pp3c11_12260/Pp3c13_1900/Pp3c18_3270/Pp3c18_4620/Pp3c18_7120/Pp3c22_13190/Pp3c22_14530/Pp3c23_11680/Pp3c23_1340/Pp3c23_1370/Pp3c23_1379/Pp3c23_1399/Pp3c23_1420/Pp3c23_1430/Pp3c23_1470/Pp3c23_1480/Pp3c24_17170/Pp3c3_12030/Pp3c4_14520/Pp3c4_14530/Pp3c4_8…	36
GO:0001510	RNA methylation																													9/170	92/11590	7.78433e-06	0.000401758	0.000360537	Pp3c15_15310/Pp3c19_12460/Pp3c23_13260/Pp3c6_25210/Pp3c22_190/Pp3c25_4340/Pp3c25_4350/Pp3c2_28180/Pp3c2_28182	9
GO:0002376	immune system process	49/1508	231/12452	5.47901e-05	0.00259552	0.00236731	Pp3c10_10490/Pp3c11_12080/Pp3c13_13170/Pp3c2_29800/Pp3c21_14400/Pp3c21_14450/Pp3c22_14940/Pp3c23_6060/Pp3c3_30990/Pp3c5_19480/Pp3c7_12850/Pp3c7_22740/Pp3c1_6640/Pp3c18_7120/Pp3c22_14530/Pp3c23_11680/Pp3c23_1340/Pp3c23_1370/Pp3c23_1379/Pp3c23_1399/Pp3c23_1420/Pp3c23_1430/Pp3c23_1470/Pp3c23_1480/Pp3c8_13220/Pp3c9_3320/Pp3c1_16780/Pp3c1_40790/Pp3c14_20450/Pp3c15_16990/Pp3c16_21900/Pp3c16_8860/Pp3c17…	49	30/708	231/12452	1.90613e-05	0.000347921	0.000286195	Pp3c11_12080/Pp3c19_14070/Pp3c21_14400/Pp3c21_14450/Pp3c22_14940/Pp3c23_6060/Pp3c7_12850/Pp3c1_6640/Pp3c11_12260/Pp3c11_4620/Pp3c15_5890/Pp3c15_650/Pp3c17_16140/Pp3c18_7120/Pp3c22_14530/Pp3c23_11680/Pp3c23_1340/Pp3c23_1370/Pp3c23_1379/Pp3c23_1399/Pp3c23_1420/Pp3c23_1430/Pp3c23_1470/Pp3c23_1480/Pp3c24_17170/Pp3c5_21490/Pp3c5_24200/Pp3c8_13220/Pp3c9_11060/Pp3c9_3320	30																													69/2394	231/12452	5.78754e-05	0.00113895	0.000976446	Pp3c1_21200/Pp3c1_21230/Pp3c10_10490/Pp3c11_12080/Pp3c13_13170/Pp3c19_14070/Pp3c21_14400/Pp3c21_14450/Pp3c23_6060/Pp3c3_30990/Pp3c5_16770/Pp3c7_12850/Pp3c1_6640/Pp3c11_12260/Pp3c15_650/Pp3c17_16140/Pp3c18_7120/Pp3c22_14530/Pp3c23_11680/Pp3c23_1340/Pp3c23_1370/Pp3c23_1379/Pp3c23_1399/Pp3c23_1420/Pp3c23_1430/Pp3c23_1470/Pp3c23_1480/Pp3c24_17170/Pp3c5_21490/Pp3c5_24200/Pp3c8_13220/Pp3c9_3320/Pp3c1_4…
GO:0005982	starch metabolic process																						9/157	147/11590	0.000171005	0.00237731	0.00162711	Pp3c12_20650/Pp3c12_24970/Pp3c18_20850/Pp3c22_14940/Pp3c22_6120/Pp3c27_3970/Pp3c4_8470/Pp3c19_20070/Pp3c5_5150	9															51/2394	153/12452	2.29357e-05	0.000497851	0.000426818	Pp3c12_11700/Pp3c12_20650/Pp3c12_24970/Pp3c17_20310/Pp3c18_20850/Pp3c22_11690/Pp3c27_3970/Pp3c3_30140/Pp3c4_3490/Pp3c4_3890/Pp3c4_8470/Pp3c6_10130/Pp3c7_15760/Pp3c9_12580/Pp3c1_3040/Pp3c1_41280/Pp3c10_7720/Pp3c13_1900/Pp3c16_11800/Pp3c17_13940/Pp3c5_28020/Pp3c12_24430/Pp3c14_19150/Pp3c23_6510/Pp3c27_4290/Pp3c1_31540/Pp3c2_35010/Pp3c20_5530/Pp3c1_33470/Pp3c10_11840/Pp3c10_15390/Pp3c10_19880/Pp3c11…
GO:0005984	disaccharide metabolic process															21/830	139/12452	0.000341919	0.00472798	0.00387699	Pp3c10_9450/Pp3c12_11700/Pp3c12_20650/Pp3c12_24970/Pp3c14_5810/Pp3c15_25660/Pp3c15_4960/Pp3c17_13250/Pp3c17_20310/Pp3c3_25080/Pp3c3_30140/Pp3c4_3490/Pp3c4_3890/Pp3c5_16470/Pp3c5_25980/Pp3c6_10130/Pp3c6_11090/Pp3c6_4940/Pp3c7_15760/Pp3c7_20320/Pp3c9_12580	21																						48/2394	139/12452	1.38357e-05	0.000305936	0.000262286	Pp3c10_9450/Pp3c12_11700/Pp3c12_20650/Pp3c12_24970/Pp3c17_13250/Pp3c17_20310/Pp3c3_25080/Pp3c3_30140/Pp3c4_3490/Pp3c4_3890/Pp3c5_16470/Pp3c6_10130/Pp3c6_11090/Pp3c7_15760/Pp3c9_12580/Pp3c13_1900/Pp3c16_11800/Pp3c5_28020/Pp3c7_15250/Pp3c9_18850/Pp3c12_24430/Pp3c23_11240/Pp3c23_6510/Pp3c27_4290/Pp3c4_20080/Pp3c2_35010/Pp3c1_33470/Pp3c10_11840/Pp3c10_15390/Pp3c10_19880/Pp3c11_8270/Pp3c12_25230/Pp3c1…
GO:0006090	pyruvate metabolic process																																											125/2394	362/12452	2.36833e-12	1.4746e-10	1.26421e-10	Pp3c1_24000/Pp3c1_25290/Pp3c1_25850/Pp3c1_9830/Pp3c11_10480/Pp3c11_15790/Pp3c12_20650/Pp3c12_24890/Pp3c12_24970/Pp3c12_350/Pp3c12_4540/Pp3c13_11800/Pp3c13_13830/Pp3c15_12110/Pp3c15_8520/Pp3c16_1020/Pp3c16_19380/Pp3c16_6230/Pp3c18_18400/Pp3c2_10260/Pp3c2_17110/Pp3c2_24270/Pp3c20_17920/Pp3c24_10180/Pp3c25_9350/Pp3c27_3970/Pp3c3_30140/Pp3c4_11860/Pp3c4_15470/Pp3c4_3490/Pp3c4_3890/Pp3c4_8140/Pp3c5_14…
GO:0006098	pentose-phosphate shunt																						10/157	146/11590	2.8535e-05	0.000699781	0.000478954	Pp3c11_10480/Pp3c12_20650/Pp3c19_14070/Pp3c22_14940/Pp3c5_16770/Pp3c15_14640/Pp3c10_16560/Pp3c19_20070/Pp3c5_5150/Pp3c11_15670	10															64/2394	151/12452	4.32655e-11	2.08911e-09	1.79103e-09	Pp3c1_21200/Pp3c1_21230/Pp3c1_25290/Pp3c11_10480/Pp3c12_11700/Pp3c12_20650/Pp3c13_11800/Pp3c13_13830/Pp3c15_16700/Pp3c15_7930/Pp3c16_6230/Pp3c19_14070/Pp3c21_14450/Pp3c4_3890/Pp3c4_8140/Pp3c5_16520/Pp3c5_16770/Pp3c7_15760/Pp3c1_3040/Pp3c10_15730/Pp3c10_21790/Pp3c11_25510/Pp3c16_11800/Pp3c16_21440/Pp3c18_21980/Pp3c18_7120/Pp3c22_14530/Pp3c23_12960/Pp3c4_22510/Pp3c5_21490/Pp3s128_40/Pp3c13_21630/Pp…
GO:0006364	rRNA processing								32/708	207/12452	2.13088e-07	8.23115e-06	6.77083e-06	Pp3c11_12080/Pp3c11_15790/Pp3c12_24890/Pp3c12_24970/Pp3c13_11800/Pp3c15_16700/Pp3c16_1020/Pp3c19_14070/Pp3c21_14450/Pp3c26_12240/Pp3c27_2310/Pp3c3_12510/Pp3c4_28370/Pp3c5_4110/Pp3c7_12850/Pp3c7_14300/Pp3c1_13170/Pp3c1_20310/Pp3c1_3040/Pp3c10_15730/Pp3c10_21790/Pp3c11_25510/Pp3c16_21440/Pp3c18_21980/Pp3c18_7120/Pp3c22_14530/Pp3c23_10070/Pp3c4_22510/Pp3c8_18990/Pp3c9_11060/Pp3c9_26020/Pp3s128_40	32	43/830	207/12452	1.47994e-11	1.33542e-09	1.09506e-09	Pp3c1_15210/Pp3c10_380/Pp3c11_12080/Pp3c11_15790/Pp3c11_7910/Pp3c12_11700/Pp3c12_20650/Pp3c12_24890/Pp3c12_24970/Pp3c13_11800/Pp3c13_13830/Pp3c13_6570/Pp3c15_16700/Pp3c15_7930/Pp3c16_1020/Pp3c16_6230/Pp3c17_20310/Pp3c18_14790/Pp3c19_14070/Pp3c2_10260/Pp3c2_24270/Pp3c20_21780/Pp3c20_22450/Pp3c20_9240/Pp3c21_14450/Pp3c22_210/Pp3c26_12240/Pp3c27_2310/Pp3c3_12510/Pp3c3_13060/Pp3c3_33400/Pp3c4_28370/P…	43																						73/2394	207/12452	3.36255e-08	1.32597e-06	1.13678e-06	Pp3c11_12080/Pp3c11_15790/Pp3c12_11700/Pp3c12_20650/Pp3c12_24890/Pp3c12_24970/Pp3c13_11800/Pp3c13_13830/Pp3c13_6570/Pp3c15_16700/Pp3c15_7930/Pp3c16_1020/Pp3c16_6230/Pp3c17_20310/Pp3c19_14070/Pp3c2_10260/Pp3c2_24270/Pp3c21_14450/Pp3c26_12240/Pp3c27_2310/Pp3c3_12510/Pp3c3_33400/Pp3c4_28370/Pp3c4_3490/Pp3c4_8140/Pp3c5_16770/Pp3c5_4110/Pp3c7_12850/Pp3c7_14220/Pp3c7_14300/Pp3c7_15760/Pp3c1_13170/Pp3c1…
GO:0006412	translation								79/708	734/12452	2.11895e-08	1.49415e-06	1.22907e-06	Pp3c1_12860/Pp3c1_24000/Pp3c11_5070/Pp3c13_15620/Pp3c13_20020/Pp3c14_4100/Pp3c14_4160/Pp3c16_1020/Pp3c18_1350/Pp3c18_9840/Pp3c2_17110/Pp3c21_20630/Pp3c22_14940/Pp3c24_11450/Pp3c27_2790/Pp3c3_21160/Pp3c5_2700/Pp3c5_28500/Pp3c9_910/Pp3c1_10010/Pp3c1_20310/Pp3c1_23850/Pp3c1_32490/Pp3c1_38600/Pp3c1_38630/Pp3c1_38670/Pp3c1_4290/Pp3c1_5050/Pp3c1_5330/Pp3c10_21790/Pp3c10_350/Pp3c10_7370/Pp3c11_11000/Pp3…	79																						178/1832	734/12452	1.36748e-12	4.29789e-10	3.86275e-10	Pp3c1_15830/Pp3c1_27980/Pp3c1_28780/Pp3c1_8290/Pp3c10_12450/Pp3c12_10340/Pp3c12_11700/Pp3c12_1790/Pp3c13_15620/Pp3c13_20020/Pp3c13_21760/Pp3c14_4100/Pp3c14_4160/Pp3c15_12110/Pp3c15_14410/Pp3c16_1020/Pp3c16_2090/Pp3c18_1350/Pp3c19_20830/Pp3c19_20840/Pp3c19_6490/Pp3c2_15910/Pp3c2_29600/Pp3c2_34110/Pp3c2_5780/Pp3c20_18830/Pp3c20_2980/Pp3c21_20630/Pp3c24_430/Pp3c25_1440/Pp3c27_2780/Pp3c3_21160/Pp3c4_…	178	241/2394	734/12452	1.14814e-19	5.43299e-17	4.65781e-17	Pp3c1_12860/Pp3c1_24000/Pp3c1_25850/Pp3c10_12450/Pp3c11_5070/Pp3c12_10340/Pp3c12_11700/Pp3c12_1790/Pp3c13_15620/Pp3c13_20020/Pp3c14_4100/Pp3c14_4160/Pp3c15_12110/Pp3c16_1020/Pp3c18_1350/Pp3c18_9840/Pp3c19_20830/Pp3c19_20840/Pp3c2_17110/Pp3c2_29600/Pp3c2_34110/Pp3c2_34120/Pp3c2_5780/Pp3c20_22830/Pp3c20_2980/Pp3c21_16170/Pp3c21_20630/Pp3c24_11450/Pp3c24_18220/Pp3c25_1440/Pp3c25_15260/Pp3c27_2780/Pp…
GO:0006518	peptide metabolic process								79/708	760/12452	9.5338e-08	4.39879e-06	3.61838e-06	Pp3c1_12860/Pp3c1_24000/Pp3c11_5070/Pp3c13_15620/Pp3c13_20020/Pp3c14_4100/Pp3c14_4160/Pp3c16_1020/Pp3c18_1350/Pp3c18_9840/Pp3c2_17110/Pp3c21_20630/Pp3c22_14940/Pp3c24_11450/Pp3c27_2790/Pp3c3_21160/Pp3c5_2700/Pp3c5_28500/Pp3c9_910/Pp3c1_10010/Pp3c1_20310/Pp3c1_23850/Pp3c1_32490/Pp3c1_38600/Pp3c1_38630/Pp3c1_38670/Pp3c1_4290/Pp3c1_5050/Pp3c1_5330/Pp3c10_21790/Pp3c10_350/Pp3c10_7370/Pp3c11_11000/Pp3…	79
GO:0006552	leucine catabolic process
GO:0006558	L-phenylalanine metabolic process																													12/170	20/11590	7.63024e-18	1.77212e-15	1.5903e-15	Pp3c10_21810/Pp3c13_9000/Pp3c19_13030/Pp3c19_13690/Pp3c2_30610/Pp3c2_32410/Pp3c21_7640/Pp3c21_7670/Pp3c21_7680/Pp3c24_13110/Pp3c26_14610/Pp3c2_32330	12
GO:0006559	L-phenylalanine catabolic process	12/1508	20/12452	4.71738e-07	6.00581e-05	5.47774e-05	Pp3c1_18680/Pp3c1_18830/Pp3c1_18940/Pp3c10_21810/Pp3c13_9000/Pp3c19_13690/Pp3c2_30610/Pp3c2_32410/Pp3c21_7640/Pp3c21_7670/Pp3c21_7680/Pp3c24_13110	12
GO:0006787	porphyrin-containing compound catabolic process																																				16/1832	38/12452	3.99801e-05	0.00126062	0.00113299	Pp3c13_15150/Pp3c21_4880/Pp3c3_30990/Pp3c4_1870/Pp3c18_4620/Pp3c26_5140/Pp3c1_40790/Pp3c10_18310/Pp3c16_12620/Pp3c17_15650/Pp3c4_1020/Pp3c7_14950/Pp3c4_25980/Pp3c16_940/Pp3c3_21750/Pp3c3_32970	16
GO:0006811	ion transport
GO:0006812	cation transport
GO:0006952	defense response	78/1508	390/12452	4.20618e-06	0.00034272	0.000312586	Pp3c1_12850/Pp3c10_10490/Pp3c11_12080/Pp3c13_13170/Pp3c2_27350/Pp3c2_29800/Pp3c21_14400/Pp3c21_14450/Pp3c22_14940/Pp3c23_6060/Pp3c3_30990/Pp3c4_24610/Pp3c5_19480/Pp3c6_11090/Pp3c7_12850/Pp3c7_15760/Pp3c7_22740/Pp3c1_6640/Pp3c18_7090/Pp3c18_7120/Pp3c22_14530/Pp3c23_11680/Pp3c23_1340/Pp3c23_1370/Pp3c23_1379/Pp3c23_1399/Pp3c23_1420/Pp3c23_1430/Pp3c23_1470/Pp3c23_1480/Pp3c8_13220/Pp3c9_3320/Pp3c1_167…	78																													85/1832	390/12452	8.93103e-05	0.00243552	0.00218893	Pp3c1_12850/Pp3c1_21200/Pp3c1_21230/Pp3c10_10490/Pp3c13_13170/Pp3c2_27350/Pp3c2_29800/Pp3c2_32160/Pp3c21_14400/Pp3c21_14450/Pp3c23_6060/Pp3c3_30990/Pp3c4_24610/Pp3c6_11090/Pp3c7_12850/Pp3c7_15760/Pp3c7_22740/Pp3c8_11640/Pp3c18_4620/Pp3c18_7090/Pp3c18_7120/Pp3c22_14530/Pp3c23_11680/Pp3c23_1340/Pp3c23_1370/Pp3c23_1379/Pp3c23_1399/Pp3c23_1420/Pp3c23_1430/Pp3c23_1470/Pp3c23_1480/Pp3c5_21490/Pp3c9_110…	85	105/2394	390/12452	0.000104551	0.00188831	0.00161889	Pp3c1_12850/Pp3c1_21200/Pp3c1_21230/Pp3c10_10490/Pp3c10_20960/Pp3c11_10480/Pp3c11_12080/Pp3c13_13170/Pp3c19_14070/Pp3c21_14400/Pp3c21_14450/Pp3c21_880/Pp3c23_6060/Pp3c3_30990/Pp3c5_16770/Pp3c6_11090/Pp3c7_12850/Pp3c7_15760/Pp3c8_11640/Pp3c1_6640/Pp3c11_12260/Pp3c15_650/Pp3c17_16140/Pp3c18_7090/Pp3c18_7120/Pp3c22_14530/Pp3c23_11680/Pp3c23_1340/Pp3c23_1370/Pp3c23_1379/Pp3c23_1399/Pp3c23_1420/Pp3c23…
GO:0006974	cellular response to DNA damage stimulus
GO:0008299	isoprenoid biosynthetic process																																											119/2394	287/12452	1.44127e-18	4.26256e-16	3.65438e-16	Pp3c1_24000/Pp3c1_25290/Pp3c1_25850/Pp3c1_9830/Pp3c11_10480/Pp3c11_10950/Pp3c12_20650/Pp3c12_24890/Pp3c12_24970/Pp3c12_350/Pp3c12_4540/Pp3c13_11800/Pp3c13_13830/Pp3c15_10370/Pp3c15_12110/Pp3c15_15020/Pp3c15_7930/Pp3c16_1020/Pp3c16_6230/Pp3c2_10260/Pp3c2_17110/Pp3c2_27550/Pp3c2_30270/Pp3c24_10180/Pp3c3_30140/Pp3c4_15010/Pp3c4_15470/Pp3c4_3490/Pp3c4_3890/Pp3c4_8140/Pp3c5_16520/Pp3c5_16770/Pp3c5_285…
GO:0009069	serine family amino acid metabolic process
GO:0009070	serine family amino acid biosynthetic process	32/1508	113/12452	2.54597e-06	0.000235734	0.000215007	Pp3c1_34210/Pp3c1_34240/Pp3c11_12080/Pp3c11_7910/Pp3c18_5520/Pp3c21_14450/Pp3c23_5530/Pp3c26_12240/Pp3c27_6610/Pp3c4_15010/Pp3c4_23540/Pp3c4_28370/Pp3c4_3490/Pp3c4_8470/Pp3c7_12850/Pp3c18_7120/Pp3c22_10850/Pp3c23_12960/Pp3c1_16780/Pp3c16_15880/Pp3c17_22300/Pp3c2_25000/Pp3c2_30940/Pp3c23_17150/Pp3c26_12230/Pp3c3_31900/Pp3c6_23100/Pp3c7_10960/Pp3c7_19020/Pp3c7_6980/Pp3c8_18470/Pp3c9_15390	32
GO:0009072	aromatic amino acid family metabolic process
GO:0009311	oligosaccharide metabolic process															22/830	149/12452	0.000347195	0.00472798	0.00387699	Pp3c10_9450/Pp3c11_13660/Pp3c12_11700/Pp3c12_20650/Pp3c12_24970/Pp3c14_5810/Pp3c15_25660/Pp3c15_4960/Pp3c17_13250/Pp3c17_20310/Pp3c3_25080/Pp3c3_30140/Pp3c4_3490/Pp3c4_3890/Pp3c5_16470/Pp3c5_25980/Pp3c6_10130/Pp3c6_11090/Pp3c6_4940/Pp3c7_15760/Pp3c7_20320/Pp3c9_12580	22
GO:0009415	response to water
GO:0009451	RNA modification
GO:0009595	detection of biotic stimulus								8/708	29/12452	0.00015486	0.00219849	0.00180845	Pp3c11_12080/Pp3c19_14070/Pp3c21_14450/Pp3c22_14940/Pp3c7_12850/Pp3c18_7120/Pp3c22_14530/Pp3c5_21490	8																													17/2394	29/12452	3.07407e-06	8.1722e-05	7.00619e-05	Pp3c1_21200/Pp3c1_21230/Pp3c11_12080/Pp3c13_13170/Pp3c19_14070/Pp3c21_14450/Pp3c7_12850/Pp3c18_7120/Pp3c22_14530/Pp3c5_21490/Pp3c1_30760/Pp3c15_550/Pp3c19_16320/Pp3c5_20920/Pp3c5_5150/Pp3c6_10750/Pp3c6_22140
GO:0009607	response to biotic stimulus	77/1508	361/12452	3.60176e-07	5.24056e-05	4.77977e-05	Pp3c1_12850/Pp3c10_10490/Pp3c11_12080/Pp3c12_2540/Pp3c13_13170/Pp3c14_12270/Pp3c2_27350/Pp3c2_29800/Pp3c21_14400/Pp3c21_14450/Pp3c22_14940/Pp3c23_6060/Pp3c3_30990/Pp3c4_24610/Pp3c5_19480/Pp3c6_11090/Pp3c7_12850/Pp3c7_15760/Pp3c7_22740/Pp3c1_6640/Pp3c18_7090/Pp3c18_7120/Pp3c22_14530/Pp3c23_11680/Pp3c23_1340/Pp3c23_1370/Pp3c23_1379/Pp3c23_1399/Pp3c23_1420/Pp3c23_1430/Pp3c23_1470/Pp3c23_1480/Pp3c8_1…	77																													81/1832	361/12452	4.58264e-05	0.00134026	0.00120456	Pp3c1_12850/Pp3c1_21200/Pp3c1_21230/Pp3c10_10490/Pp3c12_2540/Pp3c13_13170/Pp3c14_12270/Pp3c2_27350/Pp3c2_29800/Pp3c2_32160/Pp3c21_14400/Pp3c21_14450/Pp3c23_6060/Pp3c3_30990/Pp3c4_24610/Pp3c6_11090/Pp3c7_12850/Pp3c7_15760/Pp3c7_22740/Pp3c8_11640/Pp3c18_4620/Pp3c18_7090/Pp3c18_7120/Pp3c22_14530/Pp3c23_11680/Pp3c23_1340/Pp3c23_1370/Pp3c23_1379/Pp3c23_1399/Pp3c23_1420/Pp3c23_1430/Pp3c23_1470/Pp3c23_1…	81
GO:0009627	systemic acquired resistance								19/708	82/12452	1.14796e-07	5.01781e-06	4.12758e-06	Pp3c11_12080/Pp3c19_14070/Pp3c21_14450/Pp3c22_14940/Pp3c7_12850/Pp3c1_6640/Pp3c11_4620/Pp3c15_5890/Pp3c18_7120/Pp3c22_14530/Pp3c23_1340/Pp3c23_1370/Pp3c23_1379/Pp3c23_1399/Pp3c23_1420/Pp3c23_1430/Pp3c23_1470/Pp3c23_1480/Pp3c5_21490	19
GO:0009628	response to abiotic stimulus																																											220/2394	885/12452	1.09615e-05	0.000249374	0.000213793	Pp3c1_13190/Pp3c1_18860/Pp3c1_21200/Pp3c1_21230/Pp3c1_2170/Pp3c1_32480/Pp3c1_34210/Pp3c1_34240/Pp3c1_9830/Pp3c10_10490/Pp3c11_10480/Pp3c11_12080/Pp3c11_19730/Pp3c11_23340/Pp3c12_20650/Pp3c12_4540/Pp3c13_13170/Pp3c13_20930/Pp3c13_6570/Pp3c14_12270/Pp3c14_2780/Pp3c15_12230/Pp3c15_23190/Pp3c15_7930/Pp3c18_15920/Pp3c18_20850/Pp3c18_8240/Pp3c19_14070/Pp3c21_12100/Pp3c21_14450/Pp3c22_11690/Pp3c22_8470/…
GO:0009637	response to blue light																						6/157	70/11590	0.000360191	0.00364822	0.00249696	Pp3c12_20650/Pp3c19_14070/Pp3c22_14940/Pp3c5_4110/Pp3c14_10390/Pp3c13_13210	6								24/1832	77/12452	0.000185511	0.00440424	0.00395832	Pp3c11_19730/Pp3c12_20650/Pp3c13_13170/Pp3c13_6570/Pp3c15_7930/Pp3c21_14450/Pp3c5_4110/Pp3c7_12850/Pp3c7_15760/Pp3c18_7120/Pp3c22_14530/Pp3c1_16780/Pp3c2_30940/Pp3c20_13770/Pp3c23_6510/Pp3c23_6580/Pp3c23_6600/Pp3c4_9940/Pp3c27_8140/Pp3c19_10230/Pp3c2_15430/Pp3c9_23280/Pp3c7_12190/Pp3c7_20520	24	33/2394	77/12452	1.60728e-06	4.42189e-05	3.79098e-05	Pp3c11_12080/Pp3c11_19730/Pp3c12_20650/Pp3c13_13170/Pp3c13_6570/Pp3c14_2780/Pp3c15_7930/Pp3c19_14070/Pp3c21_14450/Pp3c5_4110/Pp3c7_12850/Pp3c7_15760/Pp3c1_3040/Pp3c10_15730/Pp3c12_19890/Pp3c18_7120/Pp3c22_14530/Pp3c2_30940/Pp3c23_6510/Pp3c4_9940/Pp3c2_35010/Pp3c27_8140/Pp3c10_15390/Pp3c11_5720/Pp3c11_8270/Pp3c14_10390/Pp3c19_10230/Pp3c19_12890/Pp3c19_16320/Pp3c2_15430/Pp3c23_5300/Pp3c27_6310/Pp3c…
GO:0009657	plastid organization								46/708	304/12452	9.39607e-10	1.20053e-07	9.87539e-08	Pp3c1_24000/Pp3c1_9830/Pp3c11_10950/Pp3c11_12080/Pp3c11_15790/Pp3c12_24970/Pp3c13_11800/Pp3c15_16700/Pp3c19_14070/Pp3c20_23430/Pp3c21_14450/Pp3c22_14940/Pp3c27_2310/Pp3c3_30140/Pp3c4_10510/Pp3c4_15010/Pp3c5_16520/Pp3c5_4110/Pp3c7_12850/Pp3c7_14300/Pp3c1_10010/Pp3c1_13170/Pp3c1_20310/Pp3c1_3040/Pp3c1_36580/Pp3c10_15730/Pp3c10_21790/Pp3c10_6170/Pp3c11_11830/Pp3c11_25510/Pp3c12_9500/Pp3c16_11330/Pp3…	46	52/830	304/12452	2.34756e-10	1.38506e-08	1.13576e-08	Pp3c1_21200/Pp3c1_21230/Pp3c1_24000/Pp3c1_9830/Pp3c10_10490/Pp3c11_10950/Pp3c11_12080/Pp3c11_15790/Pp3c11_7910/Pp3c11_9120/Pp3c12_11700/Pp3c12_20650/Pp3c12_24970/Pp3c12_5470/Pp3c13_11800/Pp3c13_12220/Pp3c13_13830/Pp3c13_6570/Pp3c14_5410/Pp3c15_15020/Pp3c15_16700/Pp3c15_7930/Pp3c17_20310/Pp3c19_14070/Pp3c2_10260/Pp3c2_24270/Pp3c2_30270/Pp3c20_21780/Pp3c20_22450/Pp3c20_23430/Pp3c20_9240/Pp3c21_1445…	52																						120/2394	304/12452	9.90541e-17	1.46476e-14	1.25577e-14	Pp3c1_21200/Pp3c1_21230/Pp3c1_24000/Pp3c1_9830/Pp3c10_10490/Pp3c11_10950/Pp3c11_12080/Pp3c11_15790/Pp3c12_11700/Pp3c12_20650/Pp3c12_24970/Pp3c13_11800/Pp3c13_13830/Pp3c13_6570/Pp3c15_15020/Pp3c15_16700/Pp3c15_7930/Pp3c17_20310/Pp3c19_14070/Pp3c2_10260/Pp3c2_24270/Pp3c2_30270/Pp3c20_23430/Pp3c21_14450/Pp3c23_7740/Pp3c27_2310/Pp3c3_30140/Pp3c3_33400/Pp3c4_10510/Pp3c4_15010/Pp3c4_3490/Pp3c4_8140/Pp3…
GO:0009668	plastid membrane organization																																											55/2394	146/12452	1.37019e-07	4.3225e-06	3.70577e-06	Pp3c1_21200/Pp3c1_21230/Pp3c1_24000/Pp3c12_11700/Pp3c12_20650/Pp3c13_11800/Pp3c13_13830/Pp3c15_7930/Pp3c2_10260/Pp3c3_30140/Pp3c3_33400/Pp3c4_10510/Pp3c4_8140/Pp3c7_15760/Pp3c1_20310/Pp3c1_3040/Pp3c10_21790/Pp3c16_21440/Pp3c18_20150/Pp3c2_20500/Pp3c22_14530/Pp3c23_10070/Pp3c4_22510/Pp3c7_13570/Pp3c8_18990/Pp3c1_40790/Pp3c12_24430/Pp3c2_28040/Pp3c7_19740/Pp3c2_35010/Pp3c20_5530/Pp3c24_9740/Pp3c1_4…
GO:0009698	phenylpropanoid metabolic process	23/1508	53/12452	1.15592e-08	3.36372e-06	3.06796e-06	Pp3c1_18680/Pp3c1_18830/Pp3c1_18940/Pp3c10_21810/Pp3c13_9000/Pp3c18_3460/Pp3c19_13690/Pp3c2_29800/Pp3c2_30610/Pp3c2_32410/Pp3c2_36290/Pp3c2_36350/Pp3c2_36410/Pp3c21_7640/Pp3c21_7670/Pp3c21_7680/Pp3c23_5530/Pp3c24_13110/Pp3c7_22740/Pp3c1_6640/Pp3c2_10530/Pp3c26_2960/Pp3c26_4790	23								23/830	53/12452	6.05115e-14	1.03139e-11	8.45746e-12	Pp3c1_18680/Pp3c1_18830/Pp3c1_18940/Pp3c10_21810/Pp3c13_9000/Pp3c14_10470/Pp3c18_3460/Pp3c19_13690/Pp3c2_29800/Pp3c2_30610/Pp3c2_32410/Pp3c2_36170/Pp3c2_36290/Pp3c2_36350/Pp3c2_36410/Pp3c21_7640/Pp3c21_7670/Pp3c21_7680/Pp3c23_5530/Pp3c24_13110/Pp3c25_10190/Pp3c7_22740/Pp3c8_13280	23															28/1832	53/12452	8.65601e-11	1.74678e-08	1.56993e-08	Pp3c1_18680/Pp3c1_18830/Pp3c1_18940/Pp3c10_21810/Pp3c13_9000/Pp3c18_3460/Pp3c19_13690/Pp3c2_29800/Pp3c2_30610/Pp3c2_32410/Pp3c2_36170/Pp3c2_36290/Pp3c2_36350/Pp3c2_36410/Pp3c21_7640/Pp3c21_7670/Pp3c21_7680/Pp3c23_5530/Pp3c24_13110/Pp3c25_10190/Pp3c7_22740/Pp3c8_13280/Pp3c2_10530/Pp3c26_2960/Pp3c26_4790/Pp3c13_14220/Pp3c2_20840/Pp3c22_19010	28
GO:0009699	phenylpropanoid biosynthetic process	21/1508	45/12452	1.02161e-08	3.36372e-06	3.06796e-06	Pp3c1_18680/Pp3c1_18830/Pp3c1_18940/Pp3c10_21810/Pp3c13_9000/Pp3c19_13690/Pp3c2_29800/Pp3c2_30610/Pp3c2_32410/Pp3c2_36290/Pp3c2_36350/Pp3c2_36410/Pp3c21_7640/Pp3c21_7670/Pp3c21_7680/Pp3c23_5530/Pp3c24_13110/Pp3c7_22740/Pp3c1_6640/Pp3c2_10530/Pp3c26_4790	21
GO:0009767	photosynthetic electron transport chain																						6/157	54/11590	8.47735e-05	0.00137448	0.000940737	Pp3c1_22450/Pp3c10_10490/Pp3c12_24970/Pp3c19_14070/Pp3c2_24270/Pp3c5_5150	6
GO:0009773	photosynthetic electron transport in photosystem I								14/708	44/12452	7.58165e-08	3.59803e-06	2.95969e-06	Pp3c1_22450/Pp3c11_12080/Pp3c11_15790/Pp3c12_24970/Pp3c19_14070/Pp3c21_14450/Pp3c3_30140/Pp3c7_12850/Pp3c7_14300/Pp3c1_13170/Pp3c10_21790/Pp3c18_21980/Pp3c18_7120/Pp3c4_22510	14
GO:0009800	cinnamic acid biosynthetic process																													11/170	15/11590	6.33457e-18	1.77212e-15	1.5903e-15	Pp3c10_21810/Pp3c13_9000/Pp3c19_13690/Pp3c2_30610/Pp3c2_32410/Pp3c21_7640/Pp3c21_7670/Pp3c21_7680/Pp3c24_13110/Pp3c26_14610/Pp3c2_32330	11
GO:0009803	cinnamic acid metabolic process																													11/170	15/11590	6.33457e-18	1.77212e-15	1.5903e-15	Pp3c10_21810/Pp3c13_9000/Pp3c19_13690/Pp3c2_30610/Pp3c2_32410/Pp3c21_7640/Pp3c21_7670/Pp3c21_7680/Pp3c24_13110/Pp3c26_14610/Pp3c2_32330	11
GO:0009853	photorespiration								23/708	125/12452	4.92539e-07	1.61154e-05	1.32563e-05	Pp3c12_7010/Pp3c12_7030/Pp3c13_15800/Pp3c13_15980/Pp3c13_16130/Pp3c18_8240/Pp3c2_4100/Pp3c21_12100/Pp3c3_14480/Pp3c3_14510/Pp3c4_4820/Pp3c5_10250/Pp3c5_4110/Pp3c12_19890/Pp3c17_16140/Pp3c18_16070/Pp3c19_1840/Pp3c19_1860/Pp3c20_8510/Pp3c22_14530/Pp3c22_540/Pp3c22_7400/Pp3c3_20140	23
GO:0009862	systemic acquired resistance. salicylic acid mediated signaling pathway																																											18/2394	37/12452	4.9766e-05	0.00100638	0.00086279	Pp3c1_21200/Pp3c1_21230/Pp3c11_12080/Pp3c13_13170/Pp3c19_14070/Pp3c21_14450/Pp3c7_12850/Pp3c18_7120/Pp3c22_14530/Pp3c5_21490/Pp3c1_30760/Pp3c13_22230/Pp3c15_550/Pp3c19_16320/Pp3c5_20920/Pp3c5_5150/Pp3c6_10750/Pp3c6_22140
GO:0009891	positive regulation of biosynthetic process																						9/157	159/11590	0.000307812	0.00328512	0.00224844	Pp3c1_22450/Pp3c12_20650/Pp3c12_24970/Pp3c22_14940/Pp3c23_5530/Pp3c4_2680/Pp3c4_8470/Pp3c5_16770/Pp3c11_15670	9
GO:0009902	chloroplast relocation																																											31/2394	73/12452	4.1687e-06	0.000102741	8.8082e-05	Pp3c1_24000/Pp3c12_11700/Pp3c12_20650/Pp3c13_13830/Pp3c15_7930/Pp3c19_14070/Pp3c21_14450/Pp3c3_30140/Pp3c3_33400/Pp3c7_15760/Pp3c1_20310/Pp3c1_3040/Pp3c10_21790/Pp3c16_21440/Pp3c18_7120/Pp3c22_14530/Pp3c4_22510/Pp3c8_18990/Pp3c24_9740/Pp3c10_11840/Pp3c10_15390/Pp3c11_5720/Pp3c14_9580/Pp3c15_550/Pp3c19_12890/Pp3c19_20070/Pp3c22_14790/Pp3c24_18820/Pp3c24_19230/Pp3c3_17260/Pp3c7_80
GO:0010016	shoot system morphogenesis																						9/157	135/11590	8.9154e-05	0.00140467	0.000961403	Pp3c1_22450/Pp3c12_20650/Pp3c12_24970/Pp3c19_14070/Pp3c2_24270/Pp3c4_8470/Pp3c5_16770/Pp3c5_5150/Pp3c6_15960	9
GO:0010027	thylakoid membrane organization																																											55/2394	146/12452	1.37019e-07	4.3225e-06	3.70577e-06	Pp3c1_21200/Pp3c1_21230/Pp3c1_24000/Pp3c12_11700/Pp3c12_20650/Pp3c13_11800/Pp3c13_13830/Pp3c15_7930/Pp3c2_10260/Pp3c3_30140/Pp3c3_33400/Pp3c4_10510/Pp3c4_8140/Pp3c7_15760/Pp3c1_20310/Pp3c1_3040/Pp3c10_21790/Pp3c16_21440/Pp3c18_20150/Pp3c2_20500/Pp3c22_14530/Pp3c23_10070/Pp3c4_22510/Pp3c7_13570/Pp3c8_18990/Pp3c1_40790/Pp3c12_24430/Pp3c2_28040/Pp3c7_19740/Pp3c2_35010/Pp3c20_5530/Pp3c24_9740/Pp3c1_4…
GO:0010109	regulation of photosynthesis	11/1508	20/12452	4.68625e-06	0.000353552	0.000322465	Pp3c12_4540/Pp3c3_14080/Pp3c26_5140/Pp3c12_14510/Pp3c13_21050/Pp3c17_23650/Pp3c19_19100/Pp3c19_3840/Pp3c2_5110/Pp3c26_3620/Pp3c9_10620	11																													10/1832	20/12452	0.00020785	0.00482117	0.00433304	Pp3c12_4540/Pp3c3_14080/Pp3c4_23170/Pp3c26_5140/Pp3c12_14510/Pp3c13_21050/Pp3c17_23650/Pp3c19_19100/Pp3c19_3840/Pp3c4_25980	10	13/2394	20/12452	9.45489e-06	0.000219316	0.000188024	Pp3c12_4540/Pp3c15_5850/Pp3c3_14080/Pp3c1_7450/Pp3c26_5140/Pp3c12_14510/Pp3c13_21050/Pp3c17_23650/Pp3c19_19100/Pp3c19_3840/Pp3c26_3620/Pp3c4_25980/Pp3c14_4440
GO:0010114	response to red light								11/708	49/12452	7.42578e-05	0.00116361	0.000957166	Pp3c11_12080/Pp3c19_14070/Pp3c21_14450/Pp3c22_14940/Pp3c5_4110/Pp3c7_12850/Pp3c1_3040/Pp3c10_15730/Pp3c12_19890/Pp3c18_7120/Pp3c22_14530	11	12/830	49/12452	6.59272e-05	0.00109926	0.000901407	Pp3c11_12080/Pp3c12_20650/Pp3c13_13170/Pp3c13_6570/Pp3c15_7930/Pp3c19_14070/Pp3c21_14450/Pp3c22_14940/Pp3c5_4110/Pp3c7_12850/Pp3c7_15760/Pp3c7_20320	12																						27/2394	49/12452	2.37546e-08	9.69023e-07	8.30764e-07	Pp3c11_12080/Pp3c12_20650/Pp3c13_13170/Pp3c13_6570/Pp3c15_7930/Pp3c19_14070/Pp3c21_14450/Pp3c5_4110/Pp3c7_12850/Pp3c7_15760/Pp3c1_3040/Pp3c10_15730/Pp3c12_19890/Pp3c18_7120/Pp3c22_14530/Pp3c2_30940/Pp3c2_35010/Pp3c27_8140/Pp3c10_15390/Pp3c11_5720/Pp3c11_8270/Pp3c19_12890/Pp3c19_16320/Pp3c2_15430/Pp3c2_32520/Pp3c23_5300/Pp3c25_2660
GO:0010155	regulation of proton transport								10/708	46/12452	0.000208818	0.00258841	0.00212919	Pp3c1_24000/Pp3c11_12080/Pp3c12_24890/Pp3c22_14940/Pp3c26_12240/Pp3c3_12510/Pp3c4_28370/Pp3c5_4110/Pp3c7_12850/Pp3c25_2890	10	15/830	46/12452	1.45908e-07	3.29152e-06	2.69908e-06	Pp3c1_24000/Pp3c11_12080/Pp3c11_19730/Pp3c12_24890/Pp3c13_13170/Pp3c13_6570/Pp3c22_14940/Pp3c26_12240/Pp3c3_12510/Pp3c4_28370/Pp3c4_29150/Pp3c4_29270/Pp3c5_4110/Pp3c7_12850/Pp3c7_20320	15
GO:0010167	response to nitrate	14/1508	25/12452	1.67399e-07	3.35522e-05	3.06021e-05	Pp3c27_6610/Pp3c18_3270/Pp3c23_1340/Pp3c23_1370/Pp3c23_1379/Pp3c23_1399/Pp3c23_1420/Pp3c23_1430/Pp3c23_1470/Pp3c23_1480/Pp3c15_3340/Pp3c16_15880/Pp3c21_13230/Pp3c22_21950	14	9/708	25/12452	5.28854e-06	0.000107125	8.81197e-05	Pp3c18_3270/Pp3c23_1340/Pp3c23_1370/Pp3c23_1379/Pp3c23_1399/Pp3c23_1420/Pp3c23_1430/Pp3c23_1470/Pp3c23_1480	9																						14/1832	25/12452	1.90585e-06	0.000101211	9.09636e-05	Pp3c27_6610/Pp3c18_3270/Pp3c23_1340/Pp3c23_1370/Pp3c23_1379/Pp3c23_1399/Pp3c23_1420/Pp3c23_1430/Pp3c23_1470/Pp3c23_1480/Pp3c16_15880/Pp3c21_13230/Pp3c22_21950/Pp3c2_20840	14	16/2394	25/12452	1.1528e-06	3.20885e-05	2.75101e-05	Pp3c22_4050/Pp3c27_6610/Pp3c18_3270/Pp3c23_1340/Pp3c23_1370/Pp3c23_1379/Pp3c23_1399/Pp3c23_1420/Pp3c23_1430/Pp3c23_1470/Pp3c23_1480/Pp3c16_15880/Pp3c21_13230/Pp3c22_21950/Pp3c18_22300/Pp3c19_7270
GO:0010188	response to microbial phytotoxin																						2/157	2/11590	0.000182345	0.00243503	0.00166662	Pp3c25_1050/Pp3c25_1058	2
GO:0010196	nonphotochemical quenching								4/708	7/12452	0.000315909	0.00364393	0.00299744	Pp3c1_34210/Pp3c1_34240/Pp3c26_12240/Pp3c4_28370	4
GO:0010200	response to chitin																																											21/2394	51/12452	0.000244652	0.00387113	0.0033188	Pp3c1_21200/Pp3c1_21230/Pp3c11_12080/Pp3c13_13170/Pp3c19_14070/Pp3c21_14450/Pp3c25_7470/Pp3c7_12850/Pp3c18_7120/Pp3c22_14530/Pp3c5_21490/Pp3c2_28140/Pp3c22_15530/Pp3c1_30760/Pp3c6_12000/Pp3c15_550/Pp3c19_16320/Pp3c5_20920/Pp3c5_5150/Pp3c6_10750/Pp3c6_22140
GO:0010207	photosystem II assembly								22/708	108/12452	1.36684e-07	5.82132e-06	4.78853e-06	Pp3c11_12080/Pp3c11_15790/Pp3c12_24970/Pp3c15_16700/Pp3c16_1020/Pp3c19_14070/Pp3c21_14450/Pp3c27_2310/Pp3c5_4110/Pp3c7_12850/Pp3c7_14300/Pp3c1_13170/Pp3c1_20310/Pp3c10_15730/Pp3c11_25510/Pp3c16_21440/Pp3c18_21980/Pp3c18_7120/Pp3c22_14530/Pp3c4_22510/Pp3c9_26020/Pp3s128_40	22	25/830	108/12452	2.94174e-08	8.51441e-07	6.9819e-07	Pp3c11_12080/Pp3c11_15790/Pp3c11_7910/Pp3c12_11700/Pp3c12_20650/Pp3c12_24970/Pp3c13_6570/Pp3c15_16700/Pp3c15_7930/Pp3c16_1020/Pp3c17_20310/Pp3c19_14070/Pp3c2_10260/Pp3c2_24270/Pp3c20_9240/Pp3c21_14450/Pp3c27_2310/Pp3c3_33400/Pp3c4_3490/Pp3c4_8140/Pp3c5_4110/Pp3c7_12850/Pp3c7_14220/Pp3c7_14300/Pp3c7_15760	25																						52/2394	108/12452	8.8683e-12	5.2456e-10	4.49716e-10	Pp3c11_12080/Pp3c11_15790/Pp3c12_11700/Pp3c12_20650/Pp3c12_24970/Pp3c13_6570/Pp3c15_16700/Pp3c15_7930/Pp3c16_1020/Pp3c17_20310/Pp3c19_14070/Pp3c2_10260/Pp3c2_24270/Pp3c21_14450/Pp3c27_2310/Pp3c3_33400/Pp3c4_3490/Pp3c4_8140/Pp3c5_4110/Pp3c7_12850/Pp3c7_14220/Pp3c7_14300/Pp3c7_15760/Pp3c1_13170/Pp3c1_20310/Pp3c10_15730/Pp3c11_25510/Pp3c16_21440/Pp3c18_21980/Pp3c18_7120/Pp3c22_14530/Pp3c4_22510/Pp3c…
GO:0010310	regulation of hydrogen peroxide metabolic process																						5/157	32/11590	6.41267e-05	0.00116534	0.000797597	Pp3c19_14070/Pp3c22_14940/Pp3c5_5150/Pp3c25_1050/Pp3c25_1058	5
GO:0010363	regulation of plant-type hypersensitive response																																											24/2394	62/12452	0.000280224	0.00430526	0.00369099	Pp3c1_21200/Pp3c1_21230/Pp3c11_12080/Pp3c13_13170/Pp3c19_14070/Pp3c21_14450/Pp3c7_12850/Pp3c11_12260/Pp3c17_16140/Pp3c18_7120/Pp3c22_14530/Pp3c5_21490/Pp3c17_22200/Pp3c2_28140/Pp3c1_30760/Pp3c14_26050/Pp3c15_550/Pp3c17_16040/Pp3c17_16070/Pp3c19_16320/Pp3c5_20920/Pp3c5_5150/Pp3c6_10750/Pp3c6_22140
GO:0010496	intercellular transport	9/1508	12/12452	8.5588e-07	8.71714e-05	7.95068e-05	Pp3c23_1340/Pp3c23_1370/Pp3c23_1379/Pp3c23_1399/Pp3c23_1420/Pp3c23_1430/Pp3c23_1470/Pp3c23_1480/Pp3c2_13290	9	8/708	12/12452	4.24298e-08	2.34706e-06	1.93066e-06	Pp3c23_1340/Pp3c23_1370/Pp3c23_1379/Pp3c23_1399/Pp3c23_1420/Pp3c23_1430/Pp3c23_1470/Pp3c23_1480	8																						9/1832	12/12452	4.57481e-06	0.000200695	0.000180375	Pp3c23_1340/Pp3c23_1370/Pp3c23_1379/Pp3c23_1399/Pp3c23_1420/Pp3c23_1430/Pp3c23_1470/Pp3c23_1480/Pp3c17_13510	9
GO:0010497	plasmodesmata-mediated intercellular transport	9/1508	12/12452	8.5588e-07	8.71714e-05	7.95068e-05	Pp3c23_1340/Pp3c23_1370/Pp3c23_1379/Pp3c23_1399/Pp3c23_1420/Pp3c23_1430/Pp3c23_1470/Pp3c23_1480/Pp3c2_13290	9	8/708	12/12452	4.24298e-08	2.34706e-06	1.93066e-06	Pp3c23_1340/Pp3c23_1370/Pp3c23_1379/Pp3c23_1399/Pp3c23_1420/Pp3c23_1430/Pp3c23_1470/Pp3c23_1480	8																						9/1832	12/12452	4.57481e-06	0.000200695	0.000180375	Pp3c23_1340/Pp3c23_1370/Pp3c23_1379/Pp3c23_1399/Pp3c23_1420/Pp3c23_1430/Pp3c23_1470/Pp3c23_1480/Pp3c17_13510	9
GO:0015706	nitrate transport	19/1508	36/12452	3.81275e-09	1.55332e-06	1.41674e-06	Pp3c19_10820/Pp3c19_10950/Pp3c27_6610/Pp3c18_3270/Pp3c22_9060/Pp3c23_1340/Pp3c23_1370/Pp3c23_1379/Pp3c23_1399/Pp3c23_1420/Pp3c23_1430/Pp3c23_1470/Pp3c23_1480/Pp3c16_10420/Pp3c16_15880/Pp3c19_21550/Pp3c21_13230/Pp3c22_21950/Pp3c22_5710	19	12/708	36/12452	3.67848e-07	1.29999e-05	1.06935e-05	Pp3c19_10820/Pp3c19_10950/Pp3c18_3270/Pp3c22_9060/Pp3c23_1340/Pp3c23_1370/Pp3c23_1379/Pp3c23_1399/Pp3c23_1420/Pp3c23_1430/Pp3c23_1470/Pp3c23_1480	12																						22/1832	36/12452	2.04718e-10	3.5664e-08	3.20532e-08	Pp3c19_10820/Pp3c19_10950/Pp3c27_6610/Pp3c18_3270/Pp3c22_9060/Pp3c23_1340/Pp3c23_1370/Pp3c23_1379/Pp3c23_1399/Pp3c23_1420/Pp3c23_1430/Pp3c23_1470/Pp3c23_1480/Pp3c16_15880/Pp3c19_21550/Pp3c21_13230/Pp3c22_21950/Pp3c22_5710/Pp3c12_8070/Pp3c22_21970/Pp3c2_20840/Pp3c4_4410	22	21/2394	36/12452	2.34573e-07	7.02531e-06	6.02294e-06	Pp3c19_10820/Pp3c19_10950/Pp3c22_4050/Pp3c27_6610/Pp3c18_3270/Pp3c22_9060/Pp3c23_1340/Pp3c23_1370/Pp3c23_1379/Pp3c23_1399/Pp3c23_1420/Pp3c23_1430/Pp3c23_1470/Pp3c23_1480/Pp3c16_10420/Pp3c16_15880/Pp3c21_13230/Pp3c22_21950/Pp3c18_22300/Pp3c19_7270/Pp3c22_21970
GO:0015977	carbon fixation								23/708	63/12452	1.75055e-13	7.26918e-11	5.97953e-11	Pp3c1_9830/Pp3c12_7010/Pp3c12_7030/Pp3c13_15800/Pp3c13_15980/Pp3c13_16130/Pp3c19_14070/Pp3c2_4100/Pp3c21_14450/Pp3c3_14480/Pp3c3_14510/Pp3c4_4820/Pp3c7_14300/Pp3c1_13170/Pp3c12_19890/Pp3c16_11330/Pp3c18_7120/Pp3c19_1840/Pp3c19_1860/Pp3c22_540/Pp3c22_7400/Pp3c3_20140/Pp3c5_21490	23	23/830	63/12452	4.80453e-12	4.91343e-10	4.02906e-10	Pp3c1_9830/Pp3c11_9120/Pp3c12_7010/Pp3c12_7030/Pp3c13_15800/Pp3c13_15980/Pp3c13_16130/Pp3c15_22720/Pp3c15_22730/Pp3c19_14070/Pp3c19_3190/Pp3c2_24270/Pp3c2_4100/Pp3c21_14450/Pp3c3_14430/Pp3c3_14480/Pp3c3_14510/Pp3c3_20110/Pp3c4_4820/Pp3c5_1370/Pp3c7_14220/Pp3c7_14300/Pp3c7_15760	23	7/157	60/11590	1.54838e-05	0.000609889	0.000417428	Pp3c19_14070/Pp3c2_24270/Pp3c19_1840/Pp3c19_1860/Pp3c22_540/Pp3c5_5150/Pp3c12_11880	7								26/1832	63/12452	2.7062e-07	2.27547e-05	2.04508e-05	Pp3c12_7030/Pp3c15_22720/Pp3c15_22730/Pp3c19_3190/Pp3c2_24270/Pp3c21_14450/Pp3c3_14430/Pp3c3_20110/Pp3c5_1370/Pp3c7_14220/Pp3c7_14300/Pp3c7_15760/Pp3c1_13170/Pp3c18_7120/Pp3c5_21490/Pp3c10_10220/Pp3c10_10680/Pp3c15_4920/Pp3c19_19100/Pp3c3_12330/Pp3c3_12530/Pp3c9_11080/Pp3c3_18750/Pp3c11_3710/Pp3c7_23810/Pp3c2_24160	26	42/2394	63/12452	2.35204e-16	3.27349e-14	2.80643e-14	Pp3c1_9830/Pp3c12_7010/Pp3c12_7030/Pp3c13_15800/Pp3c13_15980/Pp3c13_16130/Pp3c15_22720/Pp3c15_22730/Pp3c19_14070/Pp3c19_3190/Pp3c2_24270/Pp3c2_4100/Pp3c21_14450/Pp3c3_14430/Pp3c3_14480/Pp3c3_14510/Pp3c3_20110/Pp3c4_4820/Pp3c5_1370/Pp3c7_14220/Pp3c7_14300/Pp3c7_15760/Pp3c1_13170/Pp3c12_19890/Pp3c16_11330/Pp3c18_7120/Pp3c19_1840/Pp3c19_1860/Pp3c22_540/Pp3c22_7400/Pp3c3_20140/Pp3c5_21490/Pp3c10_1022…
GO:0015979	photosynthesis	98/1508	388/12452	3.71963e-13	7.57688e-10	6.91067e-10	Pp3c1_32200/Pp3c1_34210/Pp3c1_34240/Pp3c10_10490/Pp3c10_25371/Pp3c10_3020/Pp3c11_12080/Pp3c11_7910/Pp3c12_4540/Pp3c13_13170/Pp3c13_5930/Pp3c13_7900/Pp3c15_22720/Pp3c15_22730/Pp3c18_5520/Pp3c19_3190/Pp3c2_24270/Pp3c2_36190/Pp3c2_36220/Pp3c2_36380/Pp3c2_36570/Pp3c20_23430/Pp3c21_14450/Pp3c21_3950/Pp3c22_14940/Pp3c22_5610/Pp3c23_6060/Pp3c26_12240/Pp3c27_2310/Pp3c3_12510/Pp3c3_14080/Pp3c3_14430/Pp3c3…	98	96/708	388/12452	1.54977e-36	2.57416e-33	2.11747e-33	Pp3c1_22450/Pp3c1_32200/Pp3c1_34210/Pp3c1_34240/Pp3c1_9830/Pp3c10_2940/Pp3c10_3020/Pp3c11_12080/Pp3c11_15790/Pp3c11_18230/Pp3c12_24970/Pp3c12_7010/Pp3c12_7030/Pp3c13_15800/Pp3c13_15980/Pp3c13_16130/Pp3c15_16690/Pp3c15_16700/Pp3c16_1020/Pp3c16_16040/Pp3c16_5650/Pp3c18_5520/Pp3c19_14070/Pp3c2_35930/Pp3c2_36190/Pp3c2_36220/Pp3c2_36380/Pp3c2_36570/Pp3c2_4100/Pp3c20_23430/Pp3c21_14450/Pp3c22_14940/Pp3…	96	118/830	388/12452	6.81428e-48	1.04531e-44	8.57165e-45	Pp3c1_18860/Pp3c1_21200/Pp3c1_21230/Pp3c1_22450/Pp3c1_32200/Pp3c1_34210/Pp3c1_34240/Pp3c1_9830/Pp3c10_10490/Pp3c10_25371/Pp3c10_2940/Pp3c10_3020/Pp3c11_10480/Pp3c11_12080/Pp3c11_15790/Pp3c11_18230/Pp3c11_7910/Pp3c11_9120/Pp3c12_11700/Pp3c12_20650/Pp3c12_24970/Pp3c12_4540/Pp3c12_7010/Pp3c12_7030/Pp3c13_13170/Pp3c13_15800/Pp3c13_15980/Pp3c13_16130/Pp3c13_2310/Pp3c13_5930/Pp3c13_6570/Pp3c13_7900/Pp3…	118	23/157	370/11590	9.07486e-10	6.43408e-07	4.4037e-07	Pp3c1_22450/Pp3c1_32200/Pp3c10_10490/Pp3c11_10480/Pp3c12_20650/Pp3c12_24970/Pp3c13_2310/Pp3c15_19390/Pp3c19_14070/Pp3c2_24270/Pp3c22_14940/Pp3c4_8470/Pp3c5_16770/Pp3c5_4110/Pp3c19_1840/Pp3c19_1860/Pp3c22_540/Pp3c9_15440/Pp3c19_20070/Pp3c5_5150/Pp3c12_11880/Pp3c13_10540/Pp3c9_660	23								147/1832	388/12452	2.46128e-30	4.96686e-27	4.46398e-27	Pp3c1_18860/Pp3c1_21200/Pp3c1_21230/Pp3c1_32200/Pp3c1_34210/Pp3c1_34240/Pp3c10_10490/Pp3c10_25371/Pp3c10_3020/Pp3c11_15790/Pp3c11_7910/Pp3c12_11700/Pp3c12_20650/Pp3c12_4540/Pp3c12_7030/Pp3c13_13170/Pp3c13_5930/Pp3c13_6570/Pp3c13_7900/Pp3c15_11070/Pp3c15_12110/Pp3c15_16700/Pp3c15_19390/Pp3c15_22720/Pp3c15_22730/Pp3c15_7930/Pp3c16_1020/Pp3c16_16040/Pp3c16_5650/Pp3c18_10730/Pp3c18_5520/Pp3c18_6770/P…	147	212/2394	388/12452	2.67935e-56	6.33934e-53	5.43485e-53	Pp3c1_18860/Pp3c1_21200/Pp3c1_21230/Pp3c1_22450/Pp3c1_32200/Pp3c1_34210/Pp3c1_34240/Pp3c1_9830/Pp3c10_10490/Pp3c10_25371/Pp3c10_2940/Pp3c10_3020/Pp3c11_10480/Pp3c11_12080/Pp3c11_15790/Pp3c11_18230/Pp3c12_11700/Pp3c12_20650/Pp3c12_24970/Pp3c12_4540/Pp3c12_7010/Pp3c12_7030/Pp3c13_13170/Pp3c13_15800/Pp3c13_15980/Pp3c13_16130/Pp3c13_2310/Pp3c13_5930/Pp3c13_6570/Pp3c13_7900/Pp3c15_11070/Pp3c15_12110/P…
GO:0015985	energy coupled proton transport. down electrochemical gradient																																											14/2394	28/12452	0.000238083	0.00380611	0.00326306	Pp3c12_24970/Pp3c23_6060/Pp3c4_3490/Pp3c23_11680/Pp3c6_4230/Pp3c24_12520/Pp3c5_26340/Pp3c5_26350/Pp3c16_15270/Pp3c19_11630/Pp3c20_2830/Pp3c20_2850/Pp3c4_31840/Pp3c5_7810
GO:0015986	ATP synthesis coupled proton transport																																											14/2394	28/12452	0.000238083	0.00380611	0.00326306	Pp3c12_24970/Pp3c23_6060/Pp3c4_3490/Pp3c23_11680/Pp3c6_4230/Pp3c24_12520/Pp3c5_26340/Pp3c5_26350/Pp3c16_15270/Pp3c19_11630/Pp3c20_2830/Pp3c20_2850/Pp3c4_31840/Pp3c5_7810
GO:0015994	chlorophyll metabolic process	34/1508	143/12452	7.291e-05	0.00322864	0.00294476	Pp3c1_34400/Pp3c11_7910/Pp3c12_4540/Pp3c13_11800/Pp3c18_5520/Pp3c22_14940/Pp3c24_10180/Pp3c3_30990/Pp3c4_19350/Pp3c4_3490/Pp3c4_8470/Pp3c7_15760/Pp3c22_14530/Pp3c26_5140/Pp3c8_16580/Pp3c1_40790/Pp3c10_18310/Pp3c15_16990/Pp3c15_4410/Pp3c16_12620/Pp3c17_15650/Pp3c17_23650/Pp3c18_16840/Pp3c2_15490/Pp3c2_27910/Pp3c20_13120/Pp3c27_4290/Pp3c3_12490/Pp3c4_10110/Pp3c4_1020/Pp3c4_13690/Pp3c6_23100/Pp3c7_1…	34	25/708	143/12452	4.36403e-07	1.51014e-05	1.24222e-05	Pp3c1_34400/Pp3c10_2940/Pp3c12_24890/Pp3c12_24970/Pp3c13_11800/Pp3c16_1020/Pp3c18_5520/Pp3c22_14940/Pp3c24_10180/Pp3c27_4150/Pp3c4_19350/Pp3c10_21790/Pp3c16_11800/Pp3c18_20150/Pp3c18_4620/Pp3c19_14000/Pp3c2_20500/Pp3c22_14530/Pp3c24_16380/Pp3c26_5140/Pp3c4_22510/Pp3c5_28020/Pp3c8_16580/Pp3c8_18990/Pp3c9_11060	25	31/830	143/12452	3.58439e-09	1.57098e-07	1.28822e-07	Pp3c1_34400/Pp3c10_2940/Pp3c10_380/Pp3c11_10480/Pp3c11_7910/Pp3c12_20650/Pp3c12_24890/Pp3c12_24970/Pp3c12_4540/Pp3c13_11800/Pp3c13_13830/Pp3c15_7930/Pp3c16_1020/Pp3c16_12390/Pp3c16_6230/Pp3c18_5520/Pp3c20_22450/Pp3c21_4880/Pp3c22_14940/Pp3c24_10180/Pp3c27_4150/Pp3c3_30990/Pp3c4_1870/Pp3c4_19350/Pp3c4_3490/Pp3c4_8470/Pp3c5_16770/Pp3c6_15990/Pp3c7_15760/Pp3c7_3620/Pp3c8_1750	31	11/157	139/11590	2.79355e-06	0.000165052	0.000112967	Pp3c11_10480/Pp3c12_20650/Pp3c12_24970/Pp3c22_14940/Pp3c24_10180/Pp3c4_8470/Pp3c5_16770/Pp3c8_16580/Pp3c19_20070/Pp3c6_15960/Pp3c8_17510	11								48/1832	143/12452	1.08039e-08	1.36265e-06	1.22468e-06	Pp3c1_34400/Pp3c10_380/Pp3c11_7910/Pp3c12_20650/Pp3c12_4540/Pp3c13_11800/Pp3c15_7930/Pp3c16_1020/Pp3c18_5520/Pp3c21_4880/Pp3c24_10180/Pp3c27_4150/Pp3c3_30990/Pp3c4_1870/Pp3c4_19350/Pp3c4_3490/Pp3c4_8470/Pp3c7_15760/Pp3c8_1750/Pp3c18_4620/Pp3c22_14530/Pp3c26_5140/Pp3c8_16580/Pp3c9_11060/Pp3c1_40790/Pp3c10_18310/Pp3c15_16990/Pp3c16_12620/Pp3c17_15650/Pp3c17_23650/Pp3c18_16840/Pp3c2_27910/Pp3c27_429…	48	68/2394	143/12452	1.23064e-14	1.3235e-12	1.13466e-12	Pp3c1_34400/Pp3c10_2940/Pp3c11_10480/Pp3c12_20650/Pp3c12_24890/Pp3c12_24970/Pp3c12_4540/Pp3c13_11800/Pp3c13_13830/Pp3c15_7930/Pp3c16_1020/Pp3c16_12390/Pp3c16_6230/Pp3c18_5520/Pp3c24_10180/Pp3c27_4150/Pp3c3_30990/Pp3c4_19350/Pp3c4_3490/Pp3c4_8470/Pp3c5_16770/Pp3c6_15990/Pp3c7_15760/Pp3c10_21790/Pp3c16_11800/Pp3c18_20150/Pp3c19_14000/Pp3c2_20500/Pp3c22_14530/Pp3c26_5140/Pp3c4_22510/Pp3c5_28020/Pp3c…
GO:0015995	chlorophyll biosynthetic process								22/708	103/12452	5.59384e-08	2.73275e-06	2.24793e-06	Pp3c1_34400/Pp3c10_2940/Pp3c12_24890/Pp3c12_24970/Pp3c13_11800/Pp3c16_1020/Pp3c18_5520/Pp3c22_14940/Pp3c24_10180/Pp3c27_4150/Pp3c4_19350/Pp3c10_21790/Pp3c18_20150/Pp3c19_14000/Pp3c2_20500/Pp3c22_14530/Pp3c24_16380/Pp3c4_22510/Pp3c5_28020/Pp3c8_16580/Pp3c8_18990/Pp3c9_11060	22	28/830	103/12452	7.98822e-11	5.32779e-09	4.36884e-09	Pp3c1_34400/Pp3c10_2940/Pp3c10_380/Pp3c11_10480/Pp3c11_7910/Pp3c12_20650/Pp3c12_24890/Pp3c12_24970/Pp3c12_4540/Pp3c13_11800/Pp3c13_13830/Pp3c15_7930/Pp3c16_1020/Pp3c16_12390/Pp3c16_6230/Pp3c18_5520/Pp3c20_22450/Pp3c22_14940/Pp3c24_10180/Pp3c27_4150/Pp3c4_19350/Pp3c4_3490/Pp3c4_8470/Pp3c5_16770/Pp3c6_15990/Pp3c7_15760/Pp3c7_3620/Pp3c8_1750	28	10/157	99/11590	8.65271e-07	0.000102246	6.99807e-05	Pp3c11_10480/Pp3c12_20650/Pp3c12_24970/Pp3c22_14940/Pp3c24_10180/Pp3c4_8470/Pp3c5_16770/Pp3c8_16580/Pp3c19_20070/Pp3c6_15960	10								31/1832	103/12452	4.87204e-05	0.00140454	0.00126233	Pp3c1_34400/Pp3c10_380/Pp3c11_7910/Pp3c12_20650/Pp3c12_4540/Pp3c13_11800/Pp3c15_7930/Pp3c16_1020/Pp3c18_5520/Pp3c24_10180/Pp3c27_4150/Pp3c4_19350/Pp3c4_3490/Pp3c4_8470/Pp3c7_15760/Pp3c8_1750/Pp3c22_14530/Pp3c8_16580/Pp3c9_11060/Pp3c15_16990/Pp3c17_23650/Pp3c18_16840/Pp3c2_27910/Pp3c4_13690/Pp3c10_13960/Pp3c10_13970/Pp3c15_1010/Pp3c19_20070/Pp3c2_15430/Pp3c7_2970/Pp3c1_33430	31	55/2394	103/12452	8.3261e-15	9.38074e-13	8.0423e-13	Pp3c1_34400/Pp3c10_2940/Pp3c11_10480/Pp3c12_20650/Pp3c12_24890/Pp3c12_24970/Pp3c12_4540/Pp3c13_11800/Pp3c13_13830/Pp3c15_7930/Pp3c16_1020/Pp3c16_12390/Pp3c16_6230/Pp3c18_5520/Pp3c24_10180/Pp3c27_4150/Pp3c4_19350/Pp3c4_3490/Pp3c4_8470/Pp3c5_16770/Pp3c6_15990/Pp3c7_15760/Pp3c10_21790/Pp3c18_20150/Pp3c19_14000/Pp3c2_20500/Pp3c22_14530/Pp3c4_22510/Pp3c5_28020/Pp3c8_16580/Pp3c8_18990/Pp3c17_23650/Pp3c…
GO:0016053	organic acid biosynthetic process								94/708	830/12452	5.12419e-11	1.2159e-08	1.00018e-08	Pp3c1_34210/Pp3c1_34240/Pp3c1_9830/Pp3c10_21810/Pp3c11_12080/Pp3c11_15790/Pp3c11_23340/Pp3c12_24970/Pp3c13_14480/Pp3c13_9000/Pp3c15_12230/Pp3c15_16700/Pp3c16_16040/Pp3c16_19380/Pp3c18_18400/Pp3c18_5520/Pp3c19_13690/Pp3c19_14070/Pp3c2_17110/Pp3c2_30610/Pp3c2_32410/Pp3c21_14450/Pp3c21_7640/Pp3c21_7670/Pp3c21_7680/Pp3c21_9380/Pp3c22_14940/Pp3c24_10180/Pp3c24_13110/Pp3c25_4400/Pp3c26_11640/Pp3c26_122…	94								31/157	784/11590	5.0661e-08	1.19729e-05	8.19464e-06	Pp3c10_10490/Pp3c11_10480/Pp3c11_23340/Pp3c12_20650/Pp3c12_24970/Pp3c19_14070/Pp3c2_24270/Pp3c22_14940/Pp3c22_4050/Pp3c23_5530/Pp3c24_10180/Pp3c27_3970/Pp3c4_23540/Pp3c4_8470/Pp3c5_16770/Pp3c7_1450/Pp3c15_22920/Pp3c10_8200/Pp3c19_8030/Pp3c5_9590/Pp3c21_4300/Pp3c4_20170/Pp3c5_5150/Pp3c6_15960/Pp3c11_15670/Pp3c13_10540/Pp3c25_1050/Pp3c25_1058/Pp3c25_5870/Pp3c2_11980/Pp3c9_660	31															248/2394	830/12452	1.37259e-14	1.41198e-12	1.21052e-12	Pp3c1_21200/Pp3c1_21230/Pp3c1_25850/Pp3c1_34210/Pp3c1_34240/Pp3c1_9830/Pp3c10_10490/Pp3c11_10480/Pp3c11_12080/Pp3c11_15790/Pp3c11_23340/Pp3c12_20650/Pp3c12_24970/Pp3c12_4540/Pp3c13_13170/Pp3c13_13830/Pp3c13_14480/Pp3c14_17980/Pp3c14_23430/Pp3c15_12230/Pp3c15_15020/Pp3c15_16700/Pp3c15_5850/Pp3c15_8520/Pp3c16_16040/Pp3c16_19380/Pp3c18_10730/Pp3c18_18400/Pp3c18_5520/Pp3c19_14070/Pp3c2_17110/Pp3c2_24…
GO:0016072	rRNA metabolic process
GO:0017000	antibiotic biosynthetic process								12/708	68/12452	0.000400432	0.00432255	0.00355567	Pp3c11_12080/Pp3c19_14070/Pp3c21_14450/Pp3c22_14940/Pp3c7_12850/Pp3c15_5890/Pp3c18_7120/Pp3c22_14530/Pp3c24_17170/Pp3c5_21490/Pp3c8_4960/Pp3c9_11060	12								6/157	66/11590	0.000260944	0.0030911	0.00211565	Pp3c19_14070/Pp3c22_14940/Pp3c5_16770/Pp3c5_5150/Pp3c25_1050/Pp3c25_1058	6
GO:0018298	protein-chromophore linkage	31/1508	69/12452	1.10124e-11	7.47743e-09	6.81997e-09	Pp3c1_34210/Pp3c1_34240/Pp3c10_25371/Pp3c10_3020/Pp3c13_5930/Pp3c13_7900/Pp3c2_36190/Pp3c2_36220/Pp3c2_36380/Pp3c2_36570/Pp3c21_3950/Pp3c22_5610/Pp3c26_12240/Pp3c3_12510/Pp3c4_28370/Pp3c4_29150/Pp3c4_29270/Pp3c5_7110/Pp3c5_7150/Pp3c5_7180/Pp3c6_12510/Pp3c6_6830/Pp3c9_3440/Pp3c10_25450/Pp3c12_25430/Pp3c26_6740/Pp3c12_19190/Pp3c12_19200/Pp3c18_8100/Pp3c25_2610/Pp3c26_12230	31	20/708	69/12452	7.89652e-10	1.09301e-07	8.99095e-08	Pp3c1_34210/Pp3c1_34240/Pp3c10_3020/Pp3c16_16040/Pp3c2_35930/Pp3c2_36190/Pp3c2_36220/Pp3c2_36380/Pp3c2_36570/Pp3c26_12240/Pp3c3_12510/Pp3c4_28370/Pp3c6_12510/Pp3c6_6830/Pp3c10_25450/Pp3c12_25430/Pp3c13_14980/Pp3c26_6740/Pp3c4_11854/Pp3c4_17240	20	34/830	69/12452	3.19018e-22	9.78748e-20	8.02582e-20	Pp3c1_34210/Pp3c1_34240/Pp3c10_25371/Pp3c10_3020/Pp3c13_5930/Pp3c13_7900/Pp3c15_11070/Pp3c16_16040/Pp3c2_35930/Pp3c2_36190/Pp3c2_36220/Pp3c2_36380/Pp3c2_36570/Pp3c20_23240/Pp3c20_23270/Pp3c21_3950/Pp3c22_5610/Pp3c26_12240/Pp3c27_7010/Pp3c27_7020/Pp3c3_12510/Pp3c3_4100/Pp3c3_4140/Pp3c4_28370/Pp3c4_29150/Pp3c4_29270/Pp3c4_5680/Pp3c4_5690/Pp3c5_7110/Pp3c5_7150/Pp3c5_7180/Pp3c6_12510/Pp3c6_6830/Pp3c9…	34															43/1832	69/12452	1.43993e-19	7.26443e-17	6.52893e-17	Pp3c1_34210/Pp3c1_34240/Pp3c10_25371/Pp3c10_3020/Pp3c13_5930/Pp3c13_7900/Pp3c15_11070/Pp3c16_16040/Pp3c2_35930/Pp3c2_36190/Pp3c2_36220/Pp3c2_36380/Pp3c2_36570/Pp3c20_23240/Pp3c20_23270/Pp3c21_3950/Pp3c22_5610/Pp3c26_12240/Pp3c3_4100/Pp3c3_4140/Pp3c4_28370/Pp3c4_29150/Pp3c4_29270/Pp3c4_5680/Pp3c4_5690/Pp3c5_7110/Pp3c5_7150/Pp3c5_7180/Pp3c6_12510/Pp3c6_6830/Pp3c9_3440/Pp3c10_25450/Pp3c12_25430/Pp3c…	43	43/2394	69/12452	4.07277e-15	5.07168e-13	4.34805e-13	Pp3c1_34210/Pp3c1_34240/Pp3c10_25371/Pp3c10_3020/Pp3c13_5930/Pp3c13_7900/Pp3c15_11070/Pp3c16_16040/Pp3c2_35930/Pp3c2_36190/Pp3c2_36220/Pp3c2_36380/Pp3c2_36570/Pp3c20_23240/Pp3c20_23270/Pp3c21_3950/Pp3c22_5610/Pp3c26_12240/Pp3c27_7010/Pp3c27_7020/Pp3c3_12510/Pp3c3_4100/Pp3c3_4140/Pp3c4_28370/Pp3c5_7110/Pp3c5_7150/Pp3c5_7180/Pp3c6_12510/Pp3c6_6830/Pp3c10_25450/Pp3c12_25430/Pp3c13_14980/Pp3c26_6740/…
GO:0018958	phenol-containing compound metabolic process																						6/157	44/11590	2.5904e-05	0.000699781	0.000478954	Pp3c19_14070/Pp3c22_14940/Pp3c5_16770/Pp3c5_5150/Pp3c25_1050/Pp3c25_1058	6
GO:0019252	starch biosynthetic process																						8/157	125/11590	0.000292181	0.00324607	0.00222172	Pp3c12_20650/Pp3c12_24970/Pp3c18_20850/Pp3c22_14940/Pp3c22_6120/Pp3c4_8470/Pp3c19_20070/Pp3c5_5150	8															45/2394	130/12452	2.36957e-05	0.000509674	0.000436954	Pp3c12_11700/Pp3c12_20650/Pp3c12_24970/Pp3c17_20310/Pp3c18_20850/Pp3c3_30140/Pp3c4_3490/Pp3c4_3890/Pp3c4_8470/Pp3c7_15760/Pp3c9_12580/Pp3c1_3040/Pp3c10_7720/Pp3c16_11800/Pp3c17_13940/Pp3c5_28020/Pp3c12_24430/Pp3c23_6510/Pp3c27_4290/Pp3c1_31540/Pp3c2_35010/Pp3c20_5530/Pp3c1_33470/Pp3c10_11840/Pp3c10_15390/Pp3c10_19880/Pp3c11_5720/Pp3c11_8270/Pp3c12_25230/Pp3c12_3220/Pp3c19_12890/Pp3c19_16320/Pp3c1…
GO:0019253	reductive pentose-phosphate cycle								10/708	32/12452	6.81443e-06	0.000131614	0.000108264	Pp3c1_9830/Pp3c19_14070/Pp3c21_14450/Pp3c7_14300/Pp3c1_13170/Pp3c12_19890/Pp3c16_11330/Pp3c18_7120/Pp3c19_1860/Pp3c5_21490	10	10/830	32/12452	2.74659e-05	0.000478781	0.000392605	Pp3c1_9830/Pp3c11_9120/Pp3c19_14070/Pp3c2_24270/Pp3c21_14450/Pp3c3_14430/Pp3c5_1370/Pp3c7_14220/Pp3c7_14300/Pp3c7_15760	10															16/1832	32/12452	2.5975e-06	0.000124804	0.000112168	Pp3c2_24270/Pp3c21_14450/Pp3c3_14430/Pp3c5_1370/Pp3c7_14220/Pp3c7_14300/Pp3c7_15760/Pp3c1_13170/Pp3c18_7120/Pp3c5_21490/Pp3c10_10220/Pp3c10_10680/Pp3c19_19100/Pp3c11_3710/Pp3c7_23810/Pp3c2_24160	16
GO:0019288	isopentenyl diphosphate biosynthetic process. methylerythritol 4-phosphate pathway								30/708	165/12452	1.21805e-08	1.06483e-06	8.75915e-07	Pp3c1_24000/Pp3c1_9830/Pp3c12_24890/Pp3c12_24970/Pp3c13_11800/Pp3c16_1020/Pp3c2_17110/Pp3c22_14940/Pp3c24_10180/Pp3c3_30140/Pp3c4_15470/Pp3c4_3890/Pp3c5_16520/Pp3c5_28500/Pp3c10_21790/Pp3c11_25510/Pp3c16_11330/Pp3c18_20150/Pp3c18_21980/Pp3c2_20500/Pp3c22_14530/Pp3c23_12960/Pp3c24_16380/Pp3c4_22510/Pp3c4_28160/Pp3c5_21490/Pp3c5_28020/Pp3c8_18990/Pp3c9_11060/Pp3s128_40	30								10/157	161/11590	6.57455e-05	0.00116534	0.000797597	Pp3c11_10480/Pp3c12_20650/Pp3c12_24970/Pp3c22_14940/Pp3c24_10180/Pp3c5_16770/Pp3c10_16560/Pp3c19_20070/Pp3c5_5150/Pp3c6_15960	10
GO:0019344	cysteine biosynthetic process															34/830	105/12452	2.41493e-15	6.17418e-13	5.06288e-13	Pp3c1_25850/Pp3c1_34210/Pp3c1_34240/Pp3c1_9830/Pp3c10_380/Pp3c11_12080/Pp3c11_7910/Pp3c11_9120/Pp3c12_20650/Pp3c12_24970/Pp3c13_13830/Pp3c15_16700/Pp3c15_5850/Pp3c16_16040/Pp3c18_10730/Pp3c18_5520/Pp3c19_14070/Pp3c2_17110/Pp3c21_14450/Pp3c22_4050/Pp3c23_5530/Pp3c26_12240/Pp3c27_6610/Pp3c27_7010/Pp3c3_22320/Pp3c4_15010/Pp3c4_23540/Pp3c4_28370/Pp3c4_3490/Pp3c4_5050/Pp3c4_8470/Pp3c5_16770/Pp3c7_1285…	34
GO:0019439	aromatic compound catabolic process								38/708	363/12452	0.000198236	0.00253698	0.00208688	Pp3c1_9830/Pp3c10_21810/Pp3c11_15790/Pp3c13_15150/Pp3c13_9000/Pp3c16_19380/Pp3c18_18400/Pp3c18_3460/Pp3c19_13690/Pp3c2_21290/Pp3c2_30610/Pp3c2_32410/Pp3c21_7640/Pp3c21_7670/Pp3c21_7680/Pp3c21_9380/Pp3c24_13110/Pp3c27_3970/Pp3c4_11860/Pp3c5_14810/Pp3c7_14300/Pp3c9_5460/Pp3c9_5550/Pp3c1_13170/Pp3c12_320/Pp3c13_20480/Pp3c13_20590/Pp3c14_6150/Pp3c16_11330/Pp3c16_18830/Pp3c17_10590/Pp3c18_4620/Pp3c24_…	38															17/170	343/11590	1.14455e-05	0.000559624	0.000502207	Pp3c1_9830/Pp3c10_21810/Pp3c13_9000/Pp3c19_13690/Pp3c2_30610/Pp3c2_32410/Pp3c21_7640/Pp3c21_7670/Pp3c21_7680/Pp3c21_9380/Pp3c24_13110/Pp3c3_22320/Pp3c26_14610/Pp3c1_5000/Pp3c2_32330/Pp3c3_16930/Pp3c4_510	17
GO:0019682	glyceraldehyde-3-phosphate metabolic process								42/708	270/12452	2.20376e-09	2.61461e-07	2.15074e-07	Pp3c1_24000/Pp3c1_9830/Pp3c12_24890/Pp3c12_24970/Pp3c13_11800/Pp3c15_16700/Pp3c16_1020/Pp3c19_14070/Pp3c2_17110/Pp3c21_14450/Pp3c22_14940/Pp3c23_6060/Pp3c24_10180/Pp3c3_30140/Pp3c4_15470/Pp3c4_3890/Pp3c5_16520/Pp3c5_28500/Pp3c1_3040/Pp3c1_36580/Pp3c10_15730/Pp3c10_21790/Pp3c11_25510/Pp3c16_11330/Pp3c16_11800/Pp3c16_21440/Pp3c18_20150/Pp3c18_21980/Pp3c18_7120/Pp3c2_20500/Pp3c22_14530/Pp3c23_11680/…	42								14/157	262/11590	1.25755e-05	0.000524472	0.000358966	Pp3c11_10480/Pp3c12_20650/Pp3c12_24970/Pp3c19_14070/Pp3c22_14940/Pp3c24_10180/Pp3c5_16770/Pp3c15_14640/Pp3c10_16560/Pp3c19_20070/Pp3c5_5150/Pp3c6_15960/Pp3c11_15670/Pp3c9_660	14															117/2394	270/12452	4.18635e-20	2.47623e-17	2.12292e-17	Pp3c1_18860/Pp3c1_21200/Pp3c1_21230/Pp3c1_24000/Pp3c1_25290/Pp3c1_25850/Pp3c1_9830/Pp3c11_10480/Pp3c12_11700/Pp3c12_20650/Pp3c12_24890/Pp3c12_24970/Pp3c12_350/Pp3c12_4540/Pp3c13_11800/Pp3c13_13830/Pp3c15_12110/Pp3c15_16700/Pp3c15_7930/Pp3c16_1020/Pp3c16_6230/Pp3c19_14070/Pp3c2_10260/Pp3c2_17110/Pp3c21_14450/Pp3c23_6060/Pp3c24_10180/Pp3c3_30140/Pp3c4_15470/Pp3c4_3490/Pp3c4_3890/Pp3c4_8140/Pp3c5_16…
GO:0019685	photosynthesis. dark reaction								10/708	32/12452	6.81443e-06	0.000131614	0.000108264	Pp3c1_9830/Pp3c19_14070/Pp3c21_14450/Pp3c7_14300/Pp3c1_13170/Pp3c12_19890/Pp3c16_11330/Pp3c18_7120/Pp3c19_1860/Pp3c5_21490	10	10/830	32/12452	2.74659e-05	0.000478781	0.000392605	Pp3c1_9830/Pp3c11_9120/Pp3c19_14070/Pp3c2_24270/Pp3c21_14450/Pp3c3_14430/Pp3c5_1370/Pp3c7_14220/Pp3c7_14300/Pp3c7_15760	10															16/1832	32/12452	2.5975e-06	0.000124804	0.000112168	Pp3c2_24270/Pp3c21_14450/Pp3c3_14430/Pp3c5_1370/Pp3c7_14220/Pp3c7_14300/Pp3c7_15760/Pp3c1_13170/Pp3c18_7120/Pp3c5_21490/Pp3c10_10220/Pp3c10_10680/Pp3c19_19100/Pp3c11_3710/Pp3c7_23810/Pp3c2_24160	16
GO:0019748	secondary metabolic process																																				53/1832	176/12452	1.19324e-07	1.09453e-05	9.83713e-06	Pp3c1_18680/Pp3c1_18830/Pp3c1_18940/Pp3c1_21200/Pp3c1_21230/Pp3c10_21810/Pp3c10_380/Pp3c12_20650/Pp3c12_4540/Pp3c13_9000/Pp3c18_3460/Pp3c19_13690/Pp3c2_29800/Pp3c2_30610/Pp3c2_32410/Pp3c2_36170/Pp3c2_36290/Pp3c2_36350/Pp3c2_36410/Pp3c21_7640/Pp3c21_7670/Pp3c21_7680/Pp3c23_5530/Pp3c24_13110/Pp3c25_10190/Pp3c4_1870/Pp3c4_23540/Pp3c4_3490/Pp3c4_3890/Pp3c7_22740/Pp3c8_13280/Pp3c5_21490/Pp3c1_40790/Pp…	53
GO:0019750	chloroplast localization																																											31/2394	73/12452	4.1687e-06	0.000102741	8.8082e-05	Pp3c1_24000/Pp3c12_11700/Pp3c12_20650/Pp3c13_13830/Pp3c15_7930/Pp3c19_14070/Pp3c21_14450/Pp3c3_30140/Pp3c3_33400/Pp3c7_15760/Pp3c1_20310/Pp3c1_3040/Pp3c10_21790/Pp3c16_21440/Pp3c18_7120/Pp3c22_14530/Pp3c4_22510/Pp3c8_18990/Pp3c24_9740/Pp3c10_11840/Pp3c10_15390/Pp3c11_5720/Pp3c14_9580/Pp3c15_550/Pp3c19_12890/Pp3c19_20070/Pp3c22_14790/Pp3c24_18820/Pp3c24_19230/Pp3c3_17260/Pp3c7_80
GO:0022900	electron transport chain															27/830	102/12452	3.36624e-10	1.87921e-08	1.54097e-08	Pp3c1_22450/Pp3c10_10490/Pp3c11_12080/Pp3c11_15790/Pp3c12_24970/Pp3c12_4540/Pp3c15_12110/Pp3c15_5850/Pp3c16_6230/Pp3c19_14070/Pp3c2_17450/Pp3c2_21100/Pp3c2_24270/Pp3c20_22450/Pp3c21_14450/Pp3c23_6060/Pp3c3_30140/Pp3c4_3490/Pp3c4_8159/Pp3c4_8330/Pp3c7_12850/Pp3c7_1390/Pp3c7_14220/Pp3c7_14300/Pp3c7_15760/Pp3c9_25700/Pp3c9_25950	27															32/1832	102/12452	1.46136e-05	0.000556421	0.000500085	Pp3c10_10490/Pp3c11_15790/Pp3c12_4540/Pp3c15_12110/Pp3c2_21100/Pp3c2_24270/Pp3c21_14450/Pp3c23_6060/Pp3c3_30140/Pp3c4_3490/Pp3c4_8159/Pp3c4_8330/Pp3c7_12850/Pp3c7_1390/Pp3c7_14220/Pp3c7_14300/Pp3c7_15760/Pp3c9_25950/Pp3c1_13170/Pp3c18_7120/Pp3c19_9770/Pp3c23_11680/Pp3c1_15390/Pp3c1_16780/Pp3c17_23650/Pp3c4_8171/Pp3c22_14790/Pp3c8_17050/Pp3c2_24160/Pp3c21_14540/Pp3c21_18980/Pp3c6_24710	32	50/2394	102/12452	9.58468e-12	5.39937e-10	4.62899e-10	Pp3c1_22450/Pp3c10_10490/Pp3c11_12080/Pp3c11_15790/Pp3c12_24970/Pp3c12_4540/Pp3c15_12110/Pp3c15_5850/Pp3c16_6230/Pp3c19_14070/Pp3c2_17450/Pp3c2_24270/Pp3c21_14450/Pp3c23_6060/Pp3c3_30140/Pp3c4_3490/Pp3c4_8159/Pp3c4_8330/Pp3c7_12850/Pp3c7_1390/Pp3c7_14220/Pp3c7_14300/Pp3c7_15760/Pp3c9_25700/Pp3c9_25950/Pp3c1_13170/Pp3c10_21790/Pp3c12_12390/Pp3c18_21980/Pp3c18_7120/Pp3c19_9770/Pp3c23_11680/Pp3c4_22…
GO:0031348	negative regulation of defense response								10/708	46/12452	0.000208818	0.00258841	0.00212919	Pp3c11_12080/Pp3c19_14070/Pp3c21_14450/Pp3c22_14940/Pp3c7_12850/Pp3c11_12260/Pp3c15_5890/Pp3c18_7120/Pp3c22_14530/Pp3c5_21490	10
GO:0033015	tetrapyrrole catabolic process																																				16/1832	38/12452	3.99801e-05	0.00126062	0.00113299	Pp3c13_15150/Pp3c21_4880/Pp3c3_30990/Pp3c4_1870/Pp3c18_4620/Pp3c26_5140/Pp3c1_40790/Pp3c10_18310/Pp3c16_12620/Pp3c17_15650/Pp3c4_1020/Pp3c7_14950/Pp3c4_25980/Pp3c16_940/Pp3c3_21750/Pp3c3_32970	16
GO:0034762	regulation of transmembrane transport	25/1508	66/12452	7.23989e-08	1.63863e-05	1.49455e-05	Pp3c11_12080/Pp3c11_19730/Pp3c13_13170/Pp3c15_12230/Pp3c22_14940/Pp3c26_12240/Pp3c3_12510/Pp3c4_28370/Pp3c4_29150/Pp3c4_29270/Pp3c5_4110/Pp3c6_11090/Pp3c7_12850/Pp3c15_3990/Pp3c1_16780/Pp3c12_10460/Pp3c12_21880/Pp3c13_21630/Pp3c2_10860/Pp3c2_30940/Pp3c20_13770/Pp3c23_6510/Pp3c23_6580/Pp3c23_6600/Pp3c26_12230	25
GO:0034765	regulation of ion transmembrane transport	25/1508	66/12452	7.23989e-08	1.63863e-05	1.49455e-05	Pp3c11_12080/Pp3c11_19730/Pp3c13_13170/Pp3c15_12230/Pp3c22_14940/Pp3c26_12240/Pp3c3_12510/Pp3c4_28370/Pp3c4_29150/Pp3c4_29270/Pp3c5_4110/Pp3c6_11090/Pp3c7_12850/Pp3c15_3990/Pp3c1_16780/Pp3c12_10460/Pp3c12_21880/Pp3c13_21630/Pp3c2_10860/Pp3c2_30940/Pp3c20_13770/Pp3c23_6510/Pp3c23_6580/Pp3c23_6600/Pp3c26_12230	25
GO:0035303	regulation of dephosphorylation								19/708	72/12452	1.17461e-08	1.06483e-06	8.75915e-07	Pp3c1_34210/Pp3c1_34240/Pp3c11_15790/Pp3c12_24970/Pp3c15_16700/Pp3c18_5520/Pp3c19_14070/Pp3c21_14450/Pp3c5_4110/Pp3c7_14300/Pp3c1_13170/Pp3c1_20310/Pp3c13_4790/Pp3c16_21440/Pp3c18_7120/Pp3c19_14000/Pp3c22_14530/Pp3c3_12870/Pp3c9_26020	19	21/830	72/12452	4.64904e-09	1.82862e-07	1.49949e-07	Pp3c1_34210/Pp3c1_34240/Pp3c11_15790/Pp3c12_11700/Pp3c12_24970/Pp3c12_4540/Pp3c13_6570/Pp3c15_12110/Pp3c15_16700/Pp3c15_7930/Pp3c18_5520/Pp3c19_14070/Pp3c2_24270/Pp3c20_9240/Pp3c21_14450/Pp3c3_33400/Pp3c4_3490/Pp3c5_4110/Pp3c7_14220/Pp3c7_14300/Pp3c7_15760	21															25/1832	72/12452	1.80702e-05	0.000651173	0.000585244	Pp3c1_34210/Pp3c1_34240/Pp3c11_15790/Pp3c12_11700/Pp3c12_4540/Pp3c13_6570/Pp3c15_12110/Pp3c15_16700/Pp3c15_7930/Pp3c18_5520/Pp3c2_24270/Pp3c21_14450/Pp3c3_33400/Pp3c4_3490/Pp3c5_4110/Pp3c7_14220/Pp3c7_14300/Pp3c7_15760/Pp3c1_13170/Pp3c18_7120/Pp3c22_14530/Pp3c3_12870/Pp3c9_26020/Pp3c2_24160/Pp3c21_14540	25	34/2394	72/12452	6.4431e-08	2.27528e-06	1.95064e-06	Pp3c1_34210/Pp3c1_34240/Pp3c11_15790/Pp3c12_11700/Pp3c12_24970/Pp3c12_4540/Pp3c13_6570/Pp3c15_12110/Pp3c15_16700/Pp3c15_7930/Pp3c18_5520/Pp3c19_14070/Pp3c2_24270/Pp3c21_14450/Pp3c3_33400/Pp3c4_3490/Pp3c5_4110/Pp3c7_14220/Pp3c7_14300/Pp3c7_15760/Pp3c1_13170/Pp3c1_20310/Pp3c16_21440/Pp3c18_7120/Pp3c19_14000/Pp3c22_14530/Pp3c3_12870/Pp3c9_26020/Pp3c10_15390/Pp3c15_550/Pp3c19_12890/Pp3c27_6310/Pp3c5_…
GO:0035304	regulation of protein dephosphorylation								19/708	72/12452	1.17461e-08	1.06483e-06	8.75915e-07	Pp3c1_34210/Pp3c1_34240/Pp3c11_15790/Pp3c12_24970/Pp3c15_16700/Pp3c18_5520/Pp3c19_14070/Pp3c21_14450/Pp3c5_4110/Pp3c7_14300/Pp3c1_13170/Pp3c1_20310/Pp3c13_4790/Pp3c16_21440/Pp3c18_7120/Pp3c19_14000/Pp3c22_14530/Pp3c3_12870/Pp3c9_26020	19	21/830	72/12452	4.64904e-09	1.82862e-07	1.49949e-07	Pp3c1_34210/Pp3c1_34240/Pp3c11_15790/Pp3c12_11700/Pp3c12_24970/Pp3c12_4540/Pp3c13_6570/Pp3c15_12110/Pp3c15_16700/Pp3c15_7930/Pp3c18_5520/Pp3c19_14070/Pp3c2_24270/Pp3c20_9240/Pp3c21_14450/Pp3c3_33400/Pp3c4_3490/Pp3c5_4110/Pp3c7_14220/Pp3c7_14300/Pp3c7_15760	21															25/1832	72/12452	1.80702e-05	0.000651173	0.000585244	Pp3c1_34210/Pp3c1_34240/Pp3c11_15790/Pp3c12_11700/Pp3c12_4540/Pp3c13_6570/Pp3c15_12110/Pp3c15_16700/Pp3c15_7930/Pp3c18_5520/Pp3c2_24270/Pp3c21_14450/Pp3c3_33400/Pp3c4_3490/Pp3c5_4110/Pp3c7_14220/Pp3c7_14300/Pp3c7_15760/Pp3c1_13170/Pp3c18_7120/Pp3c22_14530/Pp3c3_12870/Pp3c9_26020/Pp3c2_24160/Pp3c21_14540	25	34/2394	72/12452	6.4431e-08	2.27528e-06	1.95064e-06	Pp3c1_34210/Pp3c1_34240/Pp3c11_15790/Pp3c12_11700/Pp3c12_24970/Pp3c12_4540/Pp3c13_6570/Pp3c15_12110/Pp3c15_16700/Pp3c15_7930/Pp3c18_5520/Pp3c19_14070/Pp3c2_24270/Pp3c21_14450/Pp3c3_33400/Pp3c4_3490/Pp3c5_4110/Pp3c7_14220/Pp3c7_14300/Pp3c7_15760/Pp3c1_13170/Pp3c1_20310/Pp3c16_21440/Pp3c18_7120/Pp3c19_14000/Pp3c22_14530/Pp3c3_12870/Pp3c9_26020/Pp3c10_15390/Pp3c15_550/Pp3c19_12890/Pp3c27_6310/Pp3c5_…
GO:0042135	neurotransmitter catabolic process															10/830	37/12452	0.000109321	0.00176524	0.00144751	Pp3c1_9830/Pp3c11_9120/Pp3c12_24970/Pp3c12_4540/Pp3c16_4520/Pp3c16_4550/Pp3c19_11600/Pp3c22_14940/Pp3c4_15010/Pp3c4_3490	10																						17/2394	37/12452	0.00019543	0.00330277	0.00283153	Pp3c1_9830/Pp3c12_24970/Pp3c12_4540/Pp3c16_4520/Pp3c16_4550/Pp3c19_11600/Pp3c4_15010/Pp3c4_3490/Pp3c12_9500/Pp3c16_11330/Pp3c26_10950/Pp3c5_21490/Pp3c27_5030/Pp3c3_13220/Pp3c15_1010/Pp3c19_16320/Pp3c2_32520
GO:0042254	ribosome biogenesis								33/708	262/12452	1.41371e-05	0.00026384	0.000217032	Pp3c1_1330/Pp3c11_12080/Pp3c11_15790/Pp3c12_24890/Pp3c12_24970/Pp3c13_11800/Pp3c15_16700/Pp3c16_1020/Pp3c19_14070/Pp3c21_14450/Pp3c26_12240/Pp3c27_2310/Pp3c3_12510/Pp3c4_28370/Pp3c5_4110/Pp3c7_12850/Pp3c7_14300/Pp3c1_13170/Pp3c1_20310/Pp3c1_3040/Pp3c10_15730/Pp3c10_21790/Pp3c11_25510/Pp3c16_21440/Pp3c18_21980/Pp3c18_7120/Pp3c22_14530/Pp3c23_10070/Pp3c4_22510/Pp3c8_18990/Pp3c9_11060/Pp3c9_26020/Pp…	33	47/830	262/12452	3.43012e-10	1.87921e-08	1.54097e-08	Pp3c1_1330/Pp3c1_15210/Pp3c10_380/Pp3c11_12080/Pp3c11_15790/Pp3c11_7910/Pp3c12_11700/Pp3c12_20650/Pp3c12_24890/Pp3c12_24970/Pp3c13_11800/Pp3c13_13830/Pp3c13_6570/Pp3c15_15310/Pp3c15_16700/Pp3c15_7930/Pp3c16_1020/Pp3c16_6230/Pp3c17_20310/Pp3c18_14790/Pp3c19_14070/Pp3c2_10260/Pp3c2_24270/Pp3c2_35950/Pp3c20_21780/Pp3c20_22450/Pp3c20_9240/Pp3c21_14450/Pp3c22_210/Pp3c26_12240/Pp3c26_360/Pp3c27_2310/Pp…	47								13/170	252/11590	8.55916e-05	0.00294499	0.00264283	Pp3c15_15310/Pp3c13_14960/Pp3c14_23340/Pp3c19_12460/Pp3c23_13260/Pp3c23_17430/Pp3c6_25210/Pp3c17_22310/Pp3c22_190/Pp3c25_4340/Pp3c25_4350/Pp3c2_28180/Pp3c2_28182	13								87/2394	262/12452	4.29053e-08	1.61133e-06	1.38143e-06	Pp3c1_1330/Pp3c11_12080/Pp3c11_15790/Pp3c12_11700/Pp3c12_20650/Pp3c12_24890/Pp3c12_24970/Pp3c13_11800/Pp3c13_13830/Pp3c13_6570/Pp3c15_16700/Pp3c15_7930/Pp3c16_1020/Pp3c16_6230/Pp3c17_20310/Pp3c19_14070/Pp3c2_10260/Pp3c2_24270/Pp3c2_35950/Pp3c21_14450/Pp3c26_12240/Pp3c26_360/Pp3c27_2310/Pp3c3_12510/Pp3c3_33400/Pp3c4_28370/Pp3c4_3490/Pp3c4_8140/Pp3c5_16770/Pp3c5_4110/Pp3c7_12850/Pp3c7_14220/Pp3c7_1…
GO:0042446	hormone biosynthetic process								20/708	151/12452	0.000349468	0.00389575	0.00320459	Pp3c1_9830/Pp3c11_12080/Pp3c12_24970/Pp3c15_12230/Pp3c19_14070/Pp3c21_14450/Pp3c22_14940/Pp3c3_37540/Pp3c7_12850/Pp3c9_19810/Pp3c13_13690/Pp3c15_5890/Pp3c16_11330/Pp3c18_7120/Pp3c22_14530/Pp3c24_17170/Pp3c5_21490/Pp3c8_4960/Pp3c9_11060/Pp3c9_15160	20	23/830	151/12452	0.000160705	0.00254146	0.00208402	Pp3c1_21200/Pp3c1_21230/Pp3c1_9830/Pp3c11_12080/Pp3c11_9120/Pp3c12_24970/Pp3c12_350/Pp3c12_4540/Pp3c13_13170/Pp3c14_10470/Pp3c15_12230/Pp3c15_15020/Pp3c17_13250/Pp3c19_14070/Pp3c21_14450/Pp3c22_14940/Pp3c3_22320/Pp3c3_37540/Pp3c4_23540/Pp3c4_3490/Pp3c5_16770/Pp3c7_12850/Pp3c9_19810	23
GO:0042537	benzene-containing compound metabolic process	22/1508	73/12452	3.20255e-05	0.00167272	0.00152564	Pp3c1_18680/Pp3c1_18830/Pp3c1_18940/Pp3c10_21810/Pp3c11_12080/Pp3c13_13170/Pp3c13_9000/Pp3c19_13690/Pp3c2_30610/Pp3c2_32410/Pp3c21_14450/Pp3c21_7640/Pp3c21_7670/Pp3c21_7680/Pp3c22_14940/Pp3c24_13110/Pp3c7_12850/Pp3c18_7120/Pp3c22_14530/Pp3c1_16780/Pp3c15_16990/Pp3c2_10530	22	20/708	73/12452	2.36535e-09	2.61923e-07	2.15454e-07	Pp3c10_21810/Pp3c11_12080/Pp3c13_9000/Pp3c19_13690/Pp3c19_14070/Pp3c2_30610/Pp3c2_32410/Pp3c21_14450/Pp3c21_7640/Pp3c21_7670/Pp3c21_7680/Pp3c22_14940/Pp3c24_13110/Pp3c7_12850/Pp3c15_5890/Pp3c18_7120/Pp3c22_14530/Pp3c24_17170/Pp3c5_21490/Pp3c9_11060	20	22/830	73/12452	9.99723e-10	4.79242e-08	3.92983e-08	Pp3c1_18680/Pp3c1_18830/Pp3c1_18940/Pp3c1_21200/Pp3c1_21230/Pp3c10_21810/Pp3c11_12080/Pp3c13_13170/Pp3c13_9000/Pp3c19_13690/Pp3c19_14070/Pp3c2_30610/Pp3c2_32410/Pp3c21_14450/Pp3c21_7640/Pp3c21_7670/Pp3c21_7680/Pp3c22_14940/Pp3c24_13110/Pp3c5_16770/Pp3c7_12850/Pp3c8_13280	22								11/170	67/11590	3.08707e-09	2.60717e-07	2.33968e-07	Pp3c10_21810/Pp3c13_9000/Pp3c19_13690/Pp3c2_30610/Pp3c2_32410/Pp3c21_7640/Pp3c21_7670/Pp3c21_7680/Pp3c24_13110/Pp3c26_14610/Pp3c2_32330	11	27/1832	73/12452	2.12017e-06	0.000106962	9.61328e-05	Pp3c1_18680/Pp3c1_18830/Pp3c1_18940/Pp3c1_21200/Pp3c1_21230/Pp3c10_21810/Pp3c13_13170/Pp3c13_9000/Pp3c19_13690/Pp3c2_30610/Pp3c2_32410/Pp3c21_14450/Pp3c21_7640/Pp3c21_7670/Pp3c21_7680/Pp3c24_13110/Pp3c7_12850/Pp3c8_13280/Pp3c18_7120/Pp3c22_14530/Pp3c5_21490/Pp3c9_11060/Pp3c1_16780/Pp3c15_16990/Pp3c2_10530/Pp3c3_25360/Pp3c5_20920	27
GO:0042737	drug catabolic process																													12/170	138/11590	8.26414e-07	5.11826e-05	4.59312e-05	Pp3c1_9830/Pp3c10_21810/Pp3c13_9000/Pp3c19_13690/Pp3c2_30610/Pp3c2_32410/Pp3c21_7640/Pp3c21_7670/Pp3c21_7680/Pp3c24_13110/Pp3c26_14610/Pp3c2_32330	12
GO:0042742	defense response to bacterium
GO:0043043	peptide biosynthetic process																																				179/1832	740/12452	1.49084e-12	4.29789e-10	3.86275e-10	Pp3c1_15830/Pp3c1_27980/Pp3c1_28780/Pp3c1_8290/Pp3c10_12450/Pp3c12_10340/Pp3c12_11700/Pp3c12_1790/Pp3c13_15620/Pp3c13_20020/Pp3c13_21760/Pp3c14_4100/Pp3c14_4160/Pp3c15_12110/Pp3c15_14410/Pp3c16_1020/Pp3c16_2090/Pp3c18_1350/Pp3c19_20830/Pp3c19_20840/Pp3c19_6490/Pp3c2_15910/Pp3c2_29600/Pp3c2_34110/Pp3c2_5780/Pp3c20_18830/Pp3c20_2980/Pp3c21_20630/Pp3c24_430/Pp3c25_1440/Pp3c27_2780/Pp3c3_21160/Pp3c4_…	179
GO:0043090	amino acid import								9/708	39/12452	0.000267646	0.00319828	0.00263086	Pp3c17_16140/Pp3c23_1340/Pp3c23_1370/Pp3c23_1379/Pp3c23_1399/Pp3c23_1420/Pp3c23_1430/Pp3c23_1470/Pp3c23_1480	9
GO:0043900	regulation of multi-organism process																																											19/2394	42/12452	0.000107721	0.00193082	0.00165533	Pp3c1_21200/Pp3c1_21230/Pp3c11_12080/Pp3c13_13170/Pp3c19_14070/Pp3c21_14450/Pp3c7_12850/Pp3c18_7120/Pp3c22_14530/Pp3c5_21490/Pp3c1_30760/Pp3c3_37890/Pp3c11_11230/Pp3c15_550/Pp3c19_16320/Pp3c5_20920/Pp3c5_5150/Pp3c6_10750/Pp3c6_22140
GO:0044042	glucan metabolic process																																											83/2394	301/12452	0.000233168	0.0037786	0.00323947	Pp3c12_11700/Pp3c12_20650/Pp3c12_24970/Pp3c14_26100/Pp3c17_20310/Pp3c18_20850/Pp3c22_11690/Pp3c27_3970/Pp3c3_30140/Pp3c4_3490/Pp3c4_3890/Pp3c4_8470/Pp3c6_10130/Pp3c7_15760/Pp3c9_12580/Pp3c1_3040/Pp3c1_41280/Pp3c10_7720/Pp3c13_1900/Pp3c15_23760/Pp3c16_11800/Pp3c16_13360/Pp3c16_19530/Pp3c17_13940/Pp3c17_22380/Pp3c20_17800/Pp3c21_15710/Pp3c24_6930/Pp3c25_4050/Pp3c25_4070/Pp3c5_28020/Pp3c8_19540/Pp3c…
GO:0044262	cellular carbohydrate metabolic process																						17/157	502/11590	0.000452567	0.00433608	0.00296776	Pp3c12_20650/Pp3c12_24970/Pp3c16_13260/Pp3c18_20850/Pp3c22_14940/Pp3c22_6120/Pp3c27_3970/Pp3c4_8470/Pp3c15_22920/Pp3c5_22190/Pp3c8_19540/Pp3c19_20070/Pp3c5_5150/Pp3c8_24670/Pp3c10_5310/Pp3c14_21270/Pp3c2_11980	17
GO:0044272	sulfur compound biosynthetic process
GO:0044282	small molecule catabolic process																													15/170	307/11590	4.52312e-05	0.00190999	0.00171403	Pp3c1_9830/Pp3c10_21810/Pp3c12_350/Pp3c13_9000/Pp3c19_13690/Pp3c2_30610/Pp3c2_32410/Pp3c21_7640/Pp3c21_7670/Pp3c21_7680/Pp3c24_13110/Pp3c26_14610/Pp3c2_28180/Pp3c2_28182/Pp3c2_32330	15
GO:0044550	secondary metabolite biosynthetic process	30/1508	109/12452	9.71123e-06	0.000599448	0.00054674	Pp3c1_18680/Pp3c1_18830/Pp3c1_18940/Pp3c10_21810/Pp3c13_9000/Pp3c19_13690/Pp3c2_29800/Pp3c2_30610/Pp3c2_32410/Pp3c2_36290/Pp3c2_36350/Pp3c2_36410/Pp3c21_7640/Pp3c21_7670/Pp3c21_7680/Pp3c23_5530/Pp3c24_13110/Pp3c4_23540/Pp3c7_22740/Pp3c1_6640/Pp3c1_40790/Pp3c15_3340/Pp3c15_4410/Pp3c17_22300/Pp3c2_10530/Pp3c2_19640/Pp3c21_5760/Pp3c26_4790/Pp3c4_11270/Pp3c7_6980	30								32/830	109/12452	3.48845e-13	4.11637e-11	3.37546e-11	Pp3c1_18680/Pp3c1_18830/Pp3c1_18940/Pp3c1_21200/Pp3c1_21230/Pp3c10_21810/Pp3c10_380/Pp3c12_20650/Pp3c13_9000/Pp3c14_10470/Pp3c17_20310/Pp3c19_13690/Pp3c2_29800/Pp3c2_30610/Pp3c2_32410/Pp3c2_36170/Pp3c2_36290/Pp3c2_36350/Pp3c2_36410/Pp3c20_9240/Pp3c21_7640/Pp3c21_7670/Pp3c21_7680/Pp3c23_5530/Pp3c24_13110/Pp3c25_10190/Pp3c3_22320/Pp3c4_15470/Pp3c4_1870/Pp3c4_23540/Pp3c7_20320/Pp3c7_22740	32								12/170	102/11590	2.89386e-08	2.24033e-06	2.01047e-06	Pp3c10_21810/Pp3c13_9000/Pp3c19_13690/Pp3c2_30610/Pp3c2_32410/Pp3c21_7640/Pp3c21_7670/Pp3c21_7680/Pp3c24_13110/Pp3c3_22320/Pp3c26_14610/Pp3c2_32330	12
GO:0045036	protein targeting to chloroplast																																											20/2394	44/12452	6.55933e-05	0.00123197	0.00105619	Pp3c1_25290/Pp3c14_26410/Pp3c16_1020/Pp3c17_23180/Pp3c20_2980/Pp3c3_33400/Pp3c1_40570/Pp3c1_41280/Pp3c23_10070/Pp3c6_10010/Pp3c8_14190/Pp3c2_30940/Pp3c14_20300/Pp3c24_9740/Pp3c6_28830/Pp3c1_18440/Pp3c1_21740/Pp3c10_16560/Pp3c14_10270/Pp3c3_5650
GO:0045087	innate immune response								29/708	206/12452	5.4423e-06	0.000108911	8.95891e-05	Pp3c11_12080/Pp3c19_14070/Pp3c21_14450/Pp3c22_14940/Pp3c23_6060/Pp3c7_12850/Pp3c1_6640/Pp3c11_12260/Pp3c11_4620/Pp3c15_5890/Pp3c15_650/Pp3c17_16140/Pp3c18_7120/Pp3c22_14530/Pp3c23_11680/Pp3c23_1340/Pp3c23_1370/Pp3c23_1379/Pp3c23_1399/Pp3c23_1420/Pp3c23_1430/Pp3c23_1470/Pp3c23_1480/Pp3c24_17170/Pp3c5_21490/Pp3c5_24200/Pp3c8_13220/Pp3c9_11060/Pp3c9_3320	29																													61/2394	206/12452	0.000197421	0.00331275	0.00284009	Pp3c1_21200/Pp3c1_21230/Pp3c10_10490/Pp3c11_12080/Pp3c13_13170/Pp3c19_14070/Pp3c21_14450/Pp3c23_6060/Pp3c5_16770/Pp3c7_12850/Pp3c1_6640/Pp3c11_12260/Pp3c15_650/Pp3c17_16140/Pp3c18_7120/Pp3c22_14530/Pp3c23_11680/Pp3c23_1340/Pp3c23_1370/Pp3c23_1379/Pp3c23_1399/Pp3c23_1420/Pp3c23_1430/Pp3c23_1470/Pp3c23_1480/Pp3c24_17170/Pp3c5_21490/Pp3c5_24200/Pp3c8_13220/Pp3c9_3320/Pp3c1_40790/Pp3c14_20450/Pp3c17_…
GO:0046148	pigment biosynthetic process								31/708	197/12452	2.19788e-07	8.29701e-06	6.825e-06	Pp3c1_34400/Pp3c10_2940/Pp3c12_24890/Pp3c12_24970/Pp3c13_11800/Pp3c16_1020/Pp3c18_5520/Pp3c22_14940/Pp3c24_10180/Pp3c25_4400/Pp3c27_4150/Pp3c3_30140/Pp3c4_15010/Pp3c4_19350/Pp3c10_21790/Pp3c11_4850/Pp3c12_9500/Pp3c13_10750/Pp3c15_23520/Pp3c18_20150/Pp3c19_14000/Pp3c2_20500/Pp3c22_14530/Pp3c24_16380/Pp3c4_22510/Pp3c4_28160/Pp3c5_28020/Pp3c7_3610/Pp3c8_16580/Pp3c8_18990/Pp3c9_11060	31								12/157	187/11590	8.67671e-06	0.000384487	0.000263156	Pp3c11_10480/Pp3c12_20650/Pp3c12_24970/Pp3c22_14940/Pp3c24_10180/Pp3c4_8470/Pp3c5_16770/Pp3c8_16580/Pp3c11_14590/Pp3c19_20070/Pp3c6_15960/Pp3c9_660	12															85/2394	197/12452	8.06592e-15	9.38074e-13	8.0423e-13	Pp3c1_34400/Pp3c10_2940/Pp3c11_10480/Pp3c12_20650/Pp3c12_24890/Pp3c12_24970/Pp3c12_4540/Pp3c13_11800/Pp3c13_13830/Pp3c15_7930/Pp3c16_1020/Pp3c16_12390/Pp3c16_6230/Pp3c18_5520/Pp3c24_10180/Pp3c25_4400/Pp3c27_4150/Pp3c3_30140/Pp3c4_15010/Pp3c4_19350/Pp3c4_3490/Pp3c4_8470/Pp3c5_16770/Pp3c6_15990/Pp3c7_15760/Pp3c10_21790/Pp3c11_4850/Pp3c12_9500/Pp3c13_10750/Pp3c15_23520/Pp3c18_20150/Pp3c19_14000/Pp3c…
GO:0046189	phenol-containing compound biosynthetic process								11/708	45/12452	3.18563e-05	0.000545499	0.00044872	Pp3c11_12080/Pp3c19_14070/Pp3c21_14450/Pp3c22_14940/Pp3c7_12850/Pp3c15_5890/Pp3c18_7120/Pp3c22_14530/Pp3c24_17170/Pp3c5_21490/Pp3c9_11060	11								6/157	43/11590	2.26228e-05	0.000699781	0.000478954	Pp3c19_14070/Pp3c22_14940/Pp3c5_16770/Pp3c5_5150/Pp3c25_1050/Pp3c25_1058	6															19/2394	45/12452	0.000325667	0.00475634	0.00407771	Pp3c1_21200/Pp3c1_21230/Pp3c11_12080/Pp3c13_13170/Pp3c19_14070/Pp3c21_14450/Pp3c5_16770/Pp3c7_12850/Pp3c18_7120/Pp3c22_14530/Pp3c24_17170/Pp3c5_21490/Pp3c1_30760/Pp3c15_550/Pp3c19_16320/Pp3c5_20920/Pp3c5_5150/Pp3c6_10750/Pp3c6_22140
GO:0046394	carboxylic acid biosynthetic process								94/708	828/12452	4.48095e-11	1.2159e-08	1.00018e-08	Pp3c1_34210/Pp3c1_34240/Pp3c1_9830/Pp3c10_21810/Pp3c11_12080/Pp3c11_15790/Pp3c11_23340/Pp3c12_24970/Pp3c13_14480/Pp3c13_9000/Pp3c15_12230/Pp3c15_16700/Pp3c16_16040/Pp3c16_19380/Pp3c18_18400/Pp3c18_5520/Pp3c19_13690/Pp3c19_14070/Pp3c2_17110/Pp3c2_30610/Pp3c2_32410/Pp3c21_14450/Pp3c21_7640/Pp3c21_7670/Pp3c21_7680/Pp3c21_9380/Pp3c22_14940/Pp3c24_10180/Pp3c24_13110/Pp3c25_4400/Pp3c26_11640/Pp3c26_122…	94								31/157	782/11590	4.77902e-08	1.19729e-05	8.19464e-06	Pp3c10_10490/Pp3c11_10480/Pp3c11_23340/Pp3c12_20650/Pp3c12_24970/Pp3c19_14070/Pp3c2_24270/Pp3c22_14940/Pp3c22_4050/Pp3c23_5530/Pp3c24_10180/Pp3c27_3970/Pp3c4_23540/Pp3c4_8470/Pp3c5_16770/Pp3c7_1450/Pp3c15_22920/Pp3c10_8200/Pp3c19_8030/Pp3c5_9590/Pp3c21_4300/Pp3c4_20170/Pp3c5_5150/Pp3c6_15960/Pp3c11_15670/Pp3c13_10540/Pp3c25_1050/Pp3c25_1058/Pp3c25_5870/Pp3c2_11980/Pp3c9_660	31
GO:0046496	nicotinamide nucleotide metabolic process															53/830	357/12452	2.65956e-08	7.99954e-07	6.5597e-07	Pp3c1_21200/Pp3c1_21230/Pp3c1_25290/Pp3c1_9830/Pp3c11_10480/Pp3c11_15790/Pp3c11_9120/Pp3c12_11700/Pp3c12_20650/Pp3c12_5470/Pp3c13_11800/Pp3c13_13830/Pp3c15_16700/Pp3c15_4960/Pp3c15_5780/Pp3c15_5850/Pp3c15_7930/Pp3c15_8520/Pp3c16_19380/Pp3c16_6230/Pp3c18_18400/Pp3c19_14070/Pp3c2_24270/Pp3c20_17920/Pp3c20_22450/Pp3c21_14450/Pp3c21_9380/Pp3c22_14940/Pp3c23_11630/Pp3c24_8780/Pp3c25_9350/Pp3c27_3970/P…	53
GO:0048878	chemical homeostasis
GO:0051049	regulation of transport								17/708	118/12452	0.000354013	0.00392011	0.00322463	Pp3c1_24000/Pp3c11_12080/Pp3c12_24890/Pp3c13_4580/Pp3c15_12230/Pp3c22_14940/Pp3c26_12240/Pp3c3_12510/Pp3c4_28370/Pp3c5_4110/Pp3c7_12850/Pp3c15_3990/Pp3c15_650/Pp3c17_16140/Pp3c18_4620/Pp3c2_26550/Pp3c25_2890	17
GO:0051187	cofactor catabolic process																																				26/1832	72/12452	5.45004e-06	0.000234004	0.000210312	Pp3c13_15150/Pp3c15_7930/Pp3c21_4880/Pp3c22_11690/Pp3c3_30990/Pp3c3_33400/Pp3c4_15010/Pp3c4_1870/Pp3c6_11090/Pp3c12_9500/Pp3c18_4620/Pp3c26_5140/Pp3c1_40790/Pp3c10_18310/Pp3c16_12620/Pp3c17_15650/Pp3c4_1020/Pp3c7_14950/Pp3c14_26470/Pp3c4_25980/Pp3c16_940/Pp3c18_14590/Pp3c3_21750/Pp3c3_32970/Pp3c5_21160/Pp3c7_20520	26
GO:0051644	plastid localization																																											31/2394	73/12452	4.1687e-06	0.000102741	8.8082e-05	Pp3c1_24000/Pp3c12_11700/Pp3c12_20650/Pp3c13_13830/Pp3c15_7930/Pp3c19_14070/Pp3c21_14450/Pp3c3_30140/Pp3c3_33400/Pp3c7_15760/Pp3c1_20310/Pp3c1_3040/Pp3c10_21790/Pp3c16_21440/Pp3c18_7120/Pp3c22_14530/Pp3c4_22510/Pp3c8_18990/Pp3c24_9740/Pp3c10_11840/Pp3c10_15390/Pp3c11_5720/Pp3c14_9580/Pp3c15_550/Pp3c19_12890/Pp3c19_20070/Pp3c22_14790/Pp3c24_18820/Pp3c24_19230/Pp3c3_17260/Pp3c7_80
GO:0051667	establishment of plastid localization																																											31/2394	73/12452	4.1687e-06	0.000102741	8.8082e-05	Pp3c1_24000/Pp3c12_11700/Pp3c12_20650/Pp3c13_13830/Pp3c15_7930/Pp3c19_14070/Pp3c21_14450/Pp3c3_30140/Pp3c3_33400/Pp3c7_15760/Pp3c1_20310/Pp3c1_3040/Pp3c10_21790/Pp3c16_21440/Pp3c18_7120/Pp3c22_14530/Pp3c4_22510/Pp3c8_18990/Pp3c24_9740/Pp3c10_11840/Pp3c10_15390/Pp3c11_5720/Pp3c14_9580/Pp3c15_550/Pp3c19_12890/Pp3c19_20070/Pp3c22_14790/Pp3c24_18820/Pp3c24_19230/Pp3c3_17260/Pp3c7_80
GO:0055082	cellular chemical homeostasis
GO:0055086	nucleobase-containing small molecule metabolic process								75/708	767/12452	2.22174e-06	5.50793e-05	4.53074e-05	Pp3c1_9830/Pp3c11_15790/Pp3c12_24970/Pp3c13_11800/Pp3c15_16700/Pp3c16_19380/Pp3c18_18400/Pp3c19_14070/Pp3c21_14450/Pp3c21_9380/Pp3c22_14940/Pp3c23_6060/Pp3c26_8740/Pp3c27_3970/Pp3c4_11860/Pp3c4_3890/Pp3c5_14810/Pp3c5_16520/Pp3c6_15300/Pp3c6_17010/Pp3c7_14300/Pp3c9_24820/Pp3c9_5460/Pp3c9_5550/Pp3c1_13170/Pp3c1_3040/Pp3c10_15730/Pp3c10_21790/Pp3c10_6170/Pp3c11_18700/Pp3c11_25510/Pp3c11_8230/Pp3c12_…	75
GO:0061024	membrane organization																																											69/2394	217/12452	5.899e-06	0.000142419	0.000122098	Pp3c1_21200/Pp3c1_21230/Pp3c1_24000/Pp3c12_11700/Pp3c12_20650/Pp3c13_11800/Pp3c13_13830/Pp3c15_12230/Pp3c15_7930/Pp3c2_10260/Pp3c3_30140/Pp3c3_33400/Pp3c4_10510/Pp3c4_8140/Pp3c7_15760/Pp3c8_12410/Pp3c1_20310/Pp3c1_3040/Pp3c10_21790/Pp3c15_650/Pp3c16_21440/Pp3c17_16140/Pp3c18_20150/Pp3c2_20500/Pp3c22_14530/Pp3c23_10070/Pp3c4_22510/Pp3c7_13570/Pp3c8_18990/Pp3c1_40790/Pp3c1_6470/Pp3c12_24430/Pp3c2_2…
GO:0065008	regulation of biological quality
GO:0072596	establishment of protein localization to chloroplast																																											20/2394	44/12452	6.55933e-05	0.00123197	0.00105619	Pp3c1_25290/Pp3c14_26410/Pp3c16_1020/Pp3c17_23180/Pp3c20_2980/Pp3c3_33400/Pp3c1_40570/Pp3c1_41280/Pp3c23_10070/Pp3c6_10010/Pp3c8_14190/Pp3c2_30940/Pp3c14_20300/Pp3c24_9740/Pp3c6_28830/Pp3c1_18440/Pp3c1_21740/Pp3c10_16560/Pp3c14_10270/Pp3c3_5650
GO:0072598	protein localization to chloroplast																																											20/2394	44/12452	6.55933e-05	0.00123197	0.00105619	Pp3c1_25290/Pp3c14_26410/Pp3c16_1020/Pp3c17_23180/Pp3c20_2980/Pp3c3_33400/Pp3c1_40570/Pp3c1_41280/Pp3c23_10070/Pp3c6_10010/Pp3c8_14190/Pp3c2_30940/Pp3c14_20300/Pp3c24_9740/Pp3c6_28830/Pp3c1_18440/Pp3c1_21740/Pp3c10_16560/Pp3c14_10270/Pp3c3_5650
GO:0090407	organophosphate biosynthetic process																																											200/2394	787/12452	6.3864e-06	0.000151102	0.000129543	Pp3c1_24000/Pp3c1_25290/Pp3c1_25850/Pp3c1_9830/Pp3c11_10480/Pp3c11_15790/Pp3c11_9650/Pp3c12_20650/Pp3c12_24890/Pp3c12_24970/Pp3c12_350/Pp3c12_4540/Pp3c13_11800/Pp3c13_13830/Pp3c15_12110/Pp3c15_8520/Pp3c16_1020/Pp3c16_19380/Pp3c16_6230/Pp3c18_18400/Pp3c18_20850/Pp3c2_10260/Pp3c2_17110/Pp3c2_24270/Pp3c2_27550/Pp3c20_17920/Pp3c23_13990/Pp3c23_6060/Pp3c24_10180/Pp3c25_9350/Pp3c26_8740/Pp3c27_3970/Pp3…
GO:0098542	defense response to other organism	60/1508	275/12452	3.27818e-06	0.000278235	0.000253771	Pp3c10_10490/Pp3c11_12080/Pp3c13_13170/Pp3c2_29800/Pp3c21_14400/Pp3c21_14450/Pp3c22_14940/Pp3c23_6060/Pp3c3_30990/Pp3c5_19480/Pp3c6_11090/Pp3c7_12850/Pp3c7_15760/Pp3c7_22740/Pp3c1_6640/Pp3c18_7120/Pp3c22_14530/Pp3c23_11680/Pp3c23_1340/Pp3c23_1370/Pp3c23_1379/Pp3c23_1399/Pp3c23_1420/Pp3c23_1430/Pp3c23_1470/Pp3c23_1480/Pp3c8_13220/Pp3c9_3320/Pp3c1_16780/Pp3c1_40790/Pp3c12_13020/Pp3c14_20450/Pp3c15_…	60																													67/1832	275/12452	1.36406e-05	0.000529361	0.000475765	Pp3c1_21200/Pp3c1_21230/Pp3c10_10490/Pp3c13_13170/Pp3c2_29800/Pp3c2_32160/Pp3c21_14400/Pp3c21_14450/Pp3c23_6060/Pp3c3_30990/Pp3c6_11090/Pp3c7_12850/Pp3c7_15760/Pp3c7_22740/Pp3c8_11640/Pp3c18_4620/Pp3c18_7120/Pp3c22_14530/Pp3c23_11680/Pp3c23_1340/Pp3c23_1370/Pp3c23_1379/Pp3c23_1399/Pp3c23_1420/Pp3c23_1430/Pp3c23_1470/Pp3c23_1480/Pp3c5_21490/Pp3c9_11060/Pp3c9_3320/Pp3c1_16780/Pp3c1_40790/Pp3c12_130…	67	82/2394	275/12452	1.30347e-05	0.000290944	0.000249432	Pp3c1_21200/Pp3c1_21230/Pp3c10_10490/Pp3c11_10480/Pp3c11_12080/Pp3c13_13170/Pp3c19_14070/Pp3c21_14400/Pp3c21_14450/Pp3c23_6060/Pp3c3_30990/Pp3c5_16770/Pp3c6_11090/Pp3c7_12850/Pp3c7_15760/Pp3c8_11640/Pp3c1_6640/Pp3c18_7120/Pp3c22_14530/Pp3c23_11680/Pp3c23_1340/Pp3c23_1370/Pp3c23_1379/Pp3c23_1399/Pp3c23_1420/Pp3c23_1430/Pp3c23_1470/Pp3c23_1480/Pp3c24_17170/Pp3c5_21490/Pp3c5_24200/Pp3c8_13220/Pp3c9_…
GO:1901135	carbohydrate derivative metabolic process																						26/157	960/11590	0.000488216	0.00461527	0.00315884	Pp3c11_10480/Pp3c12_20650/Pp3c12_24970/Pp3c18_20850/Pp3c19_14070/Pp3c2_24270/Pp3c22_14940/Pp3c22_6120/Pp3c24_10180/Pp3c27_3970/Pp3c4_23540/Pp3c5_16770/Pp3c15_18500/Pp3c15_22920/Pp3c10_8200/Pp3c15_14640/Pp3c10_16560/Pp3c19_20070/Pp3c5_20370/Pp3c5_5150/Pp3c6_15960/Pp3c11_15670/Pp3c13_10550/Pp3c2_11980/Pp3c5_26930/Pp3c9_660	26
GO:1901361	organic cyclic compound catabolic process								39/708	374/12452	0.00017778	0.00236234	0.00194323	Pp3c1_9830/Pp3c10_21810/Pp3c11_15790/Pp3c13_15150/Pp3c13_9000/Pp3c16_19380/Pp3c18_18400/Pp3c18_3460/Pp3c19_13690/Pp3c2_21290/Pp3c2_30610/Pp3c2_32410/Pp3c21_7640/Pp3c21_7670/Pp3c21_7680/Pp3c21_9380/Pp3c24_13110/Pp3c27_3970/Pp3c4_11860/Pp3c5_14810/Pp3c7_14300/Pp3c9_5460/Pp3c9_5550/Pp3c1_13170/Pp3c12_320/Pp3c13_20480/Pp3c13_20590/Pp3c14_6150/Pp3c16_11330/Pp3c16_18830/Pp3c16_20320/Pp3c17_10590/Pp3c18…	39															18/170	354/11590	4.36738e-06	0.000253581	0.000227563	Pp3c1_9830/Pp3c10_21810/Pp3c13_9000/Pp3c19_13690/Pp3c2_30610/Pp3c2_32410/Pp3c21_7640/Pp3c21_7670/Pp3c21_7680/Pp3c21_9380/Pp3c24_13110/Pp3c3_22320/Pp3c16_20320/Pp3c26_14610/Pp3c1_5000/Pp3c2_32330/Pp3c3_16930/Pp3c4_510	18
GO:1901605	alpha-amino acid metabolic process																																				106/1832	414/12452	2.6311e-09	3.79254e-07	3.40856e-07	Pp3c1_18680/Pp3c1_18830/Pp3c1_18940/Pp3c1_34210/Pp3c1_34240/Pp3c10_10600/Pp3c10_21810/Pp3c10_380/Pp3c11_7910/Pp3c12_20650/Pp3c12_4540/Pp3c13_9000/Pp3c15_16700/Pp3c16_16040/Pp3c16_4520/Pp3c16_4550/Pp3c17_4440/Pp3c18_10730/Pp3c18_4480/Pp3c18_5520/Pp3c19_11600/Pp3c19_13030/Pp3c19_13690/Pp3c2_30610/Pp3c2_32410/Pp3c21_14450/Pp3c21_20900/Pp3c21_5560/Pp3c21_7640/Pp3c21_7670/Pp3c21_7680/Pp3c21_8940/Pp3c2…	106
GO:1901617	organic hydroxy compound biosynthetic process																																											56/2394	184/12452	0.000161867	0.00279546	0.00239661	Pp3c1_21200/Pp3c1_21230/Pp3c11_12080/Pp3c12_350/Pp3c13_13170/Pp3c15_10370/Pp3c18_20850/Pp3c18_5520/Pp3c19_14070/Pp3c21_14450/Pp3c3_30990/Pp3c4_15470/Pp3c5_10250/Pp3c5_16770/Pp3c7_12850/Pp3c16_11800/Pp3c16_21440/Pp3c16_5340/Pp3c18_20150/Pp3c18_7120/Pp3c19_14000/Pp3c22_14530/Pp3c24_17170/Pp3c5_21490/Pp3c8_4960/Pp3c9_15160/Pp3c18_1490/Pp3c19_14460/Pp3c21_5760/Pp3c26_4790/Pp3c27_4290/Pp3c4_1020/Pp3c9…
GO:1901696	cannabinoid biosynthetic process															4/830	4/12452	1.96075e-05	0.000353857	0.000290166	Pp3c2_36170/Pp3c2_36290/Pp3c2_36350/Pp3c2_36410	4
GO:1901698	response to nitrogen compound	28/1508	83/12452	2.14128e-07	3.35522e-05	3.06021e-05	Pp3c11_12080/Pp3c13_13170/Pp3c21_14450/Pp3c22_14940/Pp3c25_7470/Pp3c27_6610/Pp3c7_12850/Pp3c18_3270/Pp3c18_7120/Pp3c22_14530/Pp3c23_1340/Pp3c23_1370/Pp3c23_1379/Pp3c23_1399/Pp3c23_1420/Pp3c23_1430/Pp3c23_1470/Pp3c23_1480/Pp3c1_16780/Pp3c15_3340/Pp3c16_15880/Pp3c2_28140/Pp3c21_13230/Pp3c22_15530/Pp3c22_21950/Pp3c26_2960/Pp3c7_13610/Pp3c9_570	28	17/708	83/12452	3.3283e-06	7.89757e-05	6.49643e-05	Pp3c11_12080/Pp3c19_14070/Pp3c21_14450/Pp3c22_14940/Pp3c7_12850/Pp3c18_3270/Pp3c18_7120/Pp3c22_14530/Pp3c23_1340/Pp3c23_1370/Pp3c23_1379/Pp3c23_1399/Pp3c23_1420/Pp3c23_1430/Pp3c23_1470/Pp3c23_1480/Pp3c5_21490	17																						31/1832	83/12452	2.95397e-07	2.37364e-05	2.13332e-05	Pp3c1_21200/Pp3c1_21230/Pp3c13_13170/Pp3c2_32160/Pp3c21_14450/Pp3c25_7470/Pp3c27_6610/Pp3c7_12850/Pp3c18_3270/Pp3c18_7120/Pp3c22_14530/Pp3c23_1340/Pp3c23_1370/Pp3c23_1379/Pp3c23_1399/Pp3c23_1420/Pp3c23_1430/Pp3c23_1470/Pp3c23_1480/Pp3c5_21490/Pp3c1_16780/Pp3c16_15880/Pp3c2_28140/Pp3c21_13230/Pp3c22_15530/Pp3c22_21950/Pp3c26_2960/Pp3c7_13610/Pp3c6_12000/Pp3c5_20920/Pp3c2_20840	31	38/2394	83/12452	3.14403e-08	1.26081e-06	1.08092e-06	Pp3c1_21200/Pp3c1_21230/Pp3c11_12080/Pp3c13_13170/Pp3c19_14070/Pp3c21_14450/Pp3c22_4050/Pp3c25_7470/Pp3c27_6610/Pp3c7_12850/Pp3c18_3270/Pp3c18_7120/Pp3c22_14530/Pp3c23_1340/Pp3c23_1370/Pp3c23_1379/Pp3c23_1399/Pp3c23_1420/Pp3c23_1430/Pp3c23_1470/Pp3c23_1480/Pp3c5_21490/Pp3c16_15880/Pp3c2_28140/Pp3c21_13230/Pp3c22_15530/Pp3c22_21950/Pp3c26_2960/Pp3c1_30760/Pp3c6_12000/Pp3c15_550/Pp3c18_22300/Pp3c19…
GO:1901700	response to oxygen-containing compound	103/1508	555/12452	4.6178e-06	0.000353552	0.000322465	Pp3c1_12850/Pp3c1_18010/Pp3c1_2170/Pp3c10_10490/Pp3c11_12080/Pp3c13_13170/Pp3c13_20930/Pp3c17_13250/Pp3c18_8240/Pp3c21_12100/Pp3c21_14450/Pp3c22_14940/Pp3c22_8470/Pp3c23_6060/Pp3c25_7470/Pp3c26_12240/Pp3c27_6610/Pp3c3_12510/Pp3c3_37540/Pp3c4_28370/Pp3c4_29150/Pp3c4_29270/Pp3c5_19480/Pp3c5_4110/Pp3c6_11090/Pp3c7_12850/Pp3c7_20170/Pp3c8_18500/Pp3c9_2110/Pp3c9_25690/Pp3c10_13060/Pp3c16_24460/Pp3c18_…	103
GO:1902221	erythrose 4-phosphate/phosphoenolpyruvate family amino acid metabolic process																													12/170	20/11590	7.63024e-18	1.77212e-15	1.5903e-15	Pp3c10_21810/Pp3c13_9000/Pp3c19_13030/Pp3c19_13690/Pp3c2_30610/Pp3c2_32410/Pp3c21_7640/Pp3c21_7670/Pp3c21_7680/Pp3c24_13110/Pp3c26_14610/Pp3c2_32330	12
GO:1902222	erythrose 4-phosphate/phosphoenolpyruvate family amino acid catabolic process	12/1508	20/12452	4.71738e-07	6.00581e-05	5.47774e-05	Pp3c1_18680/Pp3c1_18830/Pp3c1_18940/Pp3c10_21810/Pp3c13_9000/Pp3c19_13690/Pp3c2_30610/Pp3c2_32410/Pp3c21_7640/Pp3c21_7670/Pp3c21_7680/Pp3c24_13110	12
GO:1902600	proton transmembrane transport								20/708	147/12452	0.000243598	0.00293308	0.00241271	Pp3c1_24000/Pp3c11_12080/Pp3c12_24890/Pp3c12_24970/Pp3c22_14940/Pp3c23_6060/Pp3c26_12240/Pp3c26_8740/Pp3c3_12510/Pp3c3_6480/Pp3c4_28370/Pp3c5_4110/Pp3c7_12850/Pp3c11_19850/Pp3c19_11870/Pp3c23_10370/Pp3c23_11680/Pp3c25_2890/Pp3c6_11380/Pp3c6_4230	20
GO:1904062	regulation of cation transmembrane transport								10/708	46/12452	0.000208818	0.00258841	0.00212919	Pp3c1_24000/Pp3c11_12080/Pp3c12_24890/Pp3c22_14940/Pp3c26_12240/Pp3c3_12510/Pp3c4_28370/Pp3c5_4110/Pp3c7_12850/Pp3c25_2890	10	15/830	46/12452	1.45908e-07	3.29152e-06	2.69908e-06	Pp3c1_24000/Pp3c11_12080/Pp3c11_19730/Pp3c12_24890/Pp3c13_13170/Pp3c13_6570/Pp3c22_14940/Pp3c26_12240/Pp3c3_12510/Pp3c4_28370/Pp3c4_29150/Pp3c4_29270/Pp3c5_4110/Pp3c7_12850/Pp3c7_20320	15
GO:1990066	energy quenching								4/708	7/12452	0.000315909	0.00364393	0.00299744	Pp3c1_34210/Pp3c1_34240/Pp3c26_12240/Pp3c4_28370	4
GO:1990267	response to transition metal nanoparticle
GO:2000280	regulation of root development	8/1508	11/12452	5.34868e-06	0.000389116	0.000354903	Pp3c23_1340/Pp3c23_1370/Pp3c23_1379/Pp3c23_1399/Pp3c23_1420/Pp3c23_1430/Pp3c23_1470/Pp3c23_1480	8	8/708	11/12452	1.48863e-08	1.23631e-06	1.01697e-06	Pp3c23_1340/Pp3c23_1370/Pp3c23_1379/Pp3c23_1399/Pp3c23_1420/Pp3c23_1430/Pp3c23_1470/Pp3c23_1480	8																						8/1832	11/12452	2.35387e-05	0.000833352	0.000748978	Pp3c23_1340/Pp3c23_1370/Pp3c23_1379/Pp3c23_1399/Pp3c23_1420/Pp3c23_1430/Pp3c23_1470/Pp3c23_1480	8	8/2394	11/12452	0.000174455	0.00299102	0.00256426	Pp3c23_1340/Pp3c23_1370/Pp3c23_1379/Pp3c23_1399/Pp3c23_1420/Pp3c23_1430/Pp3c23_1470/Pp3c23_1480
[truncated: 50 more columns]

## Sheet: MF, DEGs time (2nd M, S)
		Enriched Molecular Function Gene Ontology terms in differentially expressed genes (DEGs) computed from protoplasts (at 4h or 24h) after transfection or protonema cells versus freshly isolated (0h) protoplasts. DEGs were determined from data of the second microarray (M) experiment or SuperSAGE (S). Enriched GO terms were computed with the R package clusterProfiler using a p value cut-off of 0.005 …
enriched Molecular Function terms (simplified)		Haploid A, protoplast, 4h versus 0h (S)							WT, protoplast, 4h versus 0h (S)							Diploid A, protoplast, 4h versus 0h (S)							Haploid A, protoplast, 4h versus 0h (M)							Diploid A, protoplast, 4h versus 0h (M)							Haploid A, protoplast, 24h versus 0h (S)							WT, protoplast, 24h versus 0h (S)
ID	Description	gene ratio	bg ratio	p value	p adjusted	q value	gene ID	count	gene ratio	bg ratio	p value	p adjusted	q value	gene ID	count	gene ratio	bg ratio	p value	p adjusted	q value	gene ID	count	gene ratio	bg ratio	p value	p adjusted	q value	gene ID	count	gene ratio	bg ratio	p value	p adjusted	q value	gene ID	count	gene ratio	bg ratio	p value	p adjusted	q value	gene ID	count	gene ratio	bg ratio	p value	p adjusted	q value	gene ID
GO:0003735	structural constituent of ribosome								55/679	461/12281	4.85771e-08	4.33724e-06	3.87886e-06	Pp3c1_12860/Pp3c11_5070/Pp3c13_20020/Pp3c14_4100/Pp3c14_4160/Pp3c16_1020/Pp3c18_1350/Pp3c18_9840/Pp3c2_17110/Pp3c21_20630/Pp3c24_11450/Pp3c3_21160/Pp3c5_2700/Pp3c5_28500/Pp3c1_32490/Pp3c1_4290/Pp3c1_5050/Pp3c1_5330/Pp3c10_21790/Pp3c10_7370/Pp3c11_25510/Pp3c12_10200/Pp3c12_10230/Pp3c12_10760/Pp3c12_18590/Pp3c12_9180/Pp3c13_21730/Pp3c13_22220/Pp3c14_19960/Pp3c14_3490/Pp3c14_7180/Pp3c14_8600/Pp3c15_…	55	56/816	461/12281	7.46077e-06	0.000485696	0.000439792	Pp3c1_12860/Pp3c1_15830/Pp3c1_25850/Pp3c1_27980/Pp3c1_28780/Pp3c1_8290/Pp3c10_12450/Pp3c11_5070/Pp3c12_10340/Pp3c12_1790/Pp3c12_19370/Pp3c13_20020/Pp3c13_21760/Pp3c14_4100/Pp3c14_4160/Pp3c15_12110/Pp3c15_14410/Pp3c16_1020/Pp3c16_15220/Pp3c16_2090/Pp3c18_1350/Pp3c18_9840/Pp3c19_20830/Pp3c19_20840/Pp3c19_6490/Pp3c2_15910/Pp3c2_17110/Pp3c2_29600/Pp3c2_34110/Pp3c2_34120/Pp3c2_5780/Pp3c20_18830/Pp3c20…	56															138/1832	461/12281	4.28981e-17	2.08699e-14	1.91687e-14	Pp3c1_15830/Pp3c1_27980/Pp3c1_28780/Pp3c1_8290/Pp3c10_12450/Pp3c12_10340/Pp3c12_1790/Pp3c13_20020/Pp3c13_21760/Pp3c14_4100/Pp3c14_4160/Pp3c15_12110/Pp3c15_14410/Pp3c16_1020/Pp3c16_2090/Pp3c18_1350/Pp3c19_20830/Pp3c19_20840/Pp3c19_6490/Pp3c2_15910/Pp3c2_29600/Pp3c2_34110/Pp3c2_5780/Pp3c20_18830/Pp3c20_2980/Pp3c21_20630/Pp3c24_430/Pp3c25_1440/Pp3c27_2780/Pp3c3_21160/Pp3c4_12690/Pp3c4_12720/Pp3c5_28…	138	174/2298	461/12281	1.1899e-22	1.33863e-19	1.1924e-19	Pp3c1_12860/Pp3c1_25850/Pp3c10_12450/Pp3c11_5070/Pp3c12_10340/Pp3c12_1790/Pp3c13_20020/Pp3c14_4100/Pp3c14_4160/Pp3c15_12110/Pp3c16_1020/Pp3c18_1350/Pp3c18_9840/Pp3c19_20830/Pp3c19_20840/Pp3c2_17110/Pp3c2_29600/Pp3c2_34110/Pp3c2_34120/Pp3c2_5780/Pp3c20_22830/Pp3c20_2980/Pp3c21_16170/Pp3c21_20630/Pp3c24_11450/Pp3c24_18220/Pp3c25_1440/Pp3c27_2780/Pp3c3_21160/Pp3c5_2700/Pp3c5_28500/Pp3c6_5370/Pp3c8_1…
GO:0003746	translation elongation factor activity																																											25/2298	59/12281	2.25811e-05	0.00181455	0.00161633	Pp3c12_11700/Pp3c13_15620/Pp3c25_15260/Pp3c1_23850/Pp3c1_38600/Pp3c1_38630/Pp3c1_38670/Pp3c11_11000/Pp3c16_24460/Pp3c2_6160/Pp3c7_1950/Pp3s128_50/Pp3c18_20060/Pp3c2_6690/Pp3s128_10/Pp3c1_23900/Pp3c1_23920/Pp3c11_25350/Pp3c11_25530/Pp3c2_6650/Pp3c2_6770/Pp3c22_17180/Pp3c27_2850/Pp3c3_11830/Pp3c3_11840
GO:0004013	adenosylhomocysteinase activity								4/679	5/12281	4.42942e-05	0.00173024	0.00154738	Pp3c19_13650/Pp3c19_13810/Pp3c19_14520/Pp3c19_14590	4
GO:0004089	carbonate dehydratase activity								5/679	10/12281	0.000101649	0.0033437	0.00299033	Pp3c26_6810/Pp3c26_6890/Pp3c26_6930/Pp3c26_6990/Pp3c24_9430	5
GO:0004451	isocitrate lyase activity
GO:0004601	peroxidase activity																																				34/1832	117/12281	6.34623e-05	0.00499065	0.00458382	Pp3c1_18860/Pp3c1_21200/Pp3c1_21230/Pp3c1_40650/Pp3c10_380/Pp3c19_20780/Pp3c19_6540/Pp3c19_6580/Pp3c22_11690/Pp3c22_8470/Pp3c1_29130/Pp3c17_13420/Pp3c19_16160/Pp3c2_19280/Pp3c26_2960/Pp3c26_4220/Pp3c26_5480/Pp3c26_5670/Pp3c26_5800/Pp3c26_5840/Pp3c3_34630/Pp3c3_490/Pp3c1_19610/Pp3c12_16500/Pp3c13_23840/Pp3c24_2840/Pp3c26_3070/Pp3c3_4040/Pp3c2_15430/Pp3c22_8030/Pp3c1_26610/Pp3c18_14590/Pp3c24_15170…	34
GO:0005215	transporter activity																																											188/2298	777/12281	5.05352e-05	0.00334424	0.00297892	Pp3c1_20660/Pp3c1_2170/Pp3c1_2210/Pp3c1_2220/Pp3c1_2740/Pp3c1_2770/Pp3c1_2880/Pp3c1_2960/Pp3c1_2980/Pp3c1_8580/Pp3c10_17490/Pp3c12_11660/Pp3c12_24970/Pp3c14_1980/Pp3c15_10680/Pp3c15_12230/Pp3c15_3930/Pp3c15_4880/Pp3c16_22550/Pp3c16_5430/Pp3c18_10720/Pp3c19_10820/Pp3c19_10950/Pp3c2_12080/Pp3c20_15350/Pp3c21_9970/Pp3c23_6060/Pp3c24_18690/Pp3c26_8740/Pp3c3_33400/Pp3c4_20601/Pp3c4_21140/Pp3c4_3490/Pp…
GO:0008509	anion transmembrane transporter activity																																											44/2298	124/12281	7.0082e-06	0.000657019	0.000585246	Pp3c1_8580/Pp3c12_11660/Pp3c14_1980/Pp3c19_10820/Pp3c19_10950/Pp3c17_16140/Pp3c18_3270/Pp3c2_26550/Pp3c22_9060/Pp3c23_18240/Pp3c24_4810/Pp3c4_3170/Pp3c7_17790/Pp3c7_22640/Pp3c8_9720/Pp3c12_14510/Pp3c14_15640/Pp3c14_8980/Pp3c16_10420/Pp3c18_1490/Pp3c19_4580/Pp3c2_25720/Pp3c2_27650/Pp3c2_28140/Pp3c21_13230/Pp3c7_13340/Pp3c1_16500/Pp3c1_42820/Pp3c20_16560/Pp3c1_10530/Pp3c12_25000/Pp3c14_26050/Pp3c15…
GO:0015112	nitrate transmembrane transporter activity	8/1518	10/12281	1.91409e-06	0.000281371	0.000262599	Pp3c19_10820/Pp3c19_10950/Pp3c18_3270/Pp3c22_9060/Pp3c16_10420/Pp3c19_21550/Pp3c21_13230/Pp3c22_5710	8																													8/1832	10/12281	8.20625e-06	0.000798468	0.00073338	Pp3c19_10820/Pp3c19_10950/Pp3c18_3270/Pp3c22_9060/Pp3c19_21550/Pp3c21_13230/Pp3c22_5710/Pp3c22_21970	8
GO:0015318	inorganic molecular entity transmembrane transporter activity
GO:0015399	primary active transmembrane transporter activity																																											51/2298	161/12281	4.99391e-05	0.00334424	0.00297892	Pp3c1_20660/Pp3c1_2170/Pp3c1_2210/Pp3c1_2220/Pp3c1_2740/Pp3c1_2770/Pp3c1_2880/Pp3c1_2960/Pp3c1_2980/Pp3c12_24970/Pp3c16_5430/Pp3c18_10720/Pp3c23_6060/Pp3c26_8740/Pp3c3_33400/Pp3c4_3490/Pp3s37_140/Pp3s37_40/Pp3c1_9850/Pp3c10_6490/Pp3c23_10370/Pp3c23_11680/Pp3c6_10010/Pp3c6_4230/Pp3c8_14190/Pp3c1_2650/Pp3c1_2700/Pp3c1_2830/Pp3c12_11230/Pp3c14_15017/Pp3c15_4170/Pp3c19_6080/Pp3c24_12520/Pp3c5_26340/P…
GO:0015405	P-P-bond-hydrolysis-driven transmembrane transporter activity																																											51/2298	161/12281	4.99391e-05	0.00334424	0.00297892	Pp3c1_20660/Pp3c1_2170/Pp3c1_2210/Pp3c1_2220/Pp3c1_2740/Pp3c1_2770/Pp3c1_2880/Pp3c1_2960/Pp3c1_2980/Pp3c12_24970/Pp3c16_5430/Pp3c18_10720/Pp3c23_6060/Pp3c26_8740/Pp3c3_33400/Pp3c4_3490/Pp3s37_140/Pp3s37_40/Pp3c1_9850/Pp3c10_6490/Pp3c23_10370/Pp3c23_11680/Pp3c6_10010/Pp3c6_4230/Pp3c8_14190/Pp3c1_2650/Pp3c1_2700/Pp3c1_2830/Pp3c12_11230/Pp3c14_15017/Pp3c15_4170/Pp3c19_6080/Pp3c24_12520/Pp3c5_26340/P…
GO:0016168	chlorophyll binding	31/1518	63/12281	9.13965e-13	8.06117e-10	7.52337e-10	Pp3c1_34210/Pp3c1_34240/Pp3c10_25371/Pp3c10_3020/Pp3c13_5930/Pp3c13_7900/Pp3c2_36190/Pp3c2_36220/Pp3c2_36380/Pp3c2_36570/Pp3c21_3950/Pp3c22_5610/Pp3c26_12240/Pp3c3_12510/Pp3c4_28370/Pp3c4_29150/Pp3c4_29270/Pp3c5_7110/Pp3c5_7150/Pp3c5_7180/Pp3c6_12510/Pp3c6_6830/Pp3c9_3440/Pp3c10_25450/Pp3c12_25430/Pp3c26_6740/Pp3c9_15440/Pp3c12_19190/Pp3c12_19200/Pp3c18_8100/Pp3c26_12230	31	21/679	63/12281	8.91021e-12	2.78444e-09	2.49017e-09	Pp3c1_34210/Pp3c1_34240/Pp3c10_3020/Pp3c16_16040/Pp3c2_35930/Pp3c2_36190/Pp3c2_36220/Pp3c2_36380/Pp3c2_36570/Pp3c26_12240/Pp3c3_12510/Pp3c4_28370/Pp3c6_12510/Pp3c6_6830/Pp3c10_25450/Pp3c12_25430/Pp3c13_14980/Pp3c26_6740/Pp3c4_11854/Pp3c4_17240/Pp3c9_15440	21	35/816	63/12281	3.20627e-25	2.08728e-22	1.89001e-22	Pp3c1_34210/Pp3c1_34240/Pp3c10_25371/Pp3c10_3020/Pp3c13_5930/Pp3c13_7900/Pp3c15_11070/Pp3c15_5850/Pp3c16_16040/Pp3c2_35930/Pp3c2_36190/Pp3c2_36220/Pp3c2_36380/Pp3c2_36570/Pp3c20_23240/Pp3c20_23270/Pp3c21_3950/Pp3c22_5610/Pp3c26_12240/Pp3c27_7010/Pp3c27_7020/Pp3c3_12510/Pp3c3_4100/Pp3c3_4140/Pp3c4_28370/Pp3c4_29150/Pp3c4_29270/Pp3c4_5680/Pp3c4_5690/Pp3c5_7110/Pp3c5_7150/Pp3c5_7180/Pp3c6_12510/Pp3c…	35															43/1832	63/12281	1.19153e-21	1.15936e-18	1.06485e-18	Pp3c1_34210/Pp3c1_34240/Pp3c10_25371/Pp3c10_3020/Pp3c13_5930/Pp3c13_7900/Pp3c15_11070/Pp3c16_16040/Pp3c2_35930/Pp3c2_36190/Pp3c2_36220/Pp3c2_36380/Pp3c2_36570/Pp3c20_23240/Pp3c20_23270/Pp3c21_3950/Pp3c22_5610/Pp3c26_12240/Pp3c3_4100/Pp3c3_4140/Pp3c4_28370/Pp3c4_29150/Pp3c4_29270/Pp3c4_5680/Pp3c4_5690/Pp3c5_7110/Pp3c5_7150/Pp3c5_7180/Pp3c6_12510/Pp3c6_6830/Pp3c9_3440/Pp3c10_25450/Pp3c12_25430/Pp3c…	43	44/2298	63/12281	9.46758e-19	3.55034e-16	3.16251e-16	Pp3c1_34210/Pp3c1_34240/Pp3c10_25371/Pp3c10_3020/Pp3c13_5930/Pp3c13_7900/Pp3c15_11070/Pp3c15_5850/Pp3c16_16040/Pp3c2_35930/Pp3c2_36190/Pp3c2_36220/Pp3c2_36380/Pp3c2_36570/Pp3c20_23240/Pp3c20_23270/Pp3c21_3950/Pp3c22_5610/Pp3c26_12240/Pp3c27_7010/Pp3c27_7020/Pp3c3_12510/Pp3c3_4100/Pp3c3_4140/Pp3c4_28370/Pp3c5_7110/Pp3c5_7150/Pp3c5_7180/Pp3c6_12510/Pp3c6_6830/Pp3c10_25450/Pp3c12_25430/Pp3c13_14980/…
GO:0016210	naringenin-chalcone synthase activity	17/1518	24/12281	4.97263e-11	2.19293e-08	2.04663e-08	Pp3c19_6240/Pp3c19_6250/Pp3c19_6320/Pp3c19_6330/Pp3c2_32320/Pp3c2_32400/Pp3c2_36290/Pp3c2_36350/Pp3c2_36410/Pp3c2_36540/Pp3c21_7660/Pp3c21_7690/Pp3c24_13090/Pp3c24_13120/Pp3c24_18000/Pp3c24_18010/Pp3c11_2990	17								17/816	24/12281	1.81936e-15	5.92203e-13	5.36234e-13	Pp3c19_6240/Pp3c19_6250/Pp3c19_6320/Pp3c19_6330/Pp3c2_32320/Pp3c2_32400/Pp3c2_36170/Pp3c2_36290/Pp3c2_36350/Pp3c2_36410/Pp3c2_36540/Pp3c21_7660/Pp3c21_7690/Pp3c24_13090/Pp3c24_13120/Pp3c24_18000/Pp3c24_18010	17								7/162	20/11308	7.21009e-09	4.29e-07	3.85171e-07	Pp3c2_32320/Pp3c2_32400/Pp3c21_7660/Pp3c21_7690/Pp3c24_13120/Pp3c2_30620/Pp3c18_5400	7	19/1832	24/12281	3.67716e-12	5.96314e-10	5.47704e-10	Pp3c19_6240/Pp3c19_6250/Pp3c19_6320/Pp3c19_6330/Pp3c2_32320/Pp3c2_32400/Pp3c2_36170/Pp3c2_36290/Pp3c2_36350/Pp3c2_36410/Pp3c2_36540/Pp3c21_7660/Pp3c21_7690/Pp3c24_13090/Pp3c24_13120/Pp3c24_18000/Pp3c24_18010/Pp3c11_2990/Pp3c2_30620	19
GO:0016628	oxidoreductase activity. acting on the CH-CH group of donors. NAD or NADP as acceptor																																											24/2298	59/12281	7.26055e-05	0.00453784	0.00404213	Pp3c1_2210/Pp3c11_6620/Pp3c12_20650/Pp3c15_11360/Pp3c18_5520/Pp3c4_8470/Pp3c12_25380/Pp3c16_5340/Pp3c19_14000/Pp3c7_22170/Pp3c10_8730/Pp3c3_26590/Pp3c7_26760/Pp3c11_5590/Pp3c1_15400/Pp3c23_6780/Pp3c24_10460/Pp3c3_19130/Pp3c7_15180/Pp3c7_15200/Pp3c7_15240/Pp3c7_650/Pp3c9_11740/Pp3c9_4400
GO:0016684	oxidoreductase activity. acting on peroxide as acceptor																																				35/1832	122/12281	6.66787e-05	0.00499065	0.00458382	Pp3c1_18860/Pp3c1_21200/Pp3c1_21230/Pp3c1_40650/Pp3c10_380/Pp3c19_20780/Pp3c19_6540/Pp3c19_6580/Pp3c22_11690/Pp3c22_8470/Pp3c25_1840/Pp3c1_29130/Pp3c17_13420/Pp3c19_16160/Pp3c2_19280/Pp3c26_2960/Pp3c26_4220/Pp3c26_5480/Pp3c26_5670/Pp3c26_5800/Pp3c26_5840/Pp3c3_34630/Pp3c3_490/Pp3c1_19610/Pp3c12_16500/Pp3c13_23840/Pp3c24_2840/Pp3c26_3070/Pp3c3_4040/Pp3c2_15430/Pp3c22_8030/Pp3c1_26610/Pp3c18_14590/…	35
GO:0016801	hydrolase activity. acting on ether bonds								4/679	5/12281	4.42942e-05	0.00173024	0.00154738	Pp3c19_13650/Pp3c19_13810/Pp3c19_14520/Pp3c19_14590	4
GO:0016802	trialkylsulfonium hydrolase activity								4/679	5/12281	4.42942e-05	0.00173024	0.00154738	Pp3c19_13650/Pp3c19_13810/Pp3c19_14520/Pp3c19_14590	4
GO:0016829	lyase activity																																				85/1832	339/12281	4.89345e-07	6.8019e-05	6.24743e-05	Pp3c1_15090/Pp3c1_18680/Pp3c1_18830/Pp3c1_18940/Pp3c1_19190/Pp3c10_17120/Pp3c10_21810/Pp3c11_25880/Pp3c12_7030/Pp3c13_9000/Pp3c15_22720/Pp3c15_22730/Pp3c17_6500/Pp3c18_18400/Pp3c18_4480/Pp3c19_13030/Pp3c19_13690/Pp3c19_3190/Pp3c2_30610/Pp3c2_32410/Pp3c21_5560/Pp3c21_7640/Pp3c21_7670/Pp3c21_7680/Pp3c23_8800/Pp3c24_13110/Pp3c24_9920/Pp3c25_9350/Pp3c26_6810/Pp3c26_6890/Pp3c26_6930/Pp3c26_6990/Pp3c3_…	85
GO:0016903	oxidoreductase activity. acting on the aldehyde or oxo group of donors															16/816	73/12281	1.82463e-05	0.00098986	0.000896308	Pp3c11_15790/Pp3c15_8520/Pp3c2_24270/Pp3c21_4880/Pp3c21_9380/Pp3c23_20200/Pp3c24_10620/Pp3c24_16410/Pp3c4_19350/Pp3c5_14810/Pp3c5_22400/Pp3c7_14220/Pp3c7_14300/Pp3c7_4810/Pp3c9_5460/Pp3c9_5550	16
GO:0016984	ribulose-bisphosphate carboxylase activity								15/679	27/12281	1.10799e-12	6.92495e-10	6.1931e-10	Pp3c12_7010/Pp3c12_7030/Pp3c13_15800/Pp3c13_15980/Pp3c13_16130/Pp3c2_4100/Pp3c3_14480/Pp3c3_14510/Pp3c4_4820/Pp3c12_19890/Pp3c19_1840/Pp3c19_1860/Pp3c22_540/Pp3c22_7400/Pp3c3_20140	15	13/816	27/12281	3.75568e-09	3.49278e-07	3.16267e-07	Pp3c12_7010/Pp3c12_7030/Pp3c13_15800/Pp3c13_15980/Pp3c13_16130/Pp3c15_22720/Pp3c15_22730/Pp3c19_3190/Pp3c2_4100/Pp3c3_14480/Pp3c3_14510/Pp3c3_20110/Pp3c4_4820	13																						20/2298	27/12281	5.89256e-10	1.32583e-07	1.18099e-07	Pp3c12_7010/Pp3c12_7030/Pp3c13_15800/Pp3c13_15980/Pp3c13_16130/Pp3c15_22720/Pp3c15_22730/Pp3c19_3190/Pp3c2_4100/Pp3c3_14480/Pp3c3_14510/Pp3c3_20110/Pp3c4_4820/Pp3c12_19890/Pp3c19_1840/Pp3c19_1860/Pp3c22_540/Pp3c22_7400/Pp3c3_20140/Pp3c3_18750
GO:0019829	cation-transporting ATPase activity
GO:0019843	rRNA binding								14/679	75/12281	5.28398e-05	0.00194264	0.00173733	Pp3c1_1330/Pp3c11_5070/Pp3c16_1020/Pp3c2_17110/Pp3c3_21160/Pp3c10_21790/Pp3c11_25510/Pp3c14_8600/Pp3c22_14530/Pp3c4_22510/Pp3c5_3870/Pp3c7_20160/Pp3c9_4940/Pp3s128_40	14																													34/2298	75/12281	1.12488e-07	1.80785e-05	1.61036e-05	Pp3c1_1330/Pp3c1_25850/Pp3c11_5070/Pp3c12_1790/Pp3c15_12110/Pp3c16_1020/Pp3c2_17110/Pp3c2_35950/Pp3c3_21160/Pp3c10_21790/Pp3c11_25510/Pp3c14_8600/Pp3c22_14530/Pp3c4_22510/Pp3c5_3870/Pp3c7_20160/Pp3c9_4940/Pp3s128_40/Pp3c20_2550/Pp3c12_19360/Pp3c24_9740/Pp3c3_21570/Pp3c4_15290/Pp3c4_8620/Pp3c6_17680/Pp3c6_28830/Pp3c11_3690/Pp3c15_4370/Pp3c3_11690/Pp3c3_23720/Pp3c6_7730/Pp3c7_23800/Pp3c7_24650/Pp3c…
GO:0022853	active ion transmembrane transporter activity
GO:0030145	manganese ion binding								12/679	53/12281	2.4321e-05	0.00116928	0.0010457	Pp3c1_14250/Pp3c15_18180/Pp3c23_1340/Pp3c23_1370/Pp3c23_1379/Pp3c23_1399/Pp3c23_1420/Pp3c23_1430/Pp3c23_1470/Pp3c23_1480/Pp3c26_1520/Pp3c26_1680	12
GO:0042625	ATPase coupled ion transmembrane transporter activity
GO:0042626	ATPase activity. coupled to transmembrane movement of substances
GO:0043492	ATPase activity. coupled to movement of substances
GO:0045548	phenylalanine ammonia-lyase activity	12/1518	19/12281	2.66334e-07	5.87267e-05	5.48087e-05	Pp3c1_18680/Pp3c1_18830/Pp3c1_18940/Pp3c10_21810/Pp3c13_9000/Pp3c19_13690/Pp3c2_30610/Pp3c2_32410/Pp3c21_7640/Pp3c21_7670/Pp3c21_7680/Pp3c24_13110	12								12/816	19/12281	2.23532e-10	3.63798e-08	3.29415e-08	Pp3c1_18680/Pp3c1_18830/Pp3c1_18940/Pp3c10_21810/Pp3c13_9000/Pp3c19_13690/Pp3c2_30610/Pp3c2_32410/Pp3c21_7640/Pp3c21_7670/Pp3c21_7680/Pp3c24_13110	12								11/162	15/11308	4.81407e-18	1.14575e-15	1.02869e-15	Pp3c10_21810/Pp3c13_9000/Pp3c19_13690/Pp3c2_30610/Pp3c2_32410/Pp3c21_7640/Pp3c21_7670/Pp3c21_7680/Pp3c24_13110/Pp3c26_14610/Pp3c2_32330	11	12/1832	19/12281	2.12279e-06	0.000229498	0.00021079	Pp3c1_18680/Pp3c1_18830/Pp3c1_18940/Pp3c10_21810/Pp3c13_9000/Pp3c19_13690/Pp3c2_30610/Pp3c2_32410/Pp3c21_7640/Pp3c21_7670/Pp3c21_7680/Pp3c24_13110	12
GO:0045735	nutrient reservoir activity								12/679	28/12281	9.94545e-09	1.24318e-06	1.1118e-06	Pp3c1_14250/Pp3c15_18180/Pp3c23_1340/Pp3c23_1370/Pp3c23_1379/Pp3c23_1399/Pp3c23_1420/Pp3c23_1430/Pp3c23_1470/Pp3c23_1480/Pp3c26_1520/Pp3c26_1680	12																						15/1832	28/12281	2.07311e-06	0.000229498	0.00021079	Pp3c1_14250/Pp3c17_21150/Pp3c17_21180/Pp3c17_21250/Pp3c17_21300/Pp3c15_18180/Pp3c23_1340/Pp3c23_1370/Pp3c23_1379/Pp3c23_1399/Pp3c23_1420/Pp3c23_1430/Pp3c23_1470/Pp3c23_1480/Pp3c7_25080	15
GO:0048037	cofactor binding	160/1518	906/12281	9.7642e-07	0.000172241	0.00016075	Pp3c1_34210/Pp3c1_34240/Pp3c1_40650/Pp3c10_10600/Pp3c10_11730/Pp3c10_20710/Pp3c10_25371/Pp3c10_3020/Pp3c10_9540/Pp3c10_9670/Pp3c11_2950/Pp3c12_8440/Pp3c13_5930/Pp3c13_7900/Pp3c14_19650/Pp3c14_20590/Pp3c16_18700/Pp3c16_18710/Pp3c18_8240/Pp3c19_6540/Pp3c19_6580/Pp3c2_24270/Pp3c2_36190/Pp3c2_36220/Pp3c2_36380/Pp3c2_36570/Pp3c20_5670/Pp3c21_12100/Pp3c21_3950/Pp3c22_11690/Pp3c22_14940/Pp3c22_5610/Pp3c…	160	77/679	906/12281	8.61251e-05	0.00299045	0.00267441	Pp3c1_34210/Pp3c1_34240/Pp3c1_40650/Pp3c10_3020/Pp3c11_15790/Pp3c14_11550/Pp3c16_16040/Pp3c18_8240/Pp3c19_18310/Pp3c19_20780/Pp3c19_4880/Pp3c19_6540/Pp3c19_6580/Pp3c2_35930/Pp3c2_36190/Pp3c2_36220/Pp3c2_36380/Pp3c2_36570/Pp3c21_12100/Pp3c21_9380/Pp3c22_14940/Pp3c23_20200/Pp3c23_8800/Pp3c26_12240/Pp3c26_2330/Pp3c27_4150/Pp3c3_12510/Pp3c4_19350/Pp3c4_28370/Pp3c5_10250/Pp3c6_12510/Pp3c6_15280/Pp3c6_…	77	107/816	906/12281	1.85698e-09	2.41779e-07	2.18928e-07	Pp3c1_18860/Pp3c1_34210/Pp3c1_34240/Pp3c1_40650/Pp3c10_10600/Pp3c10_11730/Pp3c10_20710/Pp3c10_25371/Pp3c10_3020/Pp3c10_9540/Pp3c10_9670/Pp3c11_14370/Pp3c11_15790/Pp3c11_2950/Pp3c12_8440/Pp3c13_5930/Pp3c13_7900/Pp3c14_11550/Pp3c14_17980/Pp3c14_19650/Pp3c14_20590/Pp3c14_25320/Pp3c15_11070/Pp3c15_5270/Pp3c15_5850/Pp3c16_12390/Pp3c16_16040/Pp3c16_18700/Pp3c16_18710/Pp3c16_4520/Pp3c16_4550/Pp3c16_6230…	107															221/1832	906/12281	4.20005e-15	8.17331e-13	7.50705e-13	Pp3c1_18860/Pp3c1_34210/Pp3c1_34240/Pp3c1_40650/Pp3c10_10600/Pp3c10_11730/Pp3c10_25371/Pp3c10_3020/Pp3c10_9540/Pp3c10_9670/Pp3c11_14370/Pp3c11_15790/Pp3c11_2950/Pp3c12_8440/Pp3c13_5930/Pp3c13_7900/Pp3c14_11550/Pp3c14_19650/Pp3c14_20590/Pp3c14_25320/Pp3c15_11070/Pp3c16_16040/Pp3c16_18700/Pp3c16_18710/Pp3c16_4520/Pp3c16_4550/Pp3c17_6500/Pp3c18_8240/Pp3c19_20780/Pp3c19_6540/Pp3c19_6580/Pp3c2_24270/P…	221	257/2298	906/12281	1.16023e-13	3.26315e-11	2.90668e-11	Pp3c1_18860/Pp3c1_34210/Pp3c1_34240/Pp3c1_40650/Pp3c10_10600/Pp3c10_25371/Pp3c10_3020/Pp3c10_9540/Pp3c10_9670/Pp3c11_14370/Pp3c11_15790/Pp3c13_5930/Pp3c13_7900/Pp3c14_17980/Pp3c14_19650/Pp3c14_20590/Pp3c15_11070/Pp3c15_5850/Pp3c16_12390/Pp3c16_16040/Pp3c16_18700/Pp3c16_18710/Pp3c16_4520/Pp3c16_4550/Pp3c16_6230/Pp3c17_6500/Pp3c18_8240/Pp3c19_18310/Pp3c19_20780/Pp3c19_4880/Pp3c19_6540/Pp3c19_6580/P…
GO:0050897	cobalt ion binding
[truncated: 50 more columns]

## Sheet: CC, DEGs time (2nd M, S)
		Enriched Cellular Component Gene Ontology terms in differentially expressed genes (DEGs) computed from protoplasts (at 4h or 24h) after transfection or protonema cells versus freshly isolated (0h) protoplasts. DEGs were determined from data of the second microarray (M) experiment or SuperSAGE (S). Enriched GO terms were computed with the R package clusterProfiler using a p value cut-off of 0.005 …
enriched Cellular Component terms (simplified)		Haploid A, protoplast, 4h versus 0h (S)							WT, protoplast, 4h versus 0h (S)							Diploid A, protoplast, 4h versus 0h (S)							Haploid A, protoplast, 4h versus 0h (M)							Diploid A, protoplast, 4h versus 0h (M)							Haploid A, protoplast, 24h versus 0h (S)							WT, protoplast, 24h versus 0h (S)
ID	Description	gene ratio	bg ratio	p value	p adjusted	q value	gene ID	count	gene ratio	bg ratio	p value	p adjusted	q value	gene ID	count	gene ratio	bg ratio	p value	p adjusted	q value	gene ID	count	gene ratio	bg ratio	p value	p adjusted	q value	gene ID	count	gene ratio	bg ratio	p value	p adjusted	q value	gene ID	count	gene ratio	bg ratio	p value	p adjusted	q value	gene ID	count	gene ratio	bg ratio	p value	p adjusted	q value	gene ID
GO:0005576	extracellular region	68/1024	333/8507	5.87819e-06	0.000132259	0.000115796	Pp3c11_12080/Pp3c11_9650/Pp3c13_13170/Pp3c16_80/Pp3c18_3460/Pp3c18_8240/Pp3c2_24270/Pp3c2_29600/Pp3c20_23110/Pp3c21_12100/Pp3c21_14450/Pp3c27_6610/Pp3c4_15010/Pp3c5_4110/Pp3c6_15300/Pp3c7_12850/Pp3c7_15760/Pp3c8_13450/Pp3c8_13470/Pp3c9_24380/Pp3c16_19530/Pp3c18_7120/Pp3c22_14530/Pp3c23_1340/Pp3c23_1370/Pp3c23_1379/Pp3c23_1399/Pp3c23_1420/Pp3c23_1430/Pp3c23_1470/Pp3c23_1480/Pp3c25_4050/Pp3c25_4070…	68	48/550	333/8507	9.61046e-08	1.46293e-06	1.24767e-06	Pp3c1_14250/Pp3c1_9830/Pp3c11_12080/Pp3c11_15790/Pp3c16_80/Pp3c18_3460/Pp3c18_8240/Pp3c19_14070/Pp3c21_12100/Pp3c21_14450/Pp3c22_630/Pp3c4_15010/Pp3c5_4110/Pp3c6_15300/Pp3c7_12850/Pp3c7_14300/Pp3c8_13470/Pp3c9_24380/Pp3c1_13170/Pp3c1_13910/Pp3c1_37980/Pp3c12_19890/Pp3c12_9500/Pp3c15_18180/Pp3c16_11330/Pp3c16_19530/Pp3c18_19660/Pp3c18_7120/Pp3c19_3060/Pp3c2_20320/Pp3c20_8510/Pp3c22_14530/Pp3c23_13…	48								14/109	305/8017	6.05782e-05	0.000523175	0.000388396	Pp3c19_14070/Pp3c2_24270/Pp3c3_34940/Pp3c5_16770/Pp3c5_4110/Pp3c8_13450/Pp3c8_13470/Pp3c8_14900/Pp3c8_14810/Pp3c8_19540/Pp3c14_18440/Pp3c14_18590/Pp3c5_5150/Pp3c17_12060	14								81/1286	333/8507	4.76119e-06	6.66567e-05	5.86161e-05	Pp3c1_14250/Pp3c1_21200/Pp3c1_21230/Pp3c11_15790/Pp3c11_9650/Pp3c12_11700/Pp3c13_13170/Pp3c16_80/Pp3c17_21150/Pp3c17_21180/Pp3c17_21250/Pp3c17_21300/Pp3c18_3460/Pp3c18_8240/Pp3c2_24270/Pp3c2_29600/Pp3c20_23110/Pp3c21_12100/Pp3c21_14450/Pp3c27_6610/Pp3c4_15010/Pp3c5_4110/Pp3c6_15300/Pp3c7_12850/Pp3c7_14220/Pp3c7_14300/Pp3c7_15760/Pp3c8_13450/Pp3c8_13470/Pp3c8_14900/Pp3c9_24380/Pp3c1_13170/Pp3c12_9…	81
GO:0005730	nucleolus																													11/121	146/8017	1.15129e-05	0.0012549	0.0010301	Pp3c10_6430/Pp3c19_12460/Pp3c23_13260/Pp3c23_17430/Pp3c6_25210/Pp3c22_190/Pp3c25_4340/Pp3c25_4350/Pp3c2_28180/Pp3c2_28182/Pp3c8_7540	11
GO:0005840	ribosome								65/550	548/8507	8.98314e-07	1.29546e-05	1.10485e-05	Pp3c1_12860/Pp3c1_1330/Pp3c11_5070/Pp3c13_20020/Pp3c14_4100/Pp3c14_4160/Pp3c16_1020/Pp3c18_1350/Pp3c18_9840/Pp3c2_17110/Pp3c21_20630/Pp3c24_11450/Pp3c3_21160/Pp3c4_15010/Pp3c5_2700/Pp3c5_28500/Pp3c1_32490/Pp3c1_39470/Pp3c1_4290/Pp3c1_5050/Pp3c1_5330/Pp3c10_21790/Pp3c10_7370/Pp3c11_25510/Pp3c12_10200/Pp3c12_10230/Pp3c12_10760/Pp3c12_18590/Pp3c12_19890/Pp3c12_9180/Pp3c12_9500/Pp3c13_21730/Pp3c13_22…	65	63/617	548/8507	0.000138066	0.00117356	0.000980998	Pp3c1_12860/Pp3c1_1330/Pp3c1_15830/Pp3c1_20100/Pp3c1_25850/Pp3c1_27980/Pp3c1_28780/Pp3c1_8290/Pp3c10_12450/Pp3c11_22290/Pp3c11_5070/Pp3c12_10340/Pp3c12_1790/Pp3c12_19370/Pp3c13_20020/Pp3c13_21760/Pp3c14_4100/Pp3c14_4160/Pp3c15_12110/Pp3c15_14410/Pp3c16_1020/Pp3c16_15220/Pp3c16_2090/Pp3c18_1350/Pp3c18_9840/Pp3c19_20830/Pp3c19_20840/Pp3c19_6490/Pp3c2_15910/Pp3c2_17110/Pp3c2_29600/Pp3c2_34110/Pp3c2_…	63															155/1286	548/8507	2.02962e-16	5.44616e-15	4.7892e-15	Pp3c1_15830/Pp3c1_27980/Pp3c1_28780/Pp3c1_8290/Pp3c10_12450/Pp3c12_10340/Pp3c12_1790/Pp3c13_20020/Pp3c13_21760/Pp3c14_4100/Pp3c14_4160/Pp3c15_12110/Pp3c15_14410/Pp3c16_1020/Pp3c16_2090/Pp3c18_1350/Pp3c19_20830/Pp3c19_20840/Pp3c19_6490/Pp3c2_15910/Pp3c2_29600/Pp3c2_34110/Pp3c2_5780/Pp3c20_18830/Pp3c20_2980/Pp3c21_20630/Pp3c22_11690/Pp3c24_430/Pp3c25_1440/Pp3c26_360/Pp3c27_2780/Pp3c3_21160/Pp3c4_12…	155
GO:0009521	photosystem	48/1024	116/8507	8.51197e-16	2.68127e-13	2.34751e-13	Pp3c1_32200/Pp3c1_34210/Pp3c1_34240/Pp3c10_25371/Pp3c10_3020/Pp3c11_12080/Pp3c13_5930/Pp3c13_7900/Pp3c2_36190/Pp3c2_36220/Pp3c2_36380/Pp3c2_36570/Pp3c21_3950/Pp3c22_5610/Pp3c26_12240/Pp3c27_2310/Pp3c27_2320/Pp3c3_12510/Pp3c3_14080/Pp3c3_2620/Pp3c4_28370/Pp3c4_29150/Pp3c4_29270/Pp3c5_4110/Pp3c5_7110/Pp3c5_7150/Pp3c5_7180/Pp3c6_12510/Pp3c6_6830/Pp3c7_12850/Pp3c9_3440/Pp3c10_25450/Pp3c12_25430/Pp3c2…	48																													69/1286	116/8507	2.78422e-28	8.96519e-26	7.88374e-26	Pp3c1_32200/Pp3c1_34210/Pp3c1_34240/Pp3c10_25371/Pp3c10_3020/Pp3c13_5930/Pp3c13_7900/Pp3c15_11070/Pp3c15_16700/Pp3c15_19390/Pp3c15_7930/Pp3c16_16040/Pp3c16_5650/Pp3c18_10730/Pp3c18_6770/Pp3c2_35930/Pp3c2_36190/Pp3c2_36220/Pp3c2_36380/Pp3c2_36570/Pp3c20_23240/Pp3c20_23270/Pp3c21_3950/Pp3c22_5610/Pp3c24_20010/Pp3c24_20960/Pp3c26_12240/Pp3c27_2310/Pp3c27_2320/Pp3c27_2340/Pp3c3_14080/Pp3c3_2620/Pp3c3…	69
GO:0009534	chloroplast thylakoid
GO:0009535	chloroplast thylakoid membrane
GO:0009579	thylakoid								87/550	472/8507	4.71966e-20	1.29319e-17	1.10291e-17	Pp3c1_22450/Pp3c1_32200/Pp3c1_34210/Pp3c1_34240/Pp3c1_34400/Pp3c1_9830/Pp3c10_3020/Pp3c11_12080/Pp3c11_18230/Pp3c11_23340/Pp3c12_24890/Pp3c12_24970/Pp3c13_11800/Pp3c15_10370/Pp3c15_16690/Pp3c15_16700/Pp3c16_16040/Pp3c16_5650/Pp3c18_13090/Pp3c18_5520/Pp3c18_9840/Pp3c19_14070/Pp3c2_35930/Pp3c2_36190/Pp3c2_36220/Pp3c2_36380/Pp3c2_36570/Pp3c20_23430/Pp3c21_14450/Pp3c23_6060/Pp3c26_12240/Pp3c27_2310/P…	87								22/109	453/8017	1.31181e-07	4.15405e-06	3.08389e-06	Pp3c1_22450/Pp3c1_32200/Pp3c10_10490/Pp3c11_10480/Pp3c11_23340/Pp3c12_20650/Pp3c12_24970/Pp3c13_2310/Pp3c14_1150/Pp3c15_19390/Pp3c18_9840/Pp3c19_14070/Pp3c20_2980/Pp3c4_8470/Pp3c5_4110/Pp3c8_14190/Pp3c9_15440/Pp3c15_14640/Pp3c10_16560/Pp3c5_5150/Pp3c13_10540/Pp3c9_660	22															227/1782	472/8507	6.47418e-42	1.2657e-39	1.0972e-39	Pp3c1_18860/Pp3c1_22450/Pp3c1_25290/Pp3c1_32200/Pp3c1_34210/Pp3c1_34240/Pp3c1_34400/Pp3c1_9830/Pp3c10_10490/Pp3c10_25371/Pp3c10_3020/Pp3c11_10480/Pp3c11_12080/Pp3c11_18230/Pp3c11_19730/Pp3c11_23340/Pp3c12_20650/Pp3c12_24890/Pp3c12_24970/Pp3c13_11800/Pp3c13_13170/Pp3c13_13830/Pp3c13_2310/Pp3c13_5300/Pp3c13_5930/Pp3c13_6570/Pp3c13_7900/Pp3c14_1150/Pp3c15_10370/Pp3c15_11070/Pp3c15_16690/Pp3c15_16700…
GO:0030076	light-harvesting complex
GO:0030313	cell envelope
GO:0030684	preribosome																													4/121	16/8017	7.80987e-05	0.00425638	0.00349389	Pp3c11_12810/Pp3c13_7740/Pp3c19_12460/Pp3c23_13260	4
GO:0031975	envelope								75/550	681/8507	2.21841e-06	2.89449e-05	2.4686e-05	Pp3c1_2170/Pp3c1_24000/Pp3c1_34210/Pp3c1_34240/Pp3c1_34400/Pp3c1_9830/Pp3c11_12080/Pp3c11_15790/Pp3c11_5070/Pp3c12_24890/Pp3c12_24970/Pp3c15_3930/Pp3c16_1020/Pp3c18_5520/Pp3c18_9840/Pp3c19_14070/Pp3c2_17110/Pp3c21_14450/Pp3c21_9970/Pp3c22_14940/Pp3c23_6060/Pp3c24_11450/Pp3c27_2310/Pp3c3_12510/Pp3c4_15010/Pp3c4_15470/Pp3c5_16520/Pp3c5_28500/Pp3c7_12850/Pp3c7_14300/Pp3c9_5460/Pp3c9_5550/Pp3c1_13170…	75	82/617	681/8507	2.04671e-06	2.21416e-05	1.85085e-05	Pp3c1_21200/Pp3c1_21230/Pp3c1_2170/Pp3c1_24000/Pp3c1_25290/Pp3c1_25850/Pp3c1_34210/Pp3c1_34240/Pp3c1_34400/Pp3c1_40060/Pp3c1_9830/Pp3c10_10490/Pp3c10_18330/Pp3c10_380/Pp3c11_12080/Pp3c11_15790/Pp3c11_5070/Pp3c11_7910/Pp3c11_9120/Pp3c12_11700/Pp3c12_1790/Pp3c12_20650/Pp3c12_24890/Pp3c12_24970/Pp3c12_4540/Pp3c13_13170/Pp3c13_13830/Pp3c14_26410/Pp3c14_5410/Pp3c15_12110/Pp3c15_14630/Pp3c15_3930/Pp3c1…	82															136/1286	681/8507	0.000219759	0.00262083	0.00230468	Pp3c1_21200/Pp3c1_21230/Pp3c1_2170/Pp3c1_34210/Pp3c1_34240/Pp3c1_34400/Pp3c10_10490/Pp3c10_18330/Pp3c10_380/Pp3c11_15790/Pp3c11_7910/Pp3c12_11700/Pp3c12_1790/Pp3c12_20650/Pp3c12_4540/Pp3c13_13170/Pp3c14_26410/Pp3c15_12110/Pp3c15_3930/Pp3c15_4960/Pp3c15_7930/Pp3c15_8520/Pp3c16_1020/Pp3c17_23180/Pp3c18_10730/Pp3c18_5520/Pp3c2_21100/Pp3c2_24270/Pp3c20_2980/Pp3c20_4990/Pp3c21_14450/Pp3c21_9970/Pp3c22…	136	235/1782	681/8507	7.24856e-18	1.57455e-16	1.36493e-16	Pp3c1_21200/Pp3c1_21230/Pp3c1_2170/Pp3c1_24000/Pp3c1_25290/Pp3c1_25850/Pp3c1_34210/Pp3c1_34240/Pp3c1_34400/Pp3c1_9830/Pp3c10_10490/Pp3c10_18330/Pp3c11_12080/Pp3c11_15790/Pp3c11_5070/Pp3c12_11700/Pp3c12_1790/Pp3c12_20650/Pp3c12_24890/Pp3c12_24970/Pp3c12_4540/Pp3c13_13170/Pp3c13_13830/Pp3c14_26410/Pp3c15_12110/Pp3c15_3930/Pp3c15_5850/Pp3c15_7930/Pp3c15_8520/Pp3c16_1020/Pp3c16_5430/Pp3c17_20310/Pp3c…
GO:0031976	plastid thylakoid															86/617	330/8507	3.12994e-27	9.31157e-26	7.78366e-26	Pp3c1_18860/Pp3c1_22450/Pp3c1_25290/Pp3c1_34210/Pp3c1_34240/Pp3c1_34400/Pp3c10_10490/Pp3c10_25371/Pp3c10_3020/Pp3c10_380/Pp3c11_10480/Pp3c11_12080/Pp3c11_19730/Pp3c11_7910/Pp3c12_20650/Pp3c12_24890/Pp3c12_24970/Pp3c13_11800/Pp3c13_13170/Pp3c13_13830/Pp3c13_2310/Pp3c13_5300/Pp3c13_5930/Pp3c13_6570/Pp3c13_7350/Pp3c13_7900/Pp3c15_10370/Pp3c15_4960/Pp3c15_5850/Pp3c15_7930/Pp3c16_16040/Pp3c18_10730/Pp…	86
GO:0034081	polyketide synthase complex															4/617	2413249	2.74227e-05	0.000261064	0.000218227	Pp3c2_36170/Pp3c2_36290/Pp3c2_36350/Pp3c2_36410	4
GO:0044434	chloroplast part								131/550	974/8507	1.83128e-17	2.50885e-15	2.13971e-15	Pp3c1_2170/Pp3c1_22450/Pp3c1_24000/Pp3c1_34210/Pp3c1_34240/Pp3c1_34400/Pp3c1_9830/Pp3c10_3020/Pp3c11_10950/Pp3c11_12080/Pp3c11_15790/Pp3c11_5070/Pp3c12_24890/Pp3c12_24970/Pp3c13_11800/Pp3c15_10370/Pp3c15_3930/Pp3c16_1020/Pp3c16_16040/Pp3c18_13090/Pp3c18_5520/Pp3c18_8240/Pp3c18_9840/Pp3c19_14070/Pp3c2_17110/Pp3c2_35930/Pp3c2_36190/Pp3c2_36220/Pp3c2_36380/Pp3c2_36570/Pp3c20_23430/Pp3c21_12100/Pp3c2…	131								34/109	925/8017	2.70753e-08	2.57215e-06	1.90952e-06	Pp3c1_22450/Pp3c10_10490/Pp3c11_10480/Pp3c12_20650/Pp3c12_24970/Pp3c13_2310/Pp3c18_9840/Pp3c19_14070/Pp3c2_24270/Pp3c20_2980/Pp3c21_1350/Pp3c22_14940/Pp3c24_10180/Pp3c27_3970/Pp3c4_23540/Pp3c4_8470/Pp3c5_16770/Pp3c5_4110/Pp3c8_14190/Pp3c8_16580/Pp3c9_15440/Pp3c10_8200/Pp3c15_14640/Pp3c19_8030/Pp3c10_16560/Pp3c19_20070/Pp3c21_4300/Pp3c24_17080/Pp3c5_20370/Pp3c5_5150/Pp3c6_15960/Pp3c11_15670/Pp3c13…	34															381/1782	974/8507	9.11165e-44	3.56266e-41	3.08837e-41	Pp3c1_18860/Pp3c1_21200/Pp3c1_21230/Pp3c1_2170/Pp3c1_22450/Pp3c1_24000/Pp3c1_25290/Pp3c1_25850/Pp3c1_34210/Pp3c1_34240/Pp3c1_34400/Pp3c1_9830/Pp3c10_10490/Pp3c10_25371/Pp3c10_3020/Pp3c11_10480/Pp3c11_10950/Pp3c11_12080/Pp3c11_15790/Pp3c11_19730/Pp3c11_5070/Pp3c12_11700/Pp3c12_1790/Pp3c12_20650/Pp3c12_24890/Pp3c12_24970/Pp3c12_4540/Pp3c13_11800/Pp3c13_13170/Pp3c13_13830/Pp3c13_2310/Pp3c13_5300/Pp3…
GO:0044436	thylakoid part															100/617	323/8507	8.61709e-39	2.05087e-36	1.71435e-36	Pp3c1_18860/Pp3c1_22450/Pp3c1_25290/Pp3c1_32200/Pp3c1_34210/Pp3c1_34240/Pp3c10_10490/Pp3c10_25371/Pp3c10_3020/Pp3c10_380/Pp3c11_10480/Pp3c11_12080/Pp3c11_18230/Pp3c11_19730/Pp3c11_7910/Pp3c12_20650/Pp3c12_24890/Pp3c12_24970/Pp3c13_11800/Pp3c13_13170/Pp3c13_2310/Pp3c13_5300/Pp3c13_5930/Pp3c13_6570/Pp3c13_7350/Pp3c13_7900/Pp3c14_1150/Pp3c14_5410/Pp3c15_10370/Pp3c15_11070/Pp3c15_16700/Pp3c15_19390/P…	100
GO:0048046	apoplast															29/617	155/8507	1.74889e-06	1.98208e-05	1.65685e-05	Pp3c1_21200/Pp3c1_21230/Pp3c1_9830/Pp3c11_12080/Pp3c11_15790/Pp3c11_6620/Pp3c11_9120/Pp3c11_9650/Pp3c12_11700/Pp3c13_13170/Pp3c17_20310/Pp3c18_3460/Pp3c18_8240/Pp3c19_14070/Pp3c2_24270/Pp3c21_12100/Pp3c21_14450/Pp3c27_6610/Pp3c3_22320/Pp3c4_15010/Pp3c5_16770/Pp3c5_4110/Pp3c6_15300/Pp3c7_12850/Pp3c7_14220/Pp3c7_14300/Pp3c7_15760/Pp3c7_20320/Pp3c9_24380	29																						58/1782	155/8507	1.54606e-06	2.51879e-05	2.18347e-05	Pp3c1_21200/Pp3c1_21230/Pp3c1_9830/Pp3c11_12080/Pp3c11_15790/Pp3c11_6620/Pp3c11_9650/Pp3c12_11700/Pp3c13_13170/Pp3c17_20310/Pp3c18_3460/Pp3c18_8240/Pp3c19_14070/Pp3c2_24270/Pp3c21_12100/Pp3c21_14450/Pp3c27_6610/Pp3c4_15010/Pp3c5_16770/Pp3c5_4110/Pp3c6_15300/Pp3c7_12850/Pp3c7_14220/Pp3c7_14300/Pp3c7_15760/Pp3c9_24380/Pp3c1_13170/Pp3c12_19890/Pp3c12_9500/Pp3c16_11330/Pp3c16_19530/Pp3c18_7120/Pp3c2_…
GO:0055035	plastid thylakoid membrane	63/1024	227/8507	6.37048e-11	3.3445e-09	2.92818e-09	Pp3c1_34210/Pp3c1_34240/Pp3c10_10490/Pp3c10_3020/Pp3c11_12080/Pp3c11_19730/Pp3c11_7910/Pp3c13_13170/Pp3c13_5930/Pp3c13_7900/Pp3c18_5520/Pp3c2_36190/Pp3c2_36220/Pp3c2_36380/Pp3c2_36570/Pp3c20_23430/Pp3c20_4990/Pp3c21_14450/Pp3c21_3950/Pp3c22_5610/Pp3c23_7740/Pp3c26_12240/Pp3c27_2310/Pp3c3_12510/Pp3c3_14080/Pp3c3_33400/Pp3c3_5420/Pp3c4_28370/Pp3c4_29150/Pp3c4_29270/Pp3c4_3490/Pp3c4_8470/Pp3c5_16520…	63																													87/1286	227/8507	3.80617e-18	1.53199e-16	1.34719e-16	Pp3c1_34210/Pp3c1_34240/Pp3c10_10490/Pp3c10_3020/Pp3c10_380/Pp3c11_19730/Pp3c11_7910/Pp3c12_20650/Pp3c13_13170/Pp3c13_5930/Pp3c13_6570/Pp3c13_7350/Pp3c13_7900/Pp3c15_10370/Pp3c15_4960/Pp3c15_7930/Pp3c16_16040/Pp3c18_10730/Pp3c18_5520/Pp3c2_35930/Pp3c2_36190/Pp3c2_36220/Pp3c2_36380/Pp3c2_36570/Pp3c20_23240/Pp3c20_23430/Pp3c20_4990/Pp3c21_14450/Pp3c21_3950/Pp3c22_5610/Pp3c23_7740/Pp3c24_420/Pp3c26_…	87
GO:0098796	membrane protein complex								50/550	395/8507	2.8513e-06	3.55116e-05	3.02865e-05	Pp3c1_32200/Pp3c1_34210/Pp3c1_34240/Pp3c10_3020/Pp3c11_12080/Pp3c11_18230/Pp3c11_8520/Pp3c12_24970/Pp3c15_16700/Pp3c16_16040/Pp3c16_5650/Pp3c2_35930/Pp3c2_36190/Pp3c2_36220/Pp3c2_36380/Pp3c2_36570/Pp3c26_12240/Pp3c26_590/Pp3c27_2310/Pp3c3_12510/Pp3c3_2620/Pp3c3_6480/Pp3c4_10510/Pp3c4_28370/Pp3c5_4110/Pp3c6_12510/Pp3c6_6830/Pp3c7_12850/Pp3c9_19520/Pp3c10_13900/Pp3c10_25450/Pp3c12_25430/Pp3c13_1498…	50	66/617	395/8507	6.62482e-11	1.12622e-09	9.41422e-10	Pp3c1_32200/Pp3c1_34210/Pp3c1_34240/Pp3c10_25371/Pp3c10_3020/Pp3c11_12080/Pp3c11_18230/Pp3c11_8520/Pp3c12_2376/Pp3c12_24970/Pp3c13_2310/Pp3c13_5930/Pp3c13_7900/Pp3c15_10680/Pp3c15_11070/Pp3c15_16700/Pp3c15_19390/Pp3c15_5850/Pp3c15_7930/Pp3c16_16040/Pp3c16_5650/Pp3c16_8580/Pp3c18_10730/Pp3c18_6770/Pp3c2_35930/Pp3c2_36190/Pp3c2_36220/Pp3c2_36380/Pp3c2_36570/Pp3c20_23240/Pp3c20_23270/Pp3c21_3950/Pp3…	66															88/1286	395/8507	6.9633e-05	0.000862378	0.000758351	Pp3c1_32200/Pp3c1_34210/Pp3c1_34240/Pp3c10_25371/Pp3c10_3020/Pp3c13_5930/Pp3c13_7900/Pp3c15_11070/Pp3c15_16700/Pp3c15_19390/Pp3c15_7930/Pp3c16_16040/Pp3c16_5650/Pp3c18_10730/Pp3c18_6770/Pp3c2_35930/Pp3c2_36190/Pp3c2_36220/Pp3c2_36380/Pp3c2_36570/Pp3c20_23240/Pp3c20_23270/Pp3c21_3950/Pp3c22_5610/Pp3c24_20010/Pp3c24_20960/Pp3c26_12240/Pp3c27_2310/Pp3c27_2320/Pp3c27_2340/Pp3c3_14080/Pp3c3_2620/Pp3c3…	88	117/1782	395/8507	1.93908e-05	0.000273438	0.000237036	Pp3c1_32200/Pp3c1_34210/Pp3c1_34240/Pp3c10_25371/Pp3c10_3020/Pp3c11_12080/Pp3c11_18230/Pp3c11_8520/Pp3c12_24970/Pp3c13_2310/Pp3c13_5930/Pp3c13_7900/Pp3c15_10680/Pp3c15_11070/Pp3c15_16700/Pp3c15_19390/Pp3c15_5850/Pp3c15_7930/Pp3c16_16040/Pp3c16_5650/Pp3c18_10730/Pp3c18_6770/Pp3c2_35930/Pp3c2_36190/Pp3c2_36220/Pp3c2_36380/Pp3c2_36570/Pp3c20_23240/Pp3c20_23270/Pp3c21_3950/Pp3c22_5610/Pp3c24_20010/Pp…
GO:1990904	ribonucleoprotein complex								68/550	664/8507	7.50811e-05	0.000822889	0.000701811	Pp3c1_12860/Pp3c1_1330/Pp3c11_5070/Pp3c13_20020/Pp3c14_4100/Pp3c14_4160/Pp3c16_1020/Pp3c18_1350/Pp3c18_9840/Pp3c2_17110/Pp3c2_21290/Pp3c21_20630/Pp3c24_11450/Pp3c3_21160/Pp3c4_15010/Pp3c5_2700/Pp3c5_28500/Pp3c1_32490/Pp3c1_39470/Pp3c1_4290/Pp3c1_5050/Pp3c1_5330/Pp3c10_13070/Pp3c10_21790/Pp3c10_7370/Pp3c11_25510/Pp3c12_10200/Pp3c12_10230/Pp3c12_10760/Pp3c12_18590/Pp3c12_19890/Pp3c12_9180/Pp3c12_95…	68																						160/1286	664/8507	1.59006e-10	3.65714e-09	3.21599e-09	Pp3c1_15830/Pp3c1_27980/Pp3c1_28780/Pp3c1_8290/Pp3c10_12450/Pp3c11_12810/Pp3c12_10340/Pp3c12_1790/Pp3c13_20020/Pp3c13_21760/Pp3c14_4100/Pp3c14_4160/Pp3c15_12110/Pp3c15_14410/Pp3c16_1020/Pp3c16_2090/Pp3c18_1350/Pp3c19_20830/Pp3c19_20840/Pp3c19_6490/Pp3c2_15910/Pp3c2_21290/Pp3c2_29600/Pp3c2_34110/Pp3c2_5780/Pp3c20_18830/Pp3c20_2980/Pp3c21_20630/Pp3c22_11690/Pp3c24_430/Pp3c25_1440/Pp3c26_360/Pp3c27_…	160	219/1782	664/8507	3.20302e-14	5.96372e-13	5.16979e-13	Pp3c1_12860/Pp3c1_1330/Pp3c1_25850/Pp3c10_12450/Pp3c11_5070/Pp3c12_10340/Pp3c12_1790/Pp3c13_20020/Pp3c14_4100/Pp3c14_4160/Pp3c15_12110/Pp3c16_1020/Pp3c18_1350/Pp3c18_9840/Pp3c19_20830/Pp3c19_20840/Pp3c2_17110/Pp3c2_21290/Pp3c2_29600/Pp3c2_34110/Pp3c2_34120/Pp3c2_35950/Pp3c2_5780/Pp3c20_22830/Pp3c20_2980/Pp3c21_16170/Pp3c21_20630/Pp3c22_11690/Pp3c24_11450/Pp3c24_18220/Pp3c25_1440/Pp3c26_360/Pp3c27…
[truncated: 50 more columns]
